# Supplementary material for: Crystal structure of ethyl 2-(di­eth­oxy­phosphor­yl)-2-(2,3,4-tri­meth­oxy­phen­yl)acetate
Source: Acta Crystallogr Sect E Struct Rep Online. 2014 Aug 1;70(Pt 9):o897–8. doi: 10.1107/S1600536814015803 (PMC4186086; doi:10.1107/S1600536814015803)
Supplement: Supplementary file 1 [file e-70-0o897-sup1.cif]

##############################################################################
#                                                                            #
# This CIF contains the data in a paper accepted for publication in          #
# Acta Crystallographica Section E. It conforms to the requirements of       #
# Notes for Authors for Acta Crystallographica Section E, and has been       #
# peer reviewed under the auspices of the IUCr Commission on Journals.       #
#                                                                            #
# Full details of the Crystallographic Information File format               #
# are given in the paper "The Crystallographic Information File (CIF):       #
# a New Standard Archive File for Crystallography" by S. R. Hall, F. H.      #
# Allen and I. D. Brown [Acta Cryst. (1991), A47, 655-685].                  #
#                                                                            #
# The current version of the core CIF dictionary is obtainable from          #
# ftp://ftp.iucr.org/pub/cif_core.dic.                                       #
#                                                                            #
# Software is freely available for graphical display of the structure(s)     #
# in this CIF. For information consult the CIF software page                 #
# http://www.iucr.org/resources/cif/software.                                #
#                                                                            #
# This file may be used for bona fide research purposes within the           #
# scientific community so long as proper attribution is given to the journal # 
# article from which it was obtained.                                        #
#                                                                            #
##############################################################################
data_I
_audit_creation_method     SHELXL-2014
_database_code_depnum_ccdc_archive     'CCDC 1012505'
_chemical_name_systematic
;
Ethyl 2-(diethoxyphosphoryl)-2-(2,3,4-trimethoxyphenyl)acetate
;
_chemical_name_common     ?
_chemical_formula_moiety     'C17 H27 O8 P'
_chemical_formula_sum     'C17 H27 O8 P'
_chemical_formula_weight     390.35
_chemical_melting_point     ?
_shelx_space_group_comment
;
The symmetry employed for this shelxl refinement is uniquely defined
by the following loop, which should always be used as a source of
symmetry information in preference to the above space-group names.
They are only intended as comments.
;
_space_group_crystal_system     monoclinic
_space_group_name_H-M_alt     'P 21/c'
_space_group_name_Hall     '-P 2ybc'
loop_
    _space_group_symop_operation_xyz
    'x, y, z'
    '-x, y+1/2, -z+1/2'
    '-x, -y, -z'
    'x, -y-1/2, z-1/2'
_cell_length_a     9.6314(14)
_cell_length_b     23.749(4)
_cell_length_c     8.8155(14)
_cell_angle_alpha     90
_cell_angle_beta     104.117(4)
_cell_angle_gamma     90
_cell_volume     1955.5(5)
_cell_formula_units_Z     4
_cell_measurement_reflns_used     3917
_cell_measurement_theta_min     2.3
_cell_measurement_theta_max     27.0
_cell_measurement_temperature     173(2)
_exptl_crystal_description     plate
_exptl_crystal_colour     colourless
_exptl_crystal_size_max     0.64
_exptl_crystal_size_mid     0.39
_exptl_crystal_size_min     0.06
_exptl_crystal_density_diffrn     1.326
_exptl_crystal_density_meas     ?
_exptl_crystal_density_method     ?
_exptl_crystal_F_000     832
_exptl_absorpt_coefficient_mu     0.180
_exptl_absorpt_correction_type     multi-scan
_exptl_absorpt_process_details     '(TWINABS; Sheldrick, 2008<i>b</i>)'
_shelx_estimated_absorpt_T_min     0.893
_shelx_estimated_absorpt_T_max     0.989
_exptl_absorpt_correction_T_min     0.615
_exptl_absorpt_correction_T_max     0.746
_exptl_special_details     ?
_diffrn_ambient_temperature     173(2)
_diffrn_radiation_type     MoK\a
_diffrn_radiation_wavelength     0.71073
_diffrn_radiation_monochromator     graphite
_diffrn_measurement_device_type     'Bruker SMART APEXII'
_diffrn_measurement_method     '\w scan'
_diffrn_reflns_number     3859
_diffrn_reflns_av_R_equivalents     0.0496
_diffrn_reflns_theta_min     1.715
_diffrn_reflns_theta_max     26.495
_diffrn_reflns_theta_full     26.500
_diffrn_measured_fraction_theta_max     0.983
_diffrn_measured_fraction_theta_full     0.983
_diffrn_reflns_limit_h_min     -12
_diffrn_reflns_limit_h_max     11
_diffrn_reflns_limit_k_min     0
_diffrn_reflns_limit_k_max     29
_diffrn_reflns_limit_l_min     0
_diffrn_reflns_limit_l_max     11
_refine_special_details
;
Refined as a 2-component twin.
;
_reflns_number_total     3859
_reflns_number_gt     3033
_reflns_threshold_expression     'I > 2\s(I)'
_refine_ls_structure_factor_coef     Fsqd
_refine_ls_matrix_type     full
_refine_ls_R_factor_all     0.0768
_refine_ls_R_factor_gt     0.0534
_refine_ls_wR_factor_gt     0.1242
_refine_ls_wR_factor_ref     0.1366
_refine_ls_goodness_of_fit_ref     1.072
_refine_ls_restrained_S_all     1.072
_refine_ls_number_reflns     3859
_refine_ls_number_parameters     236
_refine_ls_number_restraints     0
_refine_ls_hydrogen_treatment     constr
_refine_ls_weighting_scheme     calc
_refine_ls_weighting_details
              'w=1/[\s^2^(Fo^2^)+(0.0466P)^2^+2.5572P] where P=(Fo^2^+2Fc^2^)/3'
_atom_sites_solution_hydrogens     geom
_atom_sites_solution_primary     ?
_atom_sites_solution_secondary     ?
_refine_ls_shift/su_max     0.000
_refine_ls_shift/su_mean     0.000
_refine_diff_density_max     0.394
_refine_diff_density_min     -0.431
_refine_ls_extinction_method     none
_refine_ls_extinction_coef     .
loop_
    _atom_type_symbol
    _atom_type_description
    _atom_type_scat_dispersion_real
    _atom_type_scat_dispersion_imag
    _atom_type_scat_source
    'C' 'C' 0.0033 0.0016
                         'International Tables Vol C Tables 4.2.6.8 and 6.1.1.4'
    'H' 'H' 0.0000 0.0000
                         'International Tables Vol C Tables 4.2.6.8 and 6.1.1.4'
    'O' 'O' 0.0106 0.0060
                         'International Tables Vol C Tables 4.2.6.8 and 6.1.1.4'
    'P' 'P' 0.1023 0.0942
                         'International Tables Vol C Tables 4.2.6.8 and 6.1.1.4'
_computing_data_collection     'APEX2 (Bruker, 2005)'
_computing_cell_refinement     'SAINT (Bruker, 2005)'
_computing_data_reduction     'SAINT (Bruker, 2005)'
_computing_structure_solution     'SHELXS2014 (Sheldrick, 2008<i>a</i>)'
_computing_structure_refinement     'SHELXL2014 (Sheldrick, 2008<i>a</i>)'
_computing_molecular_graphics     'PLATON (Spek, 2009)'
_computing_publication_material     'publCIF (Westrip, 2010)'
loop_
    _atom_site_type_symbol
    _atom_site_label
    _atom_site_fract_x
    _atom_site_fract_y
    _atom_site_fract_z
    _atom_site_U_iso_or_equiv
    _atom_site_adp_type
    _atom_site_calc_flag
    _atom_site_occupancy
    _atom_site_disorder_assembly
    _atom_site_disorder_group
    P P1 0.82647(10) 0.11292(4) 0.68241(11) 0.0215(2) Uani d 1 . .
    C C1 0.5353(3) 0.11793(14) 0.6724(4) 0.0187(7) Uani d 1 . .
    C C2 0.4706(4) 0.06673(14) 0.6276(4) 0.0211(7) Uani d 1 . .
    H H2 0.5183 0.0332 0.6703 0.025 Uiso calc 1 . .
    C C3 0.3376(4) 0.06270(15) 0.5217(4) 0.0231(8) Uani d 1 . .
    H H3 0.2952 0.0269 0.4929 0.028 Uiso calc 1 . .
    C C4 0.2680(4) 0.11141(14) 0.4587(4) 0.0212(7) Uani d 1 . .
    C C5 0.3294(4) 0.16442(14) 0.5046(4) 0.0196(8) Uani d 1 . .
    C C6 0.4629(3) 0.16751(13) 0.6109(4) 0.0174(7) Uani d 1 . .
    O O7 0.1382(2) 0.11366(10) 0.3518(3) 0.0306(7) Uani d 1 . .
    C C8 0.0703(4) 0.06102(17) 0.3011(6) 0.0395(11) Uani d 1 . .
    H H8A -0.0211 0.0679 0.2253 0.059 Uiso calc 1 . .
    H H8B 0.1325 0.0385 0.2519 0.059 Uiso calc 1 . .
    H H8C 0.0530 0.0406 0.3914 0.059 Uiso calc 1 . .
    O O9 0.2567(3) 0.21360(10) 0.4542(3) 0.0243(6) Uani d 1 . .
    C C10 0.2349(4) 0.22605(17) 0.2889(5) 0.0342(9) Uani d 1 . .
    H H10A 0.1826 0.2616 0.2649 0.051 Uiso calc 1 . .
    H H10B 0.3280 0.2293 0.2630 0.051 Uiso calc 1 . .
    H H10C 0.1795 0.1957 0.2272 0.051 Uiso calc 1 . .
    O O11 0.5264(3) 0.21800(9) 0.6647(3) 0.0223(5) Uani d 1 . .
    C C12 0.5414(4) 0.25940(15) 0.5502(5) 0.0304(9) Uani d 1 . .
    H H12A 0.5879 0.2931 0.6036 0.046 Uiso calc 1 . .
    H H12B 0.5999 0.2439 0.4836 0.046 Uiso calc 1 . .
    H H12C 0.4465 0.2694 0.4857 0.046 Uiso calc 1 . .
    C C13 0.6843(3) 0.12212(14) 0.7830(4) 0.0195(8) Uani d 1 . .
    H H13 0.6941 0.1609 0.8288 0.023 Uiso calc 1 . .
    C C14 0.7003(4) 0.08058(15) 0.9180(4) 0.0249(8) Uani d 1 . .
    O O15 0.7525(3) 0.03478(12) 0.9248(3) 0.0454(8) Uani d 1 . .
    O O16 0.6416(3) 0.10238(11) 1.0281(3) 0.0321(6) Uani d 1 . .
    C C17 0.6348(5) 0.06604(17) 1.1595(5) 0.0350(9) Uani d 1 . .
    H H17A 0.7324 0.0556 1.2190 0.042 Uiso calc 1 . .
    H H17B 0.5813 0.0311 1.1215 0.042 Uiso calc 1 . .
    C C18 0.5600(5) 0.0985(2) 1.2603(5) 0.0431(11) Uani d 1 . .
    H H18A 0.5532 0.0755 1.3504 0.065 Uiso calc 1 . .
    H H18B 0.6141 0.1329 1.2969 0.065 Uiso calc 1 . .
    H H18C 0.4637 0.1085 1.1999 0.065 Uiso calc 1 . .
    O O19 0.8192(3) 0.06344(10) 0.5818(3) 0.0257(6) Uani d 1 . .
    O O20 0.8143(3) 0.17162(10) 0.5957(3) 0.0244(6) Uani d 1 . .
    C C21 0.9160(4) 0.18363(17) 0.5007(5) 0.0352(10) Uani d 1 . .
    H H21A 0.9029 0.1564 0.4134 0.042 Uiso calc 1 . .
    H H21B 1.0153 0.1801 0.5654 0.042 Uiso calc 1 . .
    C C22 0.8901(4) 0.24207(19) 0.4380(6) 0.0437(11) Uani d 1 . .
    H H22A 0.9575 0.2507 0.3741 0.066 Uiso calc 1 . .
    H H22B 0.7918 0.2451 0.3737 0.066 Uiso calc 1 . .
    H H22C 0.9039 0.2688 0.5252 0.066 Uiso calc 1 . .
    O O23 0.9696(3) 0.11834(11) 0.8151(3) 0.0331(7) Uani d 1 . .
    C C24 1.0793(4) 0.07506(18) 0.8476(6) 0.0399(11) Uani d 1 . .
    H H24A 1.0805 0.0544 0.7504 0.048 Uiso calc 1 . .
    H H24B 1.0588 0.0478 0.9243 0.048 Uiso calc 1 . .
    C C25 1.2197(4) 0.1021(2) 0.9113(6) 0.0513(13) Uani d 1 . .
    H H25A 1.2946 0.0732 0.9337 0.077 Uiso calc 1 . .
    H H25B 1.2396 0.1288 0.8345 0.077 Uiso calc 1 . .
    H H25C 1.2180 0.1222 1.0080 0.077 Uiso calc 1 . .
loop_
    _atom_site_aniso_label
    _atom_site_aniso_U_11
    _atom_site_aniso_U_22
    _atom_site_aniso_U_33
    _atom_site_aniso_U_12
    _atom_site_aniso_U_13
    _atom_site_aniso_U_23
    P1 0.0230(4) 0.0194(4) 0.0225(5) 0.0009(4) 0.0062(4) 0.0003(4)
    C1 0.0236(17) 0.0192(17) 0.0154(16) 0.0019(14) 0.0091(14) 0.0032(15)
    C2 0.0276(19) 0.0157(17) 0.0223(18) 0.0023(13) 0.0105(16) 0.0033(15)
    C3 0.0277(19) 0.0161(17) 0.028(2) -0.0004(14) 0.0125(16) -0.0002(15)
    C4 0.0197(17) 0.0223(18) 0.0231(17) -0.0006(14) 0.0080(14) -0.0035(16)
    C5 0.0235(18) 0.0165(17) 0.0205(18) 0.0036(13) 0.0088(14) -0.0008(14)
    C6 0.0263(18) 0.0126(16) 0.0168(17) -0.0005(13) 0.0120(14) -0.0009(14)
    O7 0.0223(13) 0.0267(14) 0.0401(16) 0.0004(11) 0.0020(11) -0.0056(12)
    C8 0.031(2) 0.032(2) 0.049(3) -0.0051(17) -0.005(2) -0.007(2)
    O9 0.0270(13) 0.0172(12) 0.0287(13) 0.0058(10) 0.0071(11) 0.0028(11)
    C10 0.037(2) 0.035(2) 0.028(2) 0.0052(17) 0.0032(19) 0.0073(19)
    O11 0.0300(13) 0.0140(11) 0.0215(13) -0.0008(10) 0.0036(11) 0.0003(11)
    C12 0.035(2) 0.0218(19) 0.035(2) -0.0032(16) 0.0086(18) 0.0081(17)
    C13 0.0247(18) 0.0182(17) 0.0174(19) 0.0009(14) 0.0085(15) -0.0007(14)
    C14 0.035(2) 0.0213(19) 0.0179(19) 0.0010(15) 0.0054(16) 0.0030(15)
    O15 0.071(2) 0.0349(17) 0.0366(17) 0.0255(15) 0.0260(17) 0.0162(14)
    O16 0.0522(17) 0.0288(14) 0.0207(14) 0.0094(12) 0.0191(13) 0.0070(12)
    C17 0.047(2) 0.037(2) 0.025(2) 0.0016(18) 0.0158(19) 0.0115(19)
    C18 0.046(3) 0.065(3) 0.020(2) 0.003(2) 0.014(2) 0.006(2)
    O19 0.0284(14) 0.0243(13) 0.0263(13) -0.0002(11) 0.0101(12) -0.0030(11)
    O20 0.0274(14) 0.0223(13) 0.0267(13) 0.0014(10) 0.0127(11) 0.0064(11)
    C21 0.036(2) 0.034(2) 0.043(2) 0.0025(17) 0.024(2) 0.011(2)
    C22 0.036(2) 0.046(3) 0.054(3) 0.004(2) 0.020(2) 0.022(2)
    O23 0.0285(14) 0.0308(15) 0.0366(16) 0.0065(11) 0.0015(12) -0.0036(13)
    C24 0.030(2) 0.032(2) 0.051(3) 0.0120(17) -0.003(2) 0.001(2)
    C25 0.031(2) 0.045(3) 0.071(3) 0.0013(19) -0.001(2) -0.006(3)
_geom_special_details
;
All e.s.d.'s (except the e.s.d. in the dihedral angle between two l.s. planes)
are estimated using the full covariance matrix. The cell e.s.d.'s are taken
into account individually in the estimation of e.s.d.'s in distances, angles
and torsion angles; correlations between e.s.d.'s in cell parameters are only
used when they are defined by crystal symmetry. An approximate (isotropic)
treatment of cell e.s.d.'s is used for estimating e.s.d.'s involving l.s.
planes.
;
loop_
    _geom_bond_atom_site_label_1
    _geom_bond_atom_site_label_2
    _geom_bond_site_symmetry_2
    _geom_bond_distance
    _geom_bond_publ_flag
    P1 O19 . 1.464(2) ?
    P1 O20 . 1.580(2) ?
    P1 O23 . 1.581(3) ?
    P1 C13 . 1.817(3) ?
    C1 C2 . 1.379(5) ?
    C1 C6 . 1.408(4) ?
    C1 C13 . 1.529(5) ?
    C2 C3 . 1.392(5) ?
    C2 H2 . 0.9500 ?
    C3 C4 . 1.384(5) ?
    C3 H3 . 0.9500 ?
    C4 O7 . 1.370(4) ?
    C4 C5 . 1.408(5) ?
    C5 O9 . 1.378(4) ?
    C5 C6 . 1.396(5) ?
    C6 O11 . 1.377(4) ?
    O7 C8 . 1.431(4) ?
    C8 H8A . 0.9800 ?
    C8 H8B . 0.9800 ?
    C8 H8C . 0.9800 ?
    O9 C10 . 1.450(5) ?
    C10 H10A . 0.9800 ?
    C10 H10B . 0.9800 ?
    C10 H10C . 0.9800 ?
    O11 C12 . 1.441(4) ?
    C12 H12A . 0.9800 ?
    C12 H12B . 0.9800 ?
    C12 H12C . 0.9800 ?
    C13 C14 . 1.524(5) ?
    C13 H13 . 1.0000 ?
    C14 O15 . 1.194(4) ?
    C14 O16 . 1.341(4) ?
    O16 C17 . 1.458(4) ?
    C17 C18 . 1.488(6) ?
    C17 H17A . 0.9900 ?
    C17 H17B . 0.9900 ?
    C18 H18A . 0.9800 ?
    C18 H18B . 0.9800 ?
    C18 H18C . 0.9800 ?
    O20 C21 . 1.463(4) ?
    C21 C22 . 1.492(6) ?
    C21 H21A . 0.9900 ?
    C21 H21B . 0.9900 ?
    C22 H22A . 0.9800 ?
    C22 H22B . 0.9800 ?
    C22 H22C . 0.9800 ?
    O23 C24 . 1.452(4) ?
    C24 C25 . 1.478(6) ?
    C24 H24A . 0.9900 ?
    C24 H24B . 0.9900 ?
    C25 H25A . 0.9800 ?
    C25 H25B . 0.9800 ?
    C25 H25C . 0.9800 ?
loop_
    _geom_angle_atom_site_label_1
    _geom_angle_atom_site_label_2
    _geom_angle_atom_site_label_3
    _geom_angle_site_symmetry_1
    _geom_angle_site_symmetry_3
    _geom_angle
    _geom_angle_publ_flag
    O19 P1 O20 . . 115.34(14) ?
    O19 P1 O23 . . 114.73(15) ?
    O20 P1 O23 . . 103.56(15) ?
    O19 P1 C13 . . 117.50(15) ?
    O20 P1 C13 . . 98.87(14) ?
    O23 P1 C13 . . 104.72(16) ?
    C2 C1 C6 . . 118.7(3) ?
    C2 C1 C13 . . 121.9(3) ?
    C6 C1 C13 . . 119.4(3) ?
    C1 C2 C3 . . 122.0(3) ?
    C1 C2 H2 . . 119.0 ?
    C3 C2 H2 . . 119.0 ?
    C4 C3 C2 . . 119.2(3) ?
    C4 C3 H3 . . 120.4 ?
    C2 C3 H3 . . 120.4 ?
    O7 C4 C3 . . 125.5(3) ?
    O7 C4 C5 . . 114.3(3) ?
    C3 C4 C5 . . 120.2(3) ?
    O9 C5 C6 . . 119.0(3) ?
    O9 C5 C4 . . 121.3(3) ?
    C6 C5 C4 . . 119.6(3) ?
    O11 C6 C5 . . 122.4(3) ?
    O11 C6 C1 . . 117.3(3) ?
    C5 C6 C1 . . 120.2(3) ?
    C4 O7 C8 . . 116.8(3) ?
    O7 C8 H8A . . 109.5 ?
    O7 C8 H8B . . 109.5 ?
    H8A C8 H8B . . 109.5 ?
    O7 C8 H8C . . 109.5 ?
    H8A C8 H8C . . 109.5 ?
    H8B C8 H8C . . 109.5 ?
    C5 O9 C10 . . 115.7(3) ?
    O9 C10 H10A . . 109.5 ?
    O9 C10 H10B . . 109.5 ?
    H10A C10 H10B . . 109.5 ?
    O9 C10 H10C . . 109.5 ?
    H10A C10 H10C . . 109.5 ?
    H10B C10 H10C . . 109.5 ?
    C6 O11 C12 . . 117.7(3) ?
    O11 C12 H12A . . 109.5 ?
    O11 C12 H12B . . 109.5 ?
    H12A C12 H12B . . 109.5 ?
    O11 C12 H12C . . 109.5 ?
    H12A C12 H12C . . 109.5 ?
    H12B C12 H12C . . 109.5 ?
    C14 C13 C1 . . 110.9(3) ?
    C14 C13 P1 . . 111.0(2) ?
    C1 C13 P1 . . 112.5(2) ?
    C14 C13 H13 . . 107.4 ?
    C1 C13 H13 . . 107.4 ?
    P1 C13 H13 . . 107.4 ?
    O15 C14 O16 . . 124.2(3) ?
    O15 C14 C13 . . 126.2(3) ?
    O16 C14 C13 . . 109.6(3) ?
    C14 O16 C17 . . 117.0(3) ?
    O16 C17 C18 . . 106.8(3) ?
    O16 C17 H17A . . 110.4 ?
    C18 C17 H17A . . 110.4 ?
    O16 C17 H17B . . 110.4 ?
    C18 C17 H17B . . 110.4 ?
    H17A C17 H17B . . 108.6 ?
    C17 C18 H18A . . 109.5 ?
    C17 C18 H18B . . 109.5 ?
    H18A C18 H18B . . 109.5 ?
    C17 C18 H18C . . 109.5 ?
    H18A C18 H18C . . 109.5 ?
    H18B C18 H18C . . 109.5 ?
    C21 O20 P1 . . 117.9(2) ?
    O20 C21 C22 . . 108.6(3) ?
    O20 C21 H21A . . 110.0 ?
    C22 C21 H21A . . 110.0 ?
    O20 C21 H21B . . 110.0 ?
    C22 C21 H21B . . 110.0 ?
    H21A C21 H21B . . 108.4 ?
    C21 C22 H22A . . 109.5 ?
    C21 C22 H22B . . 109.5 ?
    H22A C22 H22B . . 109.5 ?
    C21 C22 H22C . . 109.5 ?
    H22A C22 H22C . . 109.5 ?
    H22B C22 H22C . . 109.5 ?
    C24 O23 P1 . . 123.4(3) ?
    O23 C24 C25 . . 108.8(3) ?
    O23 C24 H24A . . 109.9 ?
    C25 C24 H24A . . 109.9 ?
    O23 C24 H24B . . 109.9 ?
    C25 C24 H24B . . 109.9 ?
    H24A C24 H24B . . 108.3 ?
    C24 C25 H25A . . 109.5 ?
    C24 C25 H25B . . 109.5 ?
    H25A C25 H25B . . 109.5 ?
    C24 C25 H25C . . 109.5 ?
    H25A C25 H25C . . 109.5 ?
    H25B C25 H25C . . 109.5 ?
loop_
    _geom_torsion_atom_site_label_1
    _geom_torsion_atom_site_label_2
    _geom_torsion_atom_site_label_3
    _geom_torsion_atom_site_label_4
    _geom_torsion_site_symmetry_1
    _geom_torsion_site_symmetry_2
    _geom_torsion_site_symmetry_3
    _geom_torsion_site_symmetry_4
    _geom_torsion
    _geom_torsion_publ_flag
    C6 C1 C2 C3 . . . . 1.1(5) ?
    C13 C1 C2 C3 . . . . -177.2(3) ?
    C1 C2 C3 C4 . . . . 0.2(5) ?
    C2 C3 C4 O7 . . . . 178.9(3) ?
    C2 C3 C4 C5 . . . . -1.6(5) ?
    O7 C4 C5 O9 . . . . 5.2(5) ?
    C3 C4 C5 O9 . . . . -174.3(3) ?
    O7 C4 C5 C6 . . . . -178.8(3) ?
    C3 C4 C5 C6 . . . . 1.6(5) ?
    O9 C5 C6 O11 . . . . -1.6(5) ?
    C4 C5 C6 O11 . . . . -177.6(3) ?
    O9 C5 C6 C1 . . . . 175.7(3) ?
    C4 C5 C6 C1 . . . . -0.3(5) ?
    C2 C1 C6 O11 . . . . 176.4(3) ?
    C13 C1 C6 O11 . . . . -5.3(4) ?
    C2 C1 C6 C5 . . . . -1.1(5) ?
    C13 C1 C6 C5 . . . . 177.3(3) ?
    C3 C4 O7 C8 . . . . -0.4(5) ?
    C5 C4 O7 C8 . . . . -179.9(3) ?
    C6 C5 O9 C10 . . . . 115.3(4) ?
    C4 C5 O9 C10 . . . . -68.7(4) ?
    C5 C6 O11 C12 . . . . -52.9(4) ?
    C1 C6 O11 C12 . . . . 129.7(3) ?
    C2 C1 C13 C14 . . . . -42.8(4) ?
    C6 C1 C13 C14 . . . . 138.9(3) ?
    C2 C1 C13 P1 . . . . 82.2(4) ?
    C6 C1 C13 P1 . . . . -96.1(3) ?
    O19 P1 C13 C14 . . . . 73.8(3) ?
    O20 P1 C13 C14 . . . . -161.5(2) ?
    O23 P1 C13 C14 . . . . -54.8(3) ?
    O19 P1 C13 C1 . . . . -51.1(3) ?
    O20 P1 C13 C1 . . . . 73.6(3) ?
    O23 P1 C13 C1 . . . . -179.7(2) ?
    C1 C13 C14 O15 . . . . 96.2(4) ?
    P1 C13 C14 O15 . . . . -29.7(5) ?
    C1 C13 C14 O16 . . . . -81.6(4) ?
    P1 C13 C14 O16 . . . . 152.6(3) ?
    O15 C14 O16 C17 . . . . -3.6(6) ?
    C13 C14 O16 C17 . . . . 174.2(3) ?
    C14 O16 C17 C18 . . . . -177.4(3) ?
    O19 P1 O20 C21 . . . . -55.7(3) ?
    O23 P1 O20 C21 . . . . 70.5(3) ?
    C13 P1 O20 C21 . . . . 178.1(3) ?
    P1 O20 C21 C22 . . . . -176.8(3) ?
    O19 P1 O23 C24 . . . . -6.6(4) ?
    O20 P1 O23 C24 . . . . -133.2(3) ?
    C13 P1 O23 C24 . . . . 123.7(3) ?
    P1 O23 C24 C25 . . . . 150.9(3) ?
loop_
    _geom_hbond_atom_site_label_D
    _geom_hbond_atom_site_label_H
    _geom_hbond_atom_site_label_A
    _geom_hbond_site_symmetry_A
    _geom_hbond_distance_DH
    _geom_hbond_distance_HA
    _geom_hbond_distance_DA
    _geom_hbond_angle_DHA
    C3 H3 O19 3_656 0.95 2.43 3.379(4) 179
_shelx_hkl_file
;
   1   0   0 174.206 2.00644  -2
   1   0   0 174.206 2.00644   1
   2   0   0 808.046 9.61259  -2
   2   0   0 808.046 9.61259   1
   3   0   0 1457.77 17.0391  -2
   3   0   0 1457.77 17.0391   1
   4   0   0 330.282 4.49654  -2
   4   0   0 330.282 4.49654   1
   5   0   0 107.615 2.15197  -2
   5   0   0 107.615 2.15197   1
   6   0   0 319.445 6.78480  -2
   6   0   0 319.445 6.78480   1
   7   0   0 64.2354 3.23681  -2
   7   0   0 64.2354 3.23681   1
   8   0   0 145.123 4.90237  -2
   8   0   0 145.123 4.90237   1
   9   0   0 2.13601 2.85610  -2
   9   0   0 2.13601 2.85610   1
  12   0   0 25.7271 6.28262  -2
  12   0   0 25.7271 6.28262   1
   0   1   0 0.01663 0.04689  -2
   0   1   0 0.01663 0.04689   1
   1   1   0 257.510 2.12903  -2
   1   1   0 257.510 2.12903   1
   2   1   0 59.5646 0.80434  -2
   2   1   0 59.5646 0.80434   1
   3   1   0 1706.79 14.0408  -2
   3   1   0 1706.79 14.0408   1
   4   1   0 396.761 3.71692  -2
   4   1   0 396.761 3.71692   1
   5   1   0 111.801 1.67379  -2
   5   1   0 111.801 1.67379   1
   6   1   0 12.1814 1.41887  -2
   6   1   0 12.1814 1.41887   1
   7   1   0 562.320 7.65574  -2
   7   1   0 562.320 7.65574   1
   8   1   0 5.91884 1.61686  -2
   8   1   0 5.91884 1.61686   1
   9   1   0 54.5569 2.65011  -2
   9   1   0 54.5569 2.65011   1
   9   2   0 86.6679 6.77773  -2
   9   1   0 86.6679 6.77773  -2
   9   1   0 86.6679 6.77773   1
  11   1   0 39.8921 6.07240  -2
  11   1   0 39.8921 6.07240   1
  12   1   0 31.1417 6.62403  -2
  12   1   0 31.1417 6.62403   1
   0   2   0 3.50132 0.24480  -2
   0   2   0 3.50132 0.24480   1
   1   2   0 114.784 1.30658  -2
   1   2   0 114.784 1.30658   1
   2   2   0 190.928 1.99327  -2
   2   2   0 190.928 1.99327   1
   3   2   0 561.180 4.91918  -2
   3   2   0 561.180 4.91918   1
   4   2   0 181.230 2.13132  -2
   4   2   0 181.230 2.13132   1
   5   2   0 49.8562 1.12174  -2
   5   2   0 49.8562 1.12174   1
   6   2   0 33.3468 1.36141  -2
   6   2   0 33.3468 1.36141   1
   7   2   0 12.8620 1.68232  -2
   7   2   0 12.8620 1.68232   1
   8   2   0 35.2632 2.23525  -2
   8   2   0 35.2632 2.23525   1
   9   2   0 31.9248 2.38421  -2
   9   2   0 31.9248 2.38421   1
  10   2   0 0.41714 4.42378  -2
  10   2   0 0.41714 4.42378   1
  11   2   0 5.80800 5.24404  -2
  11   2   0 5.80800 5.24404   1
  12   2   0 4.48014 5.65533  -2
  12   2   0 4.48014 5.65533   1
   0   3   0 9.76575 0.47322  -2
   0   3   0 9.76575 0.47322   1
   1   3   0 1520.49 14.1732  -2
   1   3   0 1520.49 14.1732   1
   2   3   0 980.363 10.2701  -2
   2   3   0 980.363 10.2701   1
   3   3   0 1443.05 13.5660  -2
   3   3   0 1443.05 13.5660   1
   4   3   0 242.497 2.88105  -2
   4   3   0 242.497 2.88105   1
   5   3   0 159.325 2.06396  -2
   5   3   0 159.325 2.06396   1
   6   3   0 374.426 4.75981  -2
   6   3   0 374.426 4.75981   1
   7   3   0 143.829 3.17489  -2
   7   3   0 143.829 3.17489   1
   8   3   0 273.072 4.88837  -2
   8   3   0 273.072 4.88837   1
   9   3   0 4.71591 2.05622  -2
   9   3   0 4.71591 2.05622   1
  10   3   0 6.26980 3.12470  -2
  10   3   0 6.26980 3.12470   1
  11   3   0 3.85895 3.55659  -2
  11   3   0 3.85895 3.55659   1
  12   3   0 33.6743 6.71110  -2
  12   3   0 33.6743 6.71110   1
   0   4   0 5480.44 62.9287  -2
   0   4   0 5480.44 62.9287   1
   1   4   0 131.275 1.75275  -2
   1   4   0 131.275 1.75275   1
   2   4   0 173.289 2.28499  -2
   2   4   0 173.289 2.28499   1
   3   4   0 8.16826 0.84727  -2
   3   4   0 8.16826 0.84727   1
   4   4   0 316.683 4.44342  -2
   4   4   0 316.683 4.44342   1
   5   4   0 151.769 2.51643  -2
   5   4   0 151.769 2.51643   1
   6   4   0 748.787 9.38687  -2
   6   4   0 748.787 9.38687   1
   7   4   0 41.1705 2.05206  -2
   7   4   0 41.1705 2.05206   1
   8   4   0 191.418 4.00515  -2
   8   4   0 191.418 4.00515   1
   9   4   0 47.3395 2.95156  -2
   9   4   0 47.3395 2.95156   1
  10   4   0 4.20263 3.17007  -2
  10   4   0 4.20263 3.17007   1
  11   4   0 1.70314 3.55451  -2
  11   4   0 1.70314 3.55451   1
  12   4   0 5.30075 5.94960  -2
  12   4   0 5.30075 5.94960   1
   0   5   0 3.74139 1.28850  -2
   0   5   0 3.74139 1.28850   1
   1   5   0 5.30558 0.54199  -2
   1   5   0 5.30558 0.54199   1
   2   5   0 404.811 4.61189  -2
   2   5   0 404.811 4.61189   1
   3   5   0 15.7364 0.94637  -2
   3   5   0 15.7364 0.94637   1
   4   5   0 280.202 4.07543  -2
   4   5   0 280.202 4.07543   1
   5   5   0 7.01338 1.18489  -2
   5   5   0 7.01338 1.18489   1
   6   5   0 174.660 3.79764  -2
   6   5   0 174.660 3.79764   1
   7   5   0 33.4950 2.27653  -2
   7   5   0 33.4950 2.27653   1
   8   5   0 5.63663 2.19300  -2
   8   5   0 5.63663 2.19300   1
   9   5   0 38.5216 3.36742  -2
   9   5   0 38.5216 3.36742   1
  10   5   0 9.13606 4.66765  -2
  10   5   0 9.13606 4.66765   1
  11   5   0 11.1387 5.64277  -2
  11   5   0 11.1387 5.64277   1
  12   5   0 -3.6012 5.92682  -2
  12   5   0 -3.6012 5.92682   1
   0   6   0 9999.99 160.739  -2
   0   6   0 9999.99 160.739   1
   1   6   0 66.6037 1.15650  -2
   1   6   0 66.6037 1.15650   1
   2   6   0 2.07512 0.56857  -2
   2   6   0 2.07512 0.56857   1
   3   6   0 73.8320 1.65134  -2
   3   6   0 73.8320 1.65134   1
   4   6   0 6.44062 1.06480  -2
   4   6   0 6.44062 1.06480   1
   5   6   0 8.98886 1.23618  -2
   5   6   0 8.98886 1.23618   1
   6   6   0 1.23923 1.47166  -2
   6   6   0 1.23923 1.47166   1
   7   6   0 14.6398 2.04074  -2
   7   6   0 14.6398 2.04074   1
   8   6   0 -3.2667 2.08248  -2
   8   6   0 -3.2667 2.08248   1
   9   6   0 7.20950 2.83264  -2
   9   6   0 7.20950 2.83264   1
  10   6   0 8.73304 4.77481  -2
  10   6   0 8.73304 4.77481   1
  11   6   0 12.5622 5.67038  -2
  11   6   0 12.5622 5.67038   1
  12   6   0 -2.5007 6.03016  -2
  12   6   0 -2.5007 6.03016   1
   0   7   0 16.6955 1.27156  -2
   0   7   0 16.6955 1.27156   1
   1   7   0 5.49734 0.65412  -2
   1   7   0 5.49734 0.65412   1
   2   7   0 1083.31 11.4272  -2
   2   7   0 1083.31 11.4272   1
   3   7   0 1871.71 21.3468  -2
   3   7   0 1871.71 21.3468   1
   4   7   0 19.5533 1.37842  -2
   4   7   0 19.5533 1.37842   1
   5   7   0 17.3748 1.35478  -2
   5   7   0 17.3748 1.35478   1
   6   7   0 36.1400 1.99101  -2
   6   7   0 36.1400 1.99101   1
   7   7   0 847.024 12.4751  -2
   7   7   0 847.024 12.4751   1
   8   7   0 1.06619 2.14748  -2
   8   7   0 1.06619 2.14748   1
   9   7   0 -1.8975 2.76486  -2
   9   7   0 -1.8975 2.76486   1
  10   7   0 10.8977 4.94546  -2
  10   7   0 10.8977 4.94546   1
  11   7   0 4.00269 5.56020  -2
  11   7   0 4.00269 5.56020   1
   0   8   0 14.6709 1.77580  -2
   0   8   0 14.6709 1.77580   1
   1   8   0 4.46776 0.65712  -2
   1   8   0 4.46776 0.65712   1
   2   8   0 4.18989 0.69284  -2
   2   8   0 4.18989 0.69284   1
   3   8   0 130.239 2.02226  -2
   3   8   0 130.239 2.02226   1
   4   8   0 10.8973 1.14872  -2
   4   8   0 10.8973 1.14872   1
   5   8   0 28.6942 1.51119  -2
   5   8   0 28.6942 1.51119   1
   6   8   0 56.2951 2.29737  -2
   6   8   0 56.2951 2.29737   1
   7   8   0 324.774 6.07339  -2
   7   8   0 324.774 6.07339   1
   8   8   0 20.9050 2.45201  -2
   8   8   0 20.9050 2.45201   1
   9   8   0 0.02728 2.80752  -2
   9   8   0 0.02728 2.80752   1
  10   8   0 10.3747 4.85118  -2
  10   8   0 10.3747 4.85118   1
  11   8   0 -6.2376 5.34470  -2
  11   8   0 -6.2376 5.34470   1
   0   9   0 2.13150 1.28296  -2
   0   9   0 2.13150 1.28296   1
   1   9   0 80.0186 1.50220  -2
   1   9   0 80.0186 1.50220   1
   2   9   0 47.8630 1.25188  -2
   2   9   0 47.8630 1.25188   1
   3   9   0 0.70377 0.67717  -2
   3   9   0 0.70377 0.67717   1
   4   9   0 2.71455 1.03538  -2
   4   9   0 2.71455 1.03538   1
   5   9   0 250.144 4.09249  -2
   5   9   0 250.144 4.09249   1
   6   9   0 20.7913 1.84505  -2
   6   9   0 20.7913 1.84505   1
   7   9   0 4.58309 1.99358  -2
   7   9   0 4.58309 1.99358   1
   8   9   0 16.6077 2.41802  -2
   8   9   0 16.6077 2.41802   1
   9   9   0 18.2058 4.74094  -2
   9   9   0 18.2058 4.74094   1
  10   9   0 1.81454 4.87967  -2
  10   9   0 1.81454 4.87967   1
  11   9   0 -2.2185 5.21602  -2
  11   9   0 -2.2185 5.21602   1
   0  10   0 184.067 5.91610  -2
   0  10   0 184.067 5.91610   1
   1  10   0 1.40450 0.70426  -2
   1  10   0 1.40450 0.70426   1
   2  10   0 141.179 2.56000  -2
   2  10   0 141.179 2.56000   1
   3  10   0 37.1818 1.28620  -2
   3  10   0 37.1818 1.28620   1
   4  10   0 2.61145 0.95564  -2
   4  10   0 2.61145 0.95564   1
   5  10   0 38.8761 1.68957  -2
   5  10   0 38.8761 1.68957   1
   6  10   0 2.95651 1.65948  -2
   6  10   0 2.95651 1.65948   1
   7  10   0 56.9103 2.77244  -2
   7  10   0 56.9103 2.77244   1
   8  10   0 5.77429 2.69961  -2
   8  10   0 5.77429 2.69961   1
   9  10   0 39.6552 5.32949  -2
   9  10   0 39.6552 5.32949   1
  10  10   0 6.20662 5.06636  -2
  10  10   0 6.20662 5.06636   1
  11  10   0 -3.2307 5.44765  -2
  11  10   0 -3.2307 5.44765   1
   0  11   0 4.13896 1.45064  -2
   0  11   0 4.13896 1.45064   1
   1  11   0 -0.6491 0.73681  -2
   1  11   0 -0.6491 0.73681   1
   2  11   0 330.934 4.72273  -2
   2  11   0 330.934 4.72273   1
   3  11   0 612.332 7.13685  -2
   3  11   0 612.332 7.13685   1
   4  11   0 55.7103 1.55868  -2
   4  11   0 55.7103 1.55868   1
   5  11   0 14.4220 1.41018  -2
   5  11   0 14.4220 1.41018   1
   6  11   0 3.82065 1.64408  -2
   6  11   0 3.82065 1.64408   1
   7  11   0 621.522 9.82372  -2
   7  11   0 621.522 9.82372   1
   8  11   0 50.1559 3.39622  -2
   8  11   0 50.1559 3.39622   1
   9  11   0 0.90417 4.37293  -2
   9  11   0 0.90417 4.37293   1
  10  11   0 37.7370 6.01074  -2
  10  11   0 37.7370 6.01074   1
  11  11   0 11.2647 5.74003  -2
  11  11   0 11.2647 5.74003   1
   0  12   0 266.505 8.07960  -2
   0  12   0 266.505 8.07960   1
   1  12   0 74.9098 2.01976  -2
   1  12   0 74.9098 2.01976   1
   2  12   0 124.182 2.77028  -2
   2  12   0 124.182 2.77028   1
   3  12   0 28.6290 1.45147  -2
   3  12   0 28.6290 1.45147   1
   4  12   0 234.730 3.50622  -2
   4  12   0 234.730 3.50622   1
   5  12   0 25.8637 1.68815  -2
   5  12   0 25.8637 1.68815   1
   6  12   0 1.19377 1.62498  -2
   6  12   0 1.19377 1.62498   1
   7  12   0 46.6063 2.59274  -2
   7  12   0 46.6063 2.59274   1
   8  12   0 50.4190 3.34745  -2
   8  12   0 50.4190 3.34745   1
   9  12   0 52.0421 5.77714  -2
   9  12   0 52.0421 5.77714   1
  10  12   0 27.9809 5.75652  -2
  10  12   0 27.9809 5.75652   1
  11  12   0 1.25674 5.61199  -2
  11  12   0 1.25674 5.61199   1
   0  13   0 12.2508 2.12896  -2
   0  13   0 12.2508 2.12896   1
   1  13   0 332.823 5.33726  -2
   1  13   0 332.823 5.33726   1
   2  13   0 42.8358 1.74763  -2
   2  13   0 42.8358 1.74763   1
   3  13   0 9.98017 1.18377  -2
   3  13   0 9.98017 1.18377   1
   4  13   0 27.3182 1.81243  -2
   4  13   0 27.3182 1.81243   1
   5  13   0 23.8558 1.52588  -2
   5  13   0 23.8558 1.52588   1
   6  13   0 0.71419 1.65727  -2
   6  13   0 0.71419 1.65727   1
   7  13   0 31.5238 2.34324  -2
   7  13   0 31.5238 2.34324   1
   8  13   0 3.57195 2.97537  -2
   8  13   0 3.57195 2.97537   1
   9  13   0 5.24580 4.70368  -2
   9  13   0 5.24580 4.70368   1
  10  13   0 12.0557 5.39984  -2
  10  13   0 12.0557 5.39984   1
  11  13   0 30.2776 6.53912  -2
  11  13   0 30.2776 6.53912   1
   0  14   0 690.537 17.5205  -2
   0  14   0 690.537 17.5205   1
   1  14   0 241.351 4.27650  -2
   1  14   0 241.351 4.27650   1
   2  14   0 108.271 2.70561  -2
   2  14   0 108.271 2.70561   1
   3  14   0 237.264 4.49062  -2
   3  14   0 237.264 4.49062   1
   4  14   0 76.5619 2.58629  -2
   4  14   0 76.5619 2.58629   1
   5  14   0 122.783 4.05371  -2
   5  14   0 122.783 4.05371   1
   6  14   0 55.5420 2.17346  -2
   6  14   0 55.5420 2.17346   1
   7  14   0 47.1435 2.61266  -2
   7  14   0 47.1435 2.61266   1
   8  14   0 20.0390 3.35910  -2
   8  14   0 20.0390 3.35910   1
   9  14   0 -0.5353 4.76873  -2
   9  14   0 -0.5353 4.76873   1
  10  14   0 1.36657 5.21682  -2
  10  14   0 1.36657 5.21682   1
   0  15   0 11.3233 2.31461  -2
   0  15   0 11.3233 2.31461   1
   1  15   0 471.368 7.23858  -2
   1  15   0 471.368 7.23858   1
   2  15   0 213.711 4.14972  -2
   2  15   0 213.711 4.14972   1
   3  15   0 3.15829 1.16525  -2
   3  15   0 3.15829 1.16525   1
   4  15   0 64.8118 2.52194  -2
   4  15   0 64.8118 2.52194   1
   5  15   0 1.61064 1.81745  -2
   5  15   0 1.61064 1.81745   1
   6  15   0 83.7858 2.77283  -2
   6  15   0 83.7858 2.77283   1
   7  15   0 96.7289 3.71036  -2
   7  15   0 96.7289 3.71036   1
   8  15   0 1.83015 4.25369  -2
   8  15   0 1.83015 4.25369   1
   9  15   0 23.1902 5.45004  -2
   9  15   0 23.1902 5.45004   1
  10  15   0 22.9477 6.01005  -2
  10  15   0 22.9477 6.01005   1
   0  16   0 164.906 6.75490  -2
   0  16   0 164.906 6.75490   1
   1  16   0 368.943 6.05444  -2
   1  16   0 368.943 6.05444   1
   2  16   0 121.132 3.04546  -2
   2  16   0 121.132 3.04546   1
   3  16   0 3.97168 1.31386  -2
   3  16   0 3.97168 1.31386   1
   4  16   0 199.138 4.37696  -2
   4  16   0 199.138 4.37696   1
   5  16   0 -2.1712 1.74360  -2
   5  16   0 -2.1712 1.74360   1
   6  16   0 114.267 4.31408  -2
   6  16   0 114.267 4.31408   1
   7  16   0 5.76218 2.86125  -2
   7  16   0 5.76218 2.86125   1
   8  16   0 97.9025 4.78292  -2
   8  16   0 97.9025 4.78292   1
   9  16   0 8.94410 5.33259  -2
   9  16   0 8.94410 5.33259   1
  10  16   0 -1.5849 5.33883  -2
  10  16   0 -1.5849 5.33883   1
   0  17   0 106.671 5.73347  -2
   0  17   0 106.671 5.73347   1
   1  17   0 43.5435 2.93980  -2
   1  17   0 43.5435 2.93980   1
   2  17   0 5.49313 1.18957  -2
   2  17   0 5.49313 1.18957   1
   3  17   0 76.0391 2.65381  -2
   3  17   0 76.0391 2.65381   1
   4  17   0 74.2869 2.82831  -2
   4  17   0 74.2869 2.82831   1
   5  17   0 18.7442 2.10426  -2
   5  17   0 18.7442 2.10426   1
   6  17   0 31.5360 2.93719  -2
   6  17   0 31.5360 2.93719   1
   7  17   0 44.9463 4.90226  -2
   7  17   0 44.9463 4.90226   1
   8  17   0 1.34492 3.16407  -2
   8  17   0 1.34492 3.16407   1
   9  17   0 3.53701 5.06640  -2
   9  17   0 3.53701 5.06640   1
  10  17   0 44.9425 6.59371  -2
  10  17   0 44.9425 6.59371   1
   0  18   0 2269.61 51.8132  -2
   0  18   0 2269.61 51.8132   1
   1  18   0 -0.6100 1.80852  -2
   1  18   0 -0.6100 1.80852   1
   2  18   0 73.9343 2.58920  -2
   2  18   0 73.9343 2.58920   1
   3  18   0 296.374 5.59475  -2
   3  18   0 296.374 5.59475   1
   4  18   0 3.72955 1.38913  -2
   4  18   0 3.72955 1.38913   1
   5  18   0 66.3880 2.95968  -2
   5  18   0 66.3880 2.95968   1
   6  18   0 291.001 10.0179  -2
   6  18   0 291.001 10.0179   1
   7  18   0 3.43550 2.93863  -2
   7  18   0 3.43550 2.93863   1
   8  18   0 31.7057 4.76560  -2
   8  18   0 31.7057 4.76560   1
   9  18   0 23.6321 4.68987  -2
   9  18   0 23.6321 4.68987   1
   0  19   0 69.0471 5.28031  -2
   0  19   0 69.0471 5.28031   1
   1  19   0 5.61110 1.88995  -2
   1  19   0 5.61110 1.88995   1
   2  19   0 130.031 3.99869  -2
   2  19   0 130.031 3.99869   1
   3  19   0 4.70721 1.39155  -2
   3  19   0 4.70721 1.39155   1
   4  19   0 174.881 5.17482  -2
   4  19   0 174.881 5.17482   1
   5  19   0 129.916 3.86970  -2
   5  19   0 129.916 3.86970   1
   6  19   0 89.4170 5.54539  -2
   6  19   0 89.4170 5.54539   1
   7  19   0 199.792 8.67457  -2
   7  19   0 199.792 8.67457   1
   8  19   0 65.8559 6.13590  -2
   8  19   0 65.8559 6.13590   1
   9  19   0 29.3261 5.66129  -2
   9  19   0 29.3261 5.66129   1
   0  20   0 429.505 13.4829  -2
   0  20   0 429.505 13.4829   1
   1  20   0 2.62355 1.99477  -2
   1  20   0 2.62355 1.99477   1
   2  20   0 1.42464 1.36378  -2
   2  20   0 1.42464 1.36378   1
   3  20   0 4.99725 1.56479  -2
   3  20   0 4.99725 1.56479   1
   4  20   0 61.8352 3.39176  -2
   4  20   0 61.8352 3.39176   1
   5  20   0 31.6121 2.43352  -2
   5  20   0 31.6121 2.43352   1
   6  20   0 23.6630 2.98069  -2
   6  20   0 23.6630 2.98069   1
   7  20   0 9.21397 4.30879  -2
   7  20   0 9.21397 4.30879   1
   8  20   0 22.7904 4.98999  -2
   8  20   0 22.7904 4.98999   1
   9  20   0 0.76181 5.08063  -2
   9  20   0 0.76181 5.08063   1
   0  21   0 81.2221 5.99420  -2
   0  21   0 81.2221 5.99420   1
   1  21   0 4.84849 2.25559  -2
   1  21   0 4.84849 2.25559   1
   2  21   0 26.2288 2.30696  -2
   2  21   0 26.2288 2.30696   1
   3  21   0 9.85632 1.84312  -2
   3  21   0 9.85632 1.84312   1
   4  21   0 112.047 4.28820  -2
   4  21   0 112.047 4.28820   1
   5  21   0 56.0429 2.96984  -2
   5  21   0 56.0429 2.96984   1
   6  21   0 47.2626 5.58571  -2
   6  21   0 47.2626 5.58571   1
   7  21   0 15.0459 4.52121  -2
   7  21   0 15.0459 4.52121   1
   8  21   0 10.4559 4.92464  -2
   8  21   0 10.4559 4.92464   1
   9  21   0 -1.4370 5.10473  -2
   9  21   0 -1.4370 5.10473   1
   0  22   0 925.880 24.5310  -2
   0  22   0 925.880 24.5310   1
   1  22   0 11.5626 2.77786  -2
   1  22   0 11.5626 2.77786   1
   2  22   0 16.3509 3.68563  -2
   2  22   0 16.3509 3.68563   1
   3  22   0 62.9109 2.80009  -2
   3  22   0 62.9109 2.80009   1
   4  22   0 15.1844 2.38859  -2
   4  22   0 15.1844 2.38859   1
   5  22   0 -2.6505 2.55838  -2
   5  22   0 -2.6505 2.55838   1
   6  22   0 155.288 8.49086  -2
   6  22   0 155.288 8.49086   1
   8  22   0 39.7908 5.66898  -2
   8  22   0 39.7908 5.66898   1
   0  23   0 26.3379 4.82664  -2
   0  23   0 26.3379 4.82664   1
   1  23   0 47.6509 5.19445  -2
   1  23   0 47.6509 5.19445   1
   2  23   0 11.4736 2.06174  -2
   2  23   0 11.4736 2.06174   1
   3  23   0 47.1397 2.65033  -2
   3  23   0 47.1397 2.65033   1
   4  23   0 11.8399 2.33310  -2
   4  23   0 11.8399 2.33310   1
   5  23   0 0.43482 2.81296   1
   6  23   0 9.62622 3.43966  -2
   6  23   0 9.62622 3.43966   1
   7  23   0 48.1923 6.31663  -2
   7  23   0 48.1923 6.31663   1
   8  23   0 15.2098 5.14343  -2
   8  23   0 15.2098 5.14343   1
   0  24   0 13.4497 4.54524  -2
   0  24   0 13.4497 4.54524   1
   1  24   0 8.05106 3.34452  -2
   1  24   0 8.05106 3.34452   1
   2  24   0 -2.5315 2.54011  -2
   2  24   0 -2.5315 2.54011   1
   3  24   0 5.74818 1.85365  -2
   3  24   0 5.74818 1.85365   1
   4  24   0 37.5063 5.05117  -2
   4  24   0 37.5063 5.05117   1
   5  23   0 27.3101 7.49326  -2
   5  24   0 27.3101 7.49326  -2
   5  24   0 27.3101 7.49326   1
   6  24   0 -0.1664 2.99680  -2
   6  24   0 -0.1664 2.99680   1
   7  24   0 31.7328 5.89004  -2
   7  24   0 31.7328 5.89004   1
   0  25   0 11.8442 4.71223  -2
   0  25   0 11.8442 4.71223   1
   1  25   0 29.0915 4.72176  -2
   1  25   0 29.0915 4.72176   1
   2  25   0 1.98614 2.95377  -2
   2  25   0 1.98614 2.95377   1
   3  25   0 1.65775 2.41217  -2
   3  25   0 1.65775 2.41217   1
   4  25   0 13.2735 4.07957  -2
   4  25   0 13.2735 4.07957   1
   5  25   0 12.3074 3.82605  -2
   5  25   0 12.3074 3.82605   1
   6  25   0 8.59951 3.93659  -2
   6  25   0 8.59951 3.93659   1
   7  25   0 19.4831 4.94618  -2
   7  25   0 19.4831 4.94618   1
   0  26   0 30.9659 5.50441  -2
   0  26   0 30.9659 5.50441   1
   1  26   0 66.7995 6.44207  -2
   1  26   0 66.7995 6.44207   1
   2  26   0 12.8579 3.80947  -2
   2  26   0 12.8579 3.80947   1
   3  26   0 9.34962 2.81490  -2
   3  26   0 9.34962 2.81490   1
   4  26   0 -1.9041 3.14786  -2
   4  26   0 -1.9041 3.14786   1
   5  26   0 -2.8549 2.94958   1
   6  26   0 7.93954 3.88395  -2
   6  26   0 7.93954 3.88395   1
   1  27   0 4.53465 3.43737  -2
   1  27   0 4.53465 3.43737   1
   2  27   0 1.88626 3.14954  -2
   2  27   0 1.88626 3.14954   1
   3  27   0 10.8643 2.93458  -2
   3  27   0 10.8643 2.93458   1
   4  27   0 13.2914 4.31469  -2
   4  27   0 13.2914 4.31469   1
   5  26   0 27.7788 8.24388  -2
   5  27   0 27.7788 8.24388  -2
   5  27   0 27.7788 8.24388   1
   6  27   0 5.51316 4.06396  -2
   6  27   0 5.51316 4.06396   1
   2  28   0 19.6669 4.49302  -2
   2  28   0 19.6669 4.49302   1
   3  28   0 70.7224 6.92568  -2
   3  28   0 70.7224 6.92568   1
   4  28   0 0.21869 3.30899  -2
   4  28   0 0.21869 3.30899   1
   5  28   0 -1.0177 3.23730  -2
   5  28   0 -1.0177 3.23730   1
   2  29   0 -1.4469 3.21109  -2
   2  29   0 -1.4469 3.21109   1
   3  29   0 12.2063 4.18482  -2
   3  29   0 12.2063 4.18482   1
   4  29   0 9.72164 4.33423  -2
   4  29   0 9.72164 4.33423   1
   2  30   0 3.18827 3.48118  -2
   2  30   0 3.18827 3.48118   1
   3  30   0 15.7766 4.77790  -2
   3  30   0 15.7766 4.77790   1
 -12   0   1 -0.5820 3.78065   1
 -11   0   1 4.58999 3.68454   1
 -10   0   1 2.60879 2.26003   1
  -9   0   1 1.19913 1.98171   1
  -8   0   1 0.52631 1.73869   1
  -7   0   1 0.48378 1.37586   1
  -6   0   1 -1.5524 0.80338   1
  -5   0   1 0.15610 0.69249   1
  -4   0   1 0.15238 0.58975   1
  -3   0   1 0.51789 0.52284   1
  -2   0   1 0.65294 0.53882   1
  -1   0   1 4.20890 0.36516   1
   0   0   1 1.80109 0.31755   1
   1   0   1 0.32562 0.27717   1
   2   0   1 0.50559 0.49364   1
   3   0   1 -0.3945 0.48512   1
   4   0   1 0.04344 0.73609   1
   5   0   1 -0.2321 0.84833   1
   6   0   1 -0.7602 0.98289   1
   7   0   1 1.10954 1.23705   1
   8   0   1 2.16902 1.97464   1
   9   0   1 -0.4768 2.08545   1
  10   0   1 0.24468 2.29695   1
 -12   1   1 6.38552 3.16351   1
 -11   1   1 29.7343 3.67824   1
 -10   1   1 2.05303 1.60951   1
  -9   1   1 3.27980 1.46132   1
  -8   1   1 216.303 4.25900   1
  -7   1   1 61.6888 2.21568   1
  -6   1   1 119.418 2.29736   1
  -5   1   1 14.6598 0.71637   1
  -4   1   1 0.39501 0.49956   1
  -3   1   1 236.991 2.89595   1
  -2   1   1 563.473 7.40287   1
  -1   1   1 648.476 6.50773   1
   0   1   1 321.290 3.07651   1
   1   1   1 703.620 5.42742   1
   2   1   1 914.726 7.60782   1
   3   1   1 1068.72 8.96043   1
   4   1   1 39.8293 1.02208   1
   5   1   1 60.0075 1.44136   1
   6   1   1 91.3695 1.92350   1
   7   1   1 185.353 3.02659   1
   8   1   1 16.2190 1.55242   1
   9   1   1 16.5566 1.67932   1
  10   1   1 21.8796 2.25718   1
 -12   1   1 4.49223 8.20622  -2
  11   1   1 4.49223 8.20622   1
 -12   2   1 8.56881 3.29036   1
 -11   2   1 26.9694 3.51162   1
 -10   2   1 6.54935 1.73182   1
  -9   2   1 224.443 4.64555   1
  -8   2   1 140.026 3.43652   1
  -7   2   1 4.36290 0.99195   1
  -6   2   1 615.690 7.19091   1
  -5   2   1 23.0225 1.11488   1
  -4   2   1 131.208 1.88250   1
  -3   2   1 142.945 2.01367   1
  -2   2   1 1501.50 16.7971   1
  -1   2   1 129.703 1.41046   1
   0   2   1 1457.31 14.7296   1
   1   2   1 457.386 4.13191   1
   2   2   1 1760.36 14.2992   1
   3   2   1 198.056 2.10668   1
   4   2   1 1498.01 13.2679   1
   5   2   1 22.1682 1.01932   1
   6   2   1 67.2928 1.69772   1
   7   2   1 33.2210 1.52121   1
   8   2   1 121.049 2.90802   1
   9   2   1 23.1271 1.80193   1
  10   2   1 50.8022 2.95748   1
 -12   2   1 20.4729 8.70160  -2
  11   2   1 20.4729 8.70160   1
 -12   3   1 6.19628 3.06535   1
 -11   3   1 9.86762 2.98781   1
 -10   3   1 2.69425 1.93543   1
  -9   3   1 6.45869 1.57007   1
  -8   3   1 18.5789 1.74053   1
  -7   3   1 64.8456 2.00321   1
  -6   3   1 9.92938 1.00648   1
  -5   3   1 0.10352 0.63387   1
  -4   3   1 117.188 1.81794   1
  -3   3   1 131.121 2.13140   1
  -2   3   1 347.515 4.30436   1
  -1   3   1 343.327 3.70127   1
   0   3   1 1618.32 12.5929   1
   1   3   1 485.805 5.23883   1
   2   3   1 16.8952 0.70914   1
   3   3   1 136.971 1.71032   1
   4   3   1 0.46481 0.48914   1
   5   3   1 65.3078 1.50538   1
   6   3   1 4.35395 0.81420   1
   7   3   1 91.5882 2.16455   1
   8   3   1 11.3882 1.39305   1
   9   3   1 -0.2433 1.43353   1
  10   3   1 10.0267 2.35788   1
 -12   3   1 13.4576 8.46685  -2
  11   3   1 13.4576 8.46685   1
 -12   4   1 1.52789 2.98303   1
 -11   4   1 5.72674 2.65679   1
 -10   4   1 5.36289 2.02324   1
  -9   4   1 0.96274 1.58733   1
  -8   4   1 4.23289 1.50131   1
  -7   4   1 1.61675 1.23658   1
  -6   4   1 -0.5845 0.84971   1
  -5   4   1 13.0804 1.05632   1
  -4   4   1 17.9946 1.05189   1
  -3   4   1 134.370 2.18228   1
  -2   4   1 123.651 1.92769   1
  -1   4   1 0.39260 0.31255   1
   0   4   1 8.38468 0.40447   1
   1   4   1 469.752 5.13083   1
   2   4   1 597.081 6.03067   1
   3   4   1 31.9504 1.02999   1
   4   4   1 175.068 2.38496   1
   5   4   1 5.92956 0.67627   1
   6   4   1 0.98644 0.73015   1
   7   4   1 1.27701 0.92195   1
   8   4   1 10.2783 1.38630   1
   9   4   1 -0.0755 1.68868   1
  10   4   1 -1.4257 1.91390   1
 -12   4   1 0.18456 8.17831  -2
  11   4   1 0.18456 8.17831   1
 -12   5   1 1.33402 2.85309   1
 -11   5   1 4.55843 2.54181   1
 -10   5   1 -2.8629 1.68051   1
  -9   5   1 10.3568 1.94338   1
  -8   5   1 129.351 3.80484   1
  -7   5   1 7.80064 1.24772   1
  -6   5   1 35.9145 1.70307   1
  -5   5   1 239.647 3.81371   1
  -4   5   1 22.7000 1.12965   1
  -3   5   1 436.929 5.52056   1
  -2   5   1 235.122 3.82283   1
  -1   5   1 32.7341 1.12511   1
   0   5   1 584.063 5.60896   1
   1   5   1 30.3724 1.01950   1
   2   5   1 360.390 4.65933   1
   3   5   1 140.627 2.15439   1
   4   5   1 4.44054 0.69914   1
   5   5   1 84.9949 1.88249   1
   6   5   1 11.0725 1.07402   1
   7   5   1 356.622 5.08998   1
   8   5   1 70.5292 3.26930   1
   9   5   1 25.5564 2.51678   1
  10   5   1 14.8426 2.52178   1
 -12   5   1 -4.0202 8.48426  -2
  11   5   1 -4.0202 8.48426   1
  11   6   1 9.79866 8.89800  -2
 -12   6   1 9.79866 8.89800   1
 -11   6   1 -0.0271 2.45697   1
 -10   6   1 0.10214 1.81870   1
  -9   6   1 0.54790 1.62801   1
  -8   6   1 72.5726 3.08681   1
  -7   6   1 9.36954 1.53274   1
  -6   6   1 36.3710 1.72172   1
  -5   6   1 281.040 4.29678   1
  -4   6   1 18.8534 1.06950   1
  -3   6   1 39.5128 1.18081   1
  -2   6   1 325.158 4.21396   1
  -1   6   1 647.513 6.40253   1
   0   6   1 393.972 4.43079   1
   1   6   1 30.0061 0.83909   1
   2   6   1 3.81717 0.61857   1
   3   6   1 569.331 6.44110   1
   4   6   1 60.6657 1.48957   1
   5   6   1 0.70093 0.70790   1
   6   6   1 8.98027 1.04335   1
   7   6   1 -0.3364 0.98704   1
   8   6   1 11.1205 1.92750   1
   9   6   1 17.2241 2.33496   1
  10   6   1 -1.0913 1.97645   1
  11   6   1 16.0605 5.20803   1
 -12   7   1 16.1565 4.63649   1
 -11   7   1 -0.9320 2.36141   1
 -10   7   1 0.29831 1.88924   1
  -9   7   1 -0.5252 1.56716   1
  -8   7   1 18.6567 2.04507   1
  -7   7   1 6.24974 1.28528   1
  -6   7   1 -0.3030 0.89755   1
  -5   7   1 32.1329 1.48886   1
  -4   7   1 148.712 2.63772   1
  -3   7   1 16.1070 1.23321   1
  -2   7   1 28.9362 0.86227   1
  -1   7   1 28.7340 0.90445   1
   0   7   1 35.9431 0.99020   1
   1   7   1 3.66565 0.50478   1
   2   7   1 0.39945 0.47173   1
   3   7   1 221.772 3.41039   1
   4   7   1 36.7465 1.27061   1
   5   7   1 30.3509 1.29404   1
   6   7   1 5.55545 1.18335   1
   7   7   1 19.0735 1.77951   1
   8   7   1 -0.3471 1.51860   1
   9   7   1 -1.8438 1.70796   1
  10   7   1 1.79670 2.60975   1
  11   7   1 -0.1391 4.19192   1
 -12   8   1 2.14305 3.86483   1
 -11   8   1 -2.4856 2.47729   1
 -10   8   1 14.9438 2.84840   1
  -9   8   1 40.8051 2.72051   1
  -8   8   1 91.3170 3.36349   1
  -7   8   1 8.22649 1.38441   1
  -6   8   1 34.9556 1.79111   1
  -5   8   1 1.91806 0.83084   1
  -4   8   1 51.4495 1.55738   1
  -3   8   1 -0.2987 0.84381   1
  -2   8   1 126.207 1.93031   1
  -1   8   1 1.09188 0.46716   1
   0   8   1 14.9839 0.82295   1
   1   8   1 97.6134 1.58269   1
   2   8   1 42.4087 1.14708   1
   3   8   1 44.5233 1.48570   1
   4   8   1 26.1346 1.15754   1
   5   8   1 19.0846 1.12229   1
   6   8   1 70.9856 2.38418   1
   7   8   1 51.0893 2.48451   1
   8   8   1 0.50417 1.59951   1
   9   8   1 5.19346 1.98094   1
  10   8   1 -0.7998 2.38724   1
  10   9   1 22.2286 8.42223  -2
 -11   9   1 22.2286 8.42223   1
 -10   9   1 9.51414 2.67028   1
  -9   9   1 209.195 5.20555   1
  -8   9   1 49.4719 2.78664   1
  -7   9   1 1.38613 1.26158   1
  -6   9   1 16.9917 1.43491   1
  -5   9   1 34.7304 1.54974   1
  -4   9   1 180.787 3.80452   1
  -3   9   1 164.355 2.70005   1
  -2   9   1 80.8253 1.55166   1
  -1   9   1 196.018 2.68760   1
   0   9   1 168.535 2.66769   1
   1   9   1 538.111 5.91316   1
   2   9   1 45.9352 1.24854   1
   3   9   1 5.03886 1.22913   1
   4   9   1 3.92797 0.74415   1
   5   9   1 16.2756 1.09518   1
   6   9   1 223.694 4.19342   1
   7   9   1 359.900 6.02105   1
   8   9   1 88.9889 3.56561   1
   9   9   1 1.86412 1.89935   1
  10   9   1 36.5014 3.83273   1
  11   9   1 2.85134 4.71398   1
  10  10   1 2.55816 8.26615  -2
 -11  10   1 2.55816 8.26615   1
 -10  10   1 -2.2114 2.17126   1
  -9  10   1 5.96761 1.80000   1
  -8  10   1 85.4294 3.35263   1
  -7  10   1 70.8829 2.57217   1
  -6  10   1 6.55395 1.18030   1
  -5  10   1 10.4317 1.10994   1
  -4  10   1 13.5591 1.40565   1
  -3  10   1 233.620 3.53276   1
  -2  10   1 90.2039 1.93845   1
  -1  10   1 270.317 3.86576   1
   0  10   1 28.1080 1.21207   1
   1  10   1 104.647 1.77244   1
   2  10   1 710.924 7.75081   1
   3  10   1 22.0454 1.10835   1
   4  10   1 26.9244 1.49638   1
   5  10   1 73.9834 1.85948   1
   6  10   1 134.293 3.19398   1
   7  10   1 62.5750 2.64818   1
   8  10   1 4.43703 1.73764   1
   9  10   1 17.9965 2.44094   1
  10  10   1 2.23969 2.44107   1
  11  10   1 -1.4308 4.33588   1
  10  11   1 5.99795 8.12873  -2
 -11  11   1 5.99795 8.12873   1
   9  11   1 2.45663 7.43494  -2
 -10  11   1 2.45663 7.43494   1
  -9  11   1 13.1311 2.12526   1
  -8  11   1 47.9604 2.79151   1
  -7  11   1 3.60255 1.35488   1
  -6  11   1 4.62461 1.21233   1
  -5  11   1 156.540 3.86892   1
  -4  11   1 0.30910 0.85059   1
  -3  11   1 3.48850 0.76284   1
  -2  11   1 3.34577 0.86988   1
  -1  11   1 170.683 2.85744   1
   0  11   1 8.11191 0.84425   1
   1  11   1 11.5681 0.78532   1
   2  11   1 39.8986 1.25945   1
   3  11   1 41.3035 1.35576   1
   4  11   1 3.32246 0.79477   1
   5  11   1 40.0754 1.53177   1
   6  11   1 1.80114 1.23678   1
   7  11   1 1.32225 1.36170   1
   8  11   1 0.14356 1.56995   1
   9  11   1 4.19993 1.94395   1
  10  11   1 1.47344 2.41709   1
  11  11   1 1.27972 4.48536   1
  10  12   1 -15.635 7.95129  -2
 -11  12   1 -15.635 7.95129   1
   9  12   1 1.92710 7.64613  -2
 -10  12   1 1.92710 7.64613   1
  -9  12   1 28.9408 2.58161   1
  -8  12   1 54.4361 2.92607   1
  -7  12   1 3.12764 1.43823   1
  -6  12   1 6.18331 1.23366   1
  -5  12   1 94.3291 3.10237   1
  -4  12   1 -0.0471 0.89076   1
  -3  12   1 11.1428 0.98578   1
  -2  12   1 113.593 2.75815   1
  -1  12   1 106.589 2.21771   1
   0  12   1 94.5590 2.05088   1
   1  12   1 95.7096 1.77647   1
   2  12   1 57.7981 1.46654   1
   3  12   1 3.30460 0.74011   1
   4  12   1 11.5857 1.01340   1
   5  12   1 27.4042 1.39712   1
   6  12   1 0.17603 1.18493   1
   7  12   1 42.1494 2.62543   1
   8  12   1 1.29394 1.57878   1
   9  12   1 2.04705 1.86401   1
  10  12   1 -0.0034 2.35068   1
  11  12   1 10.1169 3.49903   1
  10  13   1 33.5254 8.94362  -2
 -11  13   1 33.5254 8.94362   1
   9  13   1 32.7730 8.37274  -2
 -10  13   1 32.7730 8.37274   1
  -9  13   1 49.6365 3.11789   1
  -8  13   1 31.4570 2.39543   1
  -7  13   1 17.1344 1.86416   1
  -6  13   1 1.12181 1.14476   1
  -5  13   1 0.53455 1.12578   1
  -4  13   1 0.50209 0.71281   1
  -3  13   1 171.419 3.58804   1
  -2  13   1 71.7727 2.13496   1
  -1  13   1 104.819 2.26297   1
   0  13   1 4.12252 0.81076   1
   1  13   1 419.142 5.68706   1
   2  13   1 138.285 2.70495   1
   3  13   1 16.5364 1.06460   1
   4  13   1 80.0228 1.99986   1
   5  13   1 50.7176 1.59328   1
   6  13   1 6.87225 1.42113   1
   7  13   1 178.409 4.53720   1
   8  13   1 0.18426 1.65471   1
   9  13   1 8.77123 2.15465   1
  10  13   1 9.90853 2.94915   1
  10  14   1 -0.8952 8.47641  -2
 -11  14   1 -0.8952 8.47641   1
   9  14   1 7.29002 7.97279  -2
 -10  14   1 7.29002 7.97279   1
  -9  14   1 0.78896 1.71897   1
  -8  14   1 13.7124 1.93634   1
  -7  14   1 36.5039 2.34094   1
  -6  14   1 3.09074 1.43208   1
  -5  14   1 17.3006 1.66726   1
  -4  14   1 1.89108 1.08183   1
  -3  14   1 1.47495 0.98076   1
  -2  14   1 36.6115 1.72696   1
  -1  14   1 15.0321 1.11531   1
   0  14   1 64.3146 1.83040   1
   1  14   1 8.10134 1.16997   1
   2  14   1 30.9526 1.49758   1
   3  14   1 0.46467 0.86016   1
   4  14   1 21.2973 1.30740   1
   5  14   1 22.9969 1.25204   1
   6  14   1 45.0854 2.04079   1
   7  14   1 5.08619 1.60685   1
   8  14   1 6.06786 1.80063   1
   9  14   1 3.79449 1.95126   1
  10  14   1 1.95791 2.59844   1
   9  15   1 16.1973 8.40345  -2
 -10  15   1 16.1973 8.40345   1
  -9  15   1 7.36878 2.67477   1
  -8  15   1 10.5843 1.80114   1
  -7  15   1 19.3589 2.09298   1
  -6  15   1 0.17385 1.34589   1
  -5  15   1 0.52507 1.23321   1
  -4  15   1 -0.1166 1.07036   1
  -3  15   1 8.62004 1.26270   1
  -2  15   1 0.46536 0.91273   1
  -1  15   1 0.73456 0.83317   1
   0  15   1 15.8561 1.17323   1
   1  15   1 74.5987 2.56403   1
   2  15   1 26.2155 1.44418   1
   3  15   1 22.9434 1.50109   1
   4  15   1 25.6572 1.45481   1
   5  15   1 32.4083 1.69445   1
   6  15   1 10.4203 1.34051   1
   7  15   1 6.05086 1.46082   1
   8  15   1 1.46133 1.74712   1
   9  15   1 -1.3899 1.83193   1
  10  15   1 1.54112 2.67252   1
   9  16   1 7.00315 8.26029  -2
 -10  16   1 7.00315 8.26029   1
  -9  16   1 74.4249 4.79300   1
  -8  16   1 8.53452 1.96722   1
  -7  16   1 2.00959 1.54973   1
  -6  16   1 114.774 3.67839   1
  -5  16   1 49.1449 2.57620   1
  -4  16   1 13.2506 1.55944   1
  -3  16   1 126.365 3.27325   1
  -2  16   1 25.1649 2.63196   1
  -1  16   1 15.1536 1.22380   1
   0  16   1 62.7209 1.97690   1
   1  16   1 3.67532 1.13454   1
   2  16   1 98.6517 2.43709   1
   3  16   1 0.72689 0.96957   1
   4  16   1 45.1032 2.13490   1
   5  16   1 120.431 2.74139   1
   6  16   1 42.5781 2.05645   1
   7  16   1 4.02699 1.39981   1
   8  16   1 52.9841 2.72349   1
   9  16   1 0.35697 1.60168   1
  10  16   1 -0.9039 4.33432   1
 -10  17   1 6.30738 3.56024   1
  -9  17   1 2.26836 1.82849   1
  -8  17   1 75.3381 3.64528   1
  -7  17   1 74.1205 3.31944   1
  -6  17   1 1.06540 1.52119   1
  -5  17   1 19.4514 1.90884   1
  -4  17   1 0.09625 1.19291   1
  -3  17   1 90.9373 2.88318   1
  -2  17   1 409.394 6.76652   1
  -1  17   1 68.9396 2.75244   1
   0  17   1 367.175 5.55632   1
   1  17   1 210.227 4.69218   1
   2  17   1 23.9767 1.51447   1
   3  17   1 31.2955 1.76350   1
   4  17   1 79.5546 2.62784   1
   5  17   1 24.4090 1.88474   1
   6  17   1 54.0198 2.24214   1
   7  17   1 63.3662 2.72851   1
   8  17   1 3.62225 1.55723   1
   9  17   1 13.5538 2.44132   1
 -10  18   1 8.02515 3.82869   1
  -9  18   1 7.00041 2.24934   1
  -8  18   1 12.5901 2.11655   1
  -7  18   1 1.85257 1.60763   1
  -6  18   1 52.0249 2.94214   1
  -5  18   1 1.46929 1.42675   1
  -4  18   1 1.37470 1.27948   1
  -3  18   1 10.9184 1.50418   1
  -2  18   1 59.0723 2.38565   1
  -1  18   1 60.4635 3.23805   1
   0  18   1 67.8698 2.95924   1
   1  18   1 56.0368 2.81304   1
   2  18   1 30.7826 1.71812   1
   3  18   1 4.50810 1.22410   1
   4  18   1 1.51741 1.24542   1
   5  18   1 1.53235 1.37144   1
   6  18   1 1.60500 1.19326   1
   7  18   1 33.2610 2.61865   1
   8  18   1 27.8154 2.66759   1
   9  18   1 3.40174 2.04900   1
  -9  19   1 5.20236 2.18133   1
  -8  19   1 6.92414 1.97828   1
  -7  19   1 4.49752 1.70415   1
  -6  19   1 3.56038 1.58932   1
  -5  19   1 -0.7557 1.47704   1
  -4  19   1 101.452 3.35865   1
  -3  19   1 33.8727 2.14305   1
  -2  19   1 172.634 3.96523   1
  -1  19   1 49.9986 2.26213   1
   0  19   1 122.444 3.85245   1
   1  19   1 0.84230 1.45071   1
   2  19   1 12.0680 1.32486   1
   3  19   1 3.04533 1.22319   1
   4  19   1 3.53385 1.29541   1
   5  19   1 21.9549 1.93336   1
   6  19   1 2.86719 1.58168   1
   7  19   1 39.2298 2.89478   1
   8  19   1 5.18213 1.89936   1
   9  19   1 2.06411 2.12989   1
  -9  20   1 29.9902 3.01242   1
  -8  20   1 12.5393 2.21775   1
  -7  20   1 27.8819 2.55228   1
  -6  20   1 135.525 4.23796   1
  -5  20   1 15.0538 1.91212   1
  -4  20   1 81.8759 3.16283   1
  -3  20   1 203.057 4.59279   1
  -2  20   1 75.4459 2.75405   1
  -1  20   1 42.5230 2.24965   1
   0  20   1 133.937 4.11422   1
   1  20   1 -0.8249 1.40663   1
   2  20   1 7.17589 1.19575   1
   3  20   1 55.8315 2.53076   1
   4  20   1 167.285 4.29445   1
   5  20   1 18.7640 2.04034   1
   6  20   1 42.8965 2.84387   1
   7  20   1 18.3506 2.40693   1
   8  20   1 68.7236 3.83420   1
   9  20   1 4.60213 2.28676   1
  -9  21   1 -1.1596 2.44793   1
  -8  21   1 18.7687 2.50983   1
  -7  21   1 54.2631 3.27959   1
  -6  21   1 42.0981 2.81923   1
  -5  21   1 9.15684 1.72902   1
  -4  21   1 87.2402 3.30237   1
  -3  21   1 53.0306 2.59386   1
  -2  21   1 74.1173 2.83140   1
  -1  21   1 329.551 8.05140   1
   0  21   1 247.783 6.79565   1
   1  21   1 11.7787 1.93765   1
   2  21   1 3.34346 1.71907   1
   3  21   1 71.0296 2.82609   1
   4  21   1 4.10830 1.53526   1
   5  21   1 -1.5641 1.41211   1
   6  21   1 12.9109 2.07946   1
   7  21   1 41.5849 3.01867   1
   8  21   1 6.84445 2.15205   1
  -8  22   1 20.4995 2.55346   1
  -7  22   1 4.16106 1.78310   1
  -6  22   1 4.07232 1.67009   1
  -5  22   1 44.7471 2.73308   1
  -4  22   1 -1.1721 1.35699   1
  -3  22   1 46.4594 2.57382   1
  -2  22   1 13.9975 1.65804   1
  -1  22   1 59.9184 3.72556   1
   0  22   1 124.410 4.90585   1
   1  22   1 1.30086 1.75612   1
   2  22   1 48.6929 3.59872   1
   3  22   1 35.5053 2.24440   1
   4  22   1 13.2791 1.87973   1
   5  22   1 1.97567 1.57369   1
   6  22   1 -0.0611 1.64594   1
   7  22   1 9.07491 2.15705   1
   8  22   1 1.94235 2.11158   1
  -8  23   1 39.8764 3.19320   1
  -7  23   1 0.82978 1.76848   1
  -6  23   1 -0.4941 1.58498   1
  -5  23   1 13.5191 2.00113   1
  -4  23   1 -1.7427 1.41344   1
  -3  23   1 5.76137 1.49667   1
  -2  23   1 130.671 3.65866   1
  -1  23   1 7.75462 2.11400   1
   0  23   1 9.32439 2.17318   1
   1  23   1 36.6877 3.22933   1
   2  23   1 19.5282 2.61435   1
   3  23   1 1.22124 1.35270   1
   4  23   1 24.7918 2.20238   1
   5  23   1 21.2224 2.27498   1
   6  23   1 13.2402 2.16375   1
   7  23   1 14.2208 2.33801   1
  -8  24   1 9.30722 2.30744   1
  -7  24   1 -0.7234 1.81763   1
  -6  24   1 19.5245 2.34686   1
  -5  24   1 -1.1981 1.49719   1
  -4  24   1 -0.1045 1.47147   1
  -3  24   1 0.79204 1.36390   1
  -2  24   1 3.56734 1.32624   1
  -1  24   1 7.56480 2.20761   1
   0  24   1 49.0888 3.70518   1
   1  24   1 27.8246 2.98150   1
   2  24   1 21.4080 2.77979   1
   3  24   1 2.93615 1.97229   1
   4  24   1 2.66103 1.54204   1
   5  24   1 27.8182 2.50076   1
  -7  24   1 3.51602 7.57039  -2
   6  24   1 3.51602 7.57039   1
   7  24   1 0.73468 1.95255   1
  -7  25   1 7.29670 2.15625   1
  -6  25   1 0.94852 1.72936   1
  -5  25   1 20.6635 2.30653   1
  -4  25   1 14.6220 2.05090   1
  -3  25   1 1.90286 1.49461   1
  -2  25   1 0.65618 1.98917   1
  -1  25   1 17.7009 2.72993   1
   0  25   1 21.8444 2.89594   1
   1  25   1 14.0060 2.54112   1
   2  25   1 1.75701 2.01461   1
   3  25   1 -1.9606 1.89762   1
   4  25   1 20.6238 3.03101   1
   5  25   1 -0.7018 1.61138   1
  -7  25   1 7.48204 7.91569  -2
   6  25   1 7.48204 7.91569   1
   7  25   1 15.9335 4.37393   1
  -7  26   1 19.4738 4.62360   1
  -6  26   1 2.23380 1.82971   1
  -5  26   1 1.74239 1.69066   1
  -4  26   1 6.69273 1.75150   1
  -3  26   1 19.5357 2.92459   1
  -2  26   1 6.23750 2.30762   1
  -1  26   1 1.40066 2.07907   1
   0  26   1 -0.6967 1.92302   1
   1  26   1 2.88980 2.09702   1
   2  26   1 2.63832 2.18339   1
   3  26   1 51.1250 3.96296   1
   4  26   1 9.83903 2.57217   1
  -6  26   1 -3.0893 7.63365  -2
   5  26   1 -3.0893 7.63365   1
   6  26   1 4.18452 2.18342   1
  -6  27   1 1.55904 1.89451   1
  -5  27   1 -0.8902 1.87549   1
  -4  27   1 65.6255 4.59070   1
  -3  27   1 17.6097 2.91031   1
  -2  27   1 5.36925 2.35622   1
  -1  27   1 37.4856 3.77315   1
   0  27   1 0.11520 2.19242   1
   1  27   1 39.6140 3.72091   1
   2  27   1 13.2737 4.04596   1
  -4  27   1 103.331 9.70330  -2
   3  27   1 103.331 9.70330   1
   4  27   1 30.2780 4.72592   1
   5  27   1 -2.6627 3.06823   1
  -5  28   1 0.79911 2.39335   1
  -4  28   1 -0.2713 2.31308   1
  -3  28   1 28.3757 3.52189   1
  -2  28   1 9.99440 2.76471   1
  -1  28   1 2.17469 2.36414   1
   0  28   1 29.9970 3.53965   1
   1  28   1 2.80712 2.41465   1
   2  28   1 50.9417 6.00443   1
   3  28   1 29.9671 4.79609   1
   4  28   1 3.97085 3.42088   1
   5  28   1 -0.2357 2.95818   1
  -4  29   1 -0.6810 2.35126   1
  -3  29   1 8.35588 2.72950   1
  -2  29   1 8.13102 2.70761   1
  -1  29   1 16.8165 4.13289   1
   0  29   1 -0.4912 2.35299   1
   1  29   1 3.36093 2.48609   1
   2  29   1 0.86026 3.37770   1
   3  29   1 9.42377 4.06815   1
   4  29   1 -1.8034 2.37470   1
   2  30   1 4.06214 9.06310  -2
  -3  30   1 4.06214 9.06310   1
  -2  30   1 0.87051 2.46358   1
  -1  30   1 10.8135 4.13032   1
   0  30   1 3.77255 3.63273   1
   1  30   1 4.79774 2.62812   1
   2  30   1 5.97052 3.81875   1
  -1  31   1 -0.7583 3.52893   1
   0  31   1 4.32970 3.86610   1
   9   0   2 141.116 7.63741  -2
 -10   0   2 141.116 7.63741   1
   8   0   2 60.4672 4.01870  -2
  -9   0   2 60.4672 4.01870   1
   7   0   2 22.1321 3.17595  -2
  -8   0   2 22.1321 3.17595   1
   6   0   2 123.263 4.22244  -2
  -7   0   2 123.263 4.22244   1
   5   0   2 465.901 7.34533  -2
  -6   0   2 465.901 7.34533   1
   4   0   2 537.113 8.01808  -2
  -5   0   2 537.113 8.01808   1
   3   0   2 905.662 14.9161  -2
  -4   0   2 905.662 14.9161   1
   2   0   2 289.308 7.60632  -2
  -3   0   2 289.308 7.60632   1
   1   0   2 4270.04 92.7770  -2
  -2   0   2 4270.04 92.7770   1
   0   0   2 2576.51 33.5066  -2
  -1   0   2 2576.51 33.5066   1
  -1   0   2 2689.11 36.4700  -2
   0   0   2 2689.11 36.4700   1
  -2   0   2 4268.00 57.4906  -2
   1   0   2 4268.00 57.4906   1
  -3   0   2 278.704 4.33827  -2
   2   0   2 278.704 4.33827   1
  -4   0   2 876.228 12.1482  -2
   3   0   2 876.228 12.1482   1
  -5   0   2 573.052 8.55835  -2
   4   0   2 573.052 8.55835   1
  -6   0   2 472.568 7.52338  -2
   5   0   2 472.568 7.52338   1
  -7   0   2 110.689 3.16522  -2
   6   0   2 110.689 3.16522   1
  -8   0   2 21.3927 2.32817  -2
   7   0   2 21.3927 2.32817   1
  -9   0   2 58.9988 3.83814  -2
   8   0   2 58.9988 3.83814   1
 -10   0   2 126.945 7.73644  -2
   9   0   2 126.945 7.73644   1
   9   1   2 1.90310 3.17695  -2
 -10   1   2 1.90310 3.17695   1
   8   1   2 53.8574 3.13299  -2
  -9   1   2 53.8574 3.13299   1
   7   1   2 199.387 4.69839  -2
  -8   1   2 199.387 4.69839   1
   6   1   2 324.935 5.14303  -2
  -7   1   2 324.935 5.14303   1
   5   1   2 540.329 7.17385  -2
  -6   1   2 540.329 7.17385   1
   4   1   2 19.5202 1.07980  -2
  -5   1   2 19.5202 1.07980   1
   3   1   2 1029.78 11.8560  -2
  -4   1   2 1029.78 11.8560   1
   2   1   2 174.453 5.19689  -2
  -3   1   2 174.453 5.19689   1
   1   1   2 2208.20 27.8740  -2
  -2   1   2 2208.20 27.8740   1
   0   1   2 1559.46 17.6541  -2
  -1   1   2 1559.46 17.6541   1
  -1   1   2 1653.43 14.4139  -2
   0   1   2 1653.43 14.4139   1
  -2   1   2 2181.86 17.7980  -2
   1   1   2 2181.86 17.7980   1
  -3   1   2 183.980 2.23258  -2
   2   1   2 183.980 2.23258   1
  -4   1   2 1092.18 10.5403  -2
   3   1   2 1092.18 10.5403   1
  -5   1   2 19.9272 1.04522  -2
   4   1   2 19.9272 1.04522   1
  -6   1   2 504.971 5.61387  -2
   5   1   2 504.971 5.61387   1
  -7   1   2 315.597 4.11326  -2
   6   1   2 315.597 4.11326   1
  -8   1   2 181.320 3.10006  -2
   7   1   2 181.320 3.10006   1
  -9   1   2 49.7573 2.61321  -2
   8   1   2 49.7573 2.61321   1
 -10   1   2 6.19318 3.15663  -2
   9   1   2 6.19318 3.15663   1
 -11   1   2 106.151 7.92421  -2
  10   1   2 106.151 7.92421   1
 -12   1   2 18.0218 6.94981  -2
  11   1   2 18.0218 6.94981   1
   9   2   2 8.61391 4.61953  -2
 -10   2   2 8.61391 4.61953   1
   8   2   2 29.2996 3.68358  -2
  -9   2   2 29.2996 3.68358   1
   7   2   2 5.78294 2.28654  -2
  -8   2   2 5.78294 2.28654   1
   6   2   2 88.8298 2.99735  -2
  -7   2   2 88.8298 2.99735   1
   5   2   2 23.2916 1.88150  -2
  -6   2   2 23.2916 1.88150   1
   4   2   2 423.992 6.55369  -2
  -5   2   2 423.992 6.55369   1
   3   2   2 248.964 3.64524  -2
  -4   2   2 248.964 3.64524   1
   2   2   2 162.963 3.64498  -2
  -3   2   2 162.963 3.64498   1
   1   2   2 1265.42 14.4712  -2
  -2   2   2 1265.42 14.4712   1
   0   2   2 173.165 2.13681  -2
  -1   2   2 173.165 2.13681   1
  -1   2   2 163.352 1.96545  -2
   0   2   2 163.352 1.96545   1
  -2   2   2 1237.84 11.9140  -2
   1   2   2 1237.84 11.9140   1
  -3   2   2 173.860 2.16414  -2
   2   2   2 173.860 2.16414   1
  -4   2   2 268.576 3.15559  -2
   3   2   2 268.576 3.15559   1
  -5   2   2 401.455 4.50373  -2
   4   2   2 401.455 4.50373   1
  -6   2   2 25.5506 1.28260  -2
   5   2   2 25.5506 1.28260   1
  -7   2   2 95.3659 2.13769  -2
   6   2   2 95.3659 2.13769   1
  -8   2   2 7.67719 1.63343  -2
   7   2   2 7.67719 1.63343   1
  -9   2   2 29.1935 3.34176  -2
   8   2   2 29.1935 3.34176   1
 -10   2   2 11.3594 3.16655  -2
   9   2   2 11.3594 3.16655   1
 -11   2   2 11.6617 5.89507  -2
  10   2   2 11.6617 5.89507   1
 -12   2   2 22.6599 6.84530  -2
  11   2   2 22.6599 6.84530   1
  10   3   2 55.7870 6.55420  -2
 -11   3   2 55.7870 6.55420   1
   9   3   2 17.9985 4.85189  -2
 -10   3   2 17.9985 4.85189   1
   8   3   2 6.99991 3.33915  -2
  -9   3   2 6.99991 3.33915   1
   7   3   2 27.9403 2.54991  -2
  -8   3   2 27.9403 2.54991   1
   6   3   2 175.947 4.09323  -2
  -7   3   2 175.947 4.09323   1
   5   3   2 304.712 5.35405  -2
  -6   3   2 304.712 5.35405   1
   4   3   2 274.035 4.71972  -2
  -5   3   2 274.035 4.71972   1
   3   3   2 79.3918 2.09996  -2
  -4   3   2 79.3918 2.09996   1
   2   3   2 385.482 5.75611  -2
  -3   3   2 385.482 5.75611   1
   1   3   2 68.9513 1.26890  -2
  -2   3   2 68.9513 1.26890   1
   0   3   2 722.666 6.81222  -2
  -1   3   2 722.666 6.81222   1
  -1   3   2 730.761 7.82129  -2
   0   3   2 730.761 7.82129   1
  -2   3   2 71.6666 1.68783  -2
   1   3   2 71.6666 1.68783   1
  -3   3   2 394.326 4.65694  -2
   2   3   2 394.326 4.65694   1
  -4   3   2 80.4428 1.48236  -2
   3   3   2 80.4428 1.48236   1
  -5   3   2 274.447 3.37132  -2
   4   3   2 274.447 3.37132   1
  -6   3   2 295.996 3.75057  -2
   5   3   2 295.996 3.75057   1
  -7   3   2 165.839 2.76765  -2
   6   3   2 165.839 2.76765   1
  -8   3   2 29.8718 1.85221  -2
   7   3   2 29.8718 1.85221   1
  -9   3   2 8.56599 3.03505  -2
   8   3   2 8.56599 3.03505   1
 -10   3   2 8.42155 5.10292  -2
   9   3   2 8.42155 5.10292   1
 -11   3   2 48.0035 6.60132  -2
  10   3   2 48.0035 6.60132   1
 -12   3   2 41.5692 7.38433  -2
  11   3   2 41.5692 7.38433   1
  10   4   2 3.14078 5.38272  -2
 -11   4   2 3.14078 5.38272   1
   9   4   2 23.9862 5.15103  -2
 -10   4   2 23.9862 5.15103   1
   8   4   2 59.2734 5.62492  -2
  -9   4   2 59.2734 5.62492   1
   7   4   2 54.5604 2.88557  -2
  -8   4   2 54.5604 2.88557   1
   6   4   2 57.5476 2.60327  -2
  -7   4   2 57.5476 2.60327   1
   5   4   2 230.903 4.46889  -2
  -6   4   2 230.903 4.46889   1
   4   4   2 378.039 6.00097  -2
  -5   4   2 378.039 6.00097   1
   3   4   2 176.722 3.28774  -2
  -4   4   2 176.722 3.28774   1
   2   4   2 457.051 6.51411  -2
  -3   4   2 457.051 6.51411   1
   1   4   2 1692.09 17.4108  -2
  -2   4   2 1692.09 17.4108   1
   0   4   2 1273.24 11.7055  -2
  -1   4   2 1273.24 11.7055   1
  -1   4   2 1252.80 13.0444  -2
   0   4   2 1252.80 13.0444   1
  -2   4   2 1702.81 19.3393  -2
   1   4   2 1702.81 19.3393   1
  -3   4   2 460.670 5.34264  -2
   2   4   2 460.670 5.34264   1
  -4   4   2 174.238 2.65775  -2
   3   4   2 174.238 2.65775   1
  -5   4   2 367.766 4.22274  -2
   4   4   2 367.766 4.22274   1
  -6   4   2 246.311 3.31691  -2
   5   4   2 246.311 3.31691   1
  -7   4   2 46.3651 1.66704  -2
   6   4   2 46.3651 1.66704   1
  -8   4   2 55.6520 2.15209  -2
   7   4   2 55.6520 2.15209   1
  -9   4   2 63.6356 3.96831  -2
   8   4   2 63.6356 3.96831   1
 -10   4   2 24.9067 5.27934  -2
   9   4   2 24.9067 5.27934   1
 -11   4   2 2.16407 5.62040  -2
  10   4   2 2.16407 5.62040   1
  10   5   2 0.03134 5.53221  -2
 -11   5   2 0.03134 5.53221   1
   9   5   2 1.95742 4.86597  -2
 -10   5   2 1.95742 4.86597   1
   8   5   2 16.6849 2.93652  -2
  -9   5   2 16.6849 2.93652   1
   7   5   2 21.3035 2.40945  -2
  -8   5   2 21.3035 2.40945   1
   6   5   2 87.5924 2.93074  -2
  -7   5   2 87.5924 2.93074   1
   5   5   2 48.5361 2.17689  -2
  -6   5   2 48.5361 2.17689   1
   4   5   2 37.5569 1.81993  -2
  -5   5   2 37.5569 1.81993   1
   3   5   2 33.4405 1.55308  -2
  -4   5   2 33.4405 1.55308   1
   2   5   2 28.5872 1.32579  -2
  -3   5   2 28.5872 1.32579   1
   1   5   2 1480.95 15.3134  -2
  -2   5   2 1480.95 15.3134   1
   0   5   2 76.5119 1.35591  -2
  -1   5   2 76.5119 1.35591   1
  -1   5   2 73.5093 1.08902  -2
   0   5   2 73.5093 1.08902   1
  -2   5   2 1478.06 16.9244  -2
   1   5   2 1478.06 16.9244   1
  -3   5   2 28.0696 1.13987  -2
   2   5   2 28.0696 1.13987   1
  -4   5   2 34.1805 1.31393  -2
   3   5   2 34.1805 1.31393   1
  -5   5   2 32.9548 1.34107  -2
   4   5   2 32.9548 1.34107   1
  -6   5   2 45.9000 1.63295  -2
   5   5   2 45.9000 1.63295   1
  -7   5   2 89.1029 2.31899  -2
   6   5   2 89.1029 2.31899   1
  -8   5   2 17.1901 2.01942  -2
   7   5   2 17.1901 2.01942   1
  -9   5   2 9.51342 3.09589  -2
   8   5   2 9.51342 3.09589   1
 -10   5   2 19.5932 5.16338  -2
   9   5   2 19.5932 5.16338   1
 -11   5   2 5.20716 5.52241  -2
  10   5   2 5.20716 5.52241   1
  11   6   2 9.92955 6.47518  -2
 -12   6   2 9.92955 6.47518   1
  10   6   2 14.0121 5.94633  -2
 -11   6   2 14.0121 5.94633   1
   9   6   2 34.0003 3.58565  -2
 -10   6   2 34.0003 3.58565   1
   8   6   2 10.5197 2.74790  -2
  -9   6   2 10.5197 2.74790   1
   7   6   2 62.7478 2.95959  -2
  -8   6   2 62.7478 2.95959   1
   6   6   2 2.90457 1.82414  -2
  -7   6   2 2.90457 1.82414   1
   5   6   2 -0.7042 1.50698  -2
  -6   6   2 -0.7042 1.50698   1
   4   6   2 42.8615 1.81717  -2
  -5   6   2 42.8615 1.81717   1
   3   6   2 90.5338 2.25076  -2
  -4   6   2 90.5338 2.25076   1
   2   6   2 16.5354 0.89673  -2
  -3   6   2 16.5354 0.89673   1
   1   6   2 128.859 1.95282  -2
  -2   6   2 128.859 1.95282   1
   0   6   2 634.662 6.76817  -2
  -1   6   2 634.662 6.76817   1
  -1   6   2 648.478 6.90381  -2
   0   6   2 648.478 6.90381   1
  -2   6   2 130.245 1.95634  -2
   1   6   2 130.245 1.95634   1
  -3   6   2 15.0937 1.18150  -2
   2   6   2 15.0937 1.18150   1
  -4   6   2 93.9126 1.92961  -2
   3   6   2 93.9126 1.92961   1
  -5   6   2 43.7290 1.51223  -2
   4   6   2 43.7290 1.51223   1
  -6   6   2 0.04424 1.13583  -2
   5   6   2 0.04424 1.13583   1
  -7   6   2 2.48445 1.68785  -2
   6   6   2 2.48445 1.68785   1
  -8   6   2 55.8918 2.24049  -2
   7   6   2 55.8918 2.24049   1
  -9   6   2 8.26025 3.24666  -2
   8   6   2 8.26025 3.24666   1
 -10   6   2 32.3570 5.56036  -2
   9   6   2 32.3570 5.56036   1
 -11   6   2 22.4899 6.03089  -2
  10   6   2 22.4899 6.03089   1
  11   7   2 3.87221 6.68724  -2
 -12   7   2 3.87221 6.68724   1
  10   7   2 59.8604 4.37707  -2
 -11   7   2 59.8604 4.37707   1
   9   7   2 69.4998 4.16405  -2
 -10   7   2 69.4998 4.16405   1
   8   7   2 11.3608 2.78460  -2
  -9   7   2 11.3608 2.78460   1
   7   7   2 98.2516 3.95461  -2
  -8   7   2 98.2516 3.95461   1
   6   7   2 70.3917 2.74518  -2
  -7   7   2 70.3917 2.74518   1
   5   7   2 70.2188 2.43168  -2
  -6   7   2 70.2188 2.43168   1
   4   7   2 127.281 2.93279  -2
  -5   7   2 127.281 2.93279   1
   3   7   2 125.536 2.66038  -2
  -4   7   2 125.536 2.66038   1
   2   7   2 383.915 5.10720  -2
  -3   7   2 383.915 5.10720   1
   1   7   2 350.117 4.19870  -2
  -2   7   2 350.117 4.19870   1
   0   7   2 769.211 9.18421  -2
  -1   7   2 769.211 9.18421   1
  -1   7   2 774.125 8.17325  -2
   0   7   2 774.125 8.17325   1
  -2   7   2 354.426 4.16222  -2
   1   7   2 354.426 4.16222   1
  -3   7   2 387.639 4.59051  -2
   2   7   2 387.639 4.59051   1
  -4   7   2 120.430 2.22401  -2
   3   7   2 120.430 2.22401   1
  -5   7   2 126.898 2.38427  -2
   4   7   2 126.898 2.38427   1
  -6   7   2 74.4475 1.98008  -2
   5   7   2 74.4475 1.98008   1
  -7   7   2 59.9128 2.07550  -2
   6   7   2 59.9128 2.07550   1
  -8   7   2 91.9814 2.62923  -2
   7   7   2 91.9814 2.62923   1
  -9   7   2 8.67994 3.27186  -2
   8   7   2 8.67994 3.27186   1
 -10   7   2 74.9088 6.63330  -2
   9   7   2 74.9088 6.63330   1
 -11   7   2 63.9344 6.93181  -2
  10   7   2 63.9344 6.93181   1
  10   8   2 3.14264 3.43731  -2
 -11   8   2 3.14264 3.43731   1
   9   8   2 30.0038 3.53071  -2
 -10   8   2 30.0038 3.53071   1
   8   8   2 54.2435 3.53370  -2
  -9   8   2 54.2435 3.53370   1
   7   8   2 91.4945 3.90037  -2
  -8   8   2 91.4945 3.90037   1
   6   8   2 487.215 7.99980  -2
  -7   8   2 487.215 7.99980   1
   5   8   2 24.7188 1.87207  -2
  -6   8   2 24.7188 1.87207   1
   4   8   2 174.174 3.50926  -2
  -5   8   2 174.174 3.50926   1
   3   8   2 188.403 4.57194  -2
  -4   8   2 188.403 4.57194   1
   2   8   2 49.1478 1.52915  -2
  -3   8   2 49.1478 1.52915   1
   1   8   2 333.675 4.10510  -2
  -2   8   2 333.675 4.10510   1
   0   8   2 546.831 6.85244  -2
  -1   8   2 546.831 6.85244   1
  -1   8   2 530.538 6.67659  -2
   0   8   2 530.538 6.67659   1
  -2   8   2 331.335 3.99294  -2
   1   8   2 331.335 3.99294   1
  -3   8   2 48.0092 1.35953  -2
   2   8   2 48.0092 1.35953   1
  -4   8   2 179.234 2.83954  -2
   3   8   2 179.234 2.83954   1
  -5   8   2 182.498 2.97807  -2
   4   8   2 182.498 2.97807   1
  -6   8   2 28.8446 1.52790  -2
   5   8   2 28.8446 1.52790   1
  -7   8   2 521.579 6.74326  -2
   6   8   2 521.579 6.74326   1
  -8   8   2 83.0929 2.53191  -2
   7   8   2 83.0929 2.53191   1
  -9   8   2 53.5619 4.03965  -2
   8   8   2 53.5619 4.03965   1
 -10   8   2 33.5623 6.04600  -2
   9   8   2 33.5623 6.04600   1
 -11   8   2 8.47307 5.71677  -2
  10   8   2 8.47307 5.71677   1
  10   9   2 -2.7237 3.37736  -2
 -11   9   2 -2.7237 3.37736   1
   9   9   2 21.6132 5.55123  -2
 -10   9   2 21.6132 5.55123   1
   8   9   2 23.8268 3.04059  -2
  -9   9   2 23.8268 3.04059   1
   7   9   2 52.2536 2.85384  -2
  -8   9   2 52.2536 2.85384   1
   6   9   2 18.3376 2.17871  -2
  -7   9   2 18.3376 2.17871   1
   5   9   2 112.074 3.02032  -2
  -6   9   2 112.074 3.02032   1
   4   9   2 55.0459 1.98356  -2
  -5   9   2 55.0459 1.98356   1
   3   9   2 78.2261 3.01932  -2
  -4   9   2 78.2261 3.01932   1
   2   9   2 17.0624 1.17281  -2
  -3   9   2 17.0624 1.17281   1
   1   9   2 7.35085 1.02210  -2
  -2   9   2 7.35085 1.02210   1
   0   9   2 112.008 2.54453  -2
  -1   9   2 112.008 2.54453   1
  -1   9   2 111.249 2.24559  -2
   0   9   2 111.249 2.24559   1
  -2   9   2 9.78232 0.97217  -2
   1   9   2 9.78232 0.97217   1
  -3   9   2 18.3349 1.12366  -2
   2   9   2 18.3349 1.12366   1
  -4   9   2 76.5807 1.78490  -2
   3   9   2 76.5807 1.78490   1
  -5   9   2 58.1297 1.75574  -2
   4   9   2 58.1297 1.75574   1
  -6   9   2 107.268 2.41700  -2
   5   9   2 107.268 2.41700   1
  -7   9   2 15.8300 1.66744  -2
   6   9   2 15.8300 1.66744   1
  -8   9   2 46.3805 2.17433  -2
   7   9   2 46.3805 2.17433   1
  -9   9   2 16.3870 3.37201  -2
   8   9   2 16.3870 3.37201   1
 -10   9   2 17.1141 5.72223  -2
   9   9   2 17.1141 5.72223   1
 -11   9   2 -0.6489 5.65509  -2
  10   9   2 -0.6489 5.65509   1
  10  10   2 -6.5041 3.34651  -2
 -11  10   2 -6.5041 3.34651   1
   9  10   2 3.27199 4.87190  -2
 -10  10   2 3.27199 4.87190   1
   8  10   2 66.4338 3.78071  -2
  -9  10   2 66.4338 3.78071   1
   7  10   2 92.9837 3.91221  -2
  -8  10   2 92.9837 3.91221   1
   6  10   2 176.784 4.21655  -2
  -7  10   2 176.784 4.21655   1
   5  10   2 30.9989 2.01222  -2
  -6  10   2 30.9989 2.01222   1
   4  10   2 42.2435 2.79197  -2
  -5  10   2 42.2435 2.79197   1
   3  10   2 167.501 4.43956  -2
  -4  10   2 167.501 4.43956   1
   2  10   2 290.492 4.27233  -2
  -3  10   2 290.492 4.27233   1
   1  10   2 355.193 4.97547  -2
  -2  10   2 355.193 4.97547   1
   0  10   2 239.626 3.69352  -2
  -1  10   2 239.626 3.69352   1
  -1  10   2 246.918 3.78905  -2
   0  10   2 246.918 3.78905   1
  -2  10   2 354.777 4.33896  -2
   1  10   2 354.777 4.33896   1
  -3  10   2 280.503 3.71801  -2
   2  10   2 280.503 3.71801   1
  -4  10   2 167.046 2.73321  -2
   3  10   2 167.046 2.73321   1
  -5  10   2 40.9008 1.62857  -2
   4  10   2 40.9008 1.62857   1
  -6  10   2 32.6539 1.67189  -2
   5  10   2 32.6539 1.67189   1
  -7  10   2 178.493 3.37798  -2
   6  10   2 178.493 3.37798   1
  -8  10   2 86.6058 2.59871  -2
   7  10   2 86.6058 2.59871   1
  -9  10   2 63.3887 4.23676  -2
   8  10   2 63.3887 4.23676   1
 -10  10   2 21.0338 5.68868  -2
   9  10   2 21.0338 5.68868   1
 -11  10   2 -1.5177 5.69260  -2
  10  10   2 -1.5177 5.69260   1
  10  11   2 4.45831 3.63526  -2
 -11  11   2 4.45831 3.63526   1
   9  11   2 130.172 8.09857  -2
 -10  11   2 130.172 8.09857   1
   8  11   2 8.78839 2.74560  -2
  -9  11   2 8.78839 2.74560   1
   7  11   2 139.680 4.64051  -2
  -8  11   2 139.680 4.64051   1
   6  11   2 90.9857 3.09495  -2
  -7  11   2 90.9857 3.09495   1
   5  11   2 54.4916 2.31778  -2
  -6  11   2 54.4916 2.31778   1
   4  11   2 457.308 9.18986  -2
  -5  11   2 457.308 9.18986   1
   3  11   2 20.7690 1.28250  -2
  -4  11   2 20.7690 1.28250   1
   2  11   2 483.733 6.52866  -2
  -3  11   2 483.733 6.52866   1
   1  11   2 306.265 4.53050  -2
  -2  11   2 306.265 4.53050   1
   0  11   2 332.139 4.77078  -2
  -1  11   2 332.139 4.77078   1
  -1  11   2 343.889 4.91791  -2
   0  11   2 343.889 4.91791   1
  -2  11   2 292.995 3.78914  -2
   1  11   2 292.995 3.78914   1
  -3  11   2 470.878 5.61393  -2
   2  11   2 470.878 5.61393   1
  -4  11   2 20.1413 1.33245  -2
   3  11   2 20.1413 1.33245   1
  -5  11   2 444.262 5.14995  -2
   4  11   2 444.262 5.14995   1
  -6  11   2 58.7273 1.98648  -2
   5  11   2 58.7273 1.98648   1
  -7  11   2 73.2160 2.47432  -2
   6  11   2 73.2160 2.47432   1
  -8  11   2 125.768 3.71122  -2
   7  11   2 125.768 3.71122   1
  -9  11   2 9.08000 5.01138  -2
   8  11   2 9.08000 5.01138   1
 -10  11   2 114.727 7.83624  -2
   9  11   2 114.727 7.83624   1
 -11  11   2 17.0804 5.98717  -2
  10  11   2 17.0804 5.98717   1
  10  12   2 14.3831 3.76520  -2
 -11  12   2 14.3831 3.76520   1
   9  12   2 13.5592 5.33425  -2
 -10  12   2 13.5592 5.33425   1
   8  12   2 69.2295 3.75217  -2
  -9  12   2 69.2295 3.75217   1
   7  12   2 67.2170 3.45559  -2
  -8  12   2 67.2170 3.45559   1
   6  12   2 396.121 8.19783  -2
  -7  12   2 396.121 8.19783   1
   5  12   2 7.48382 2.78533  -2
  -6  12   2 7.48382 2.78533   1
   4  12   2 1.00019 1.79918  -2
  -5  12   2 1.00019 1.79918   1
   3  12   2 193.035 3.37043  -2
  -4  12   2 193.035 3.37043   1
   2  12   2 46.1299 2.02527  -2
  -3  12   2 46.1299 2.02527   1
   1  12   2 55.8059 1.85997  -2
  -2  12   2 55.8059 1.85997   1
   0  12   2 456.385 6.19355  -2
  -1  12   2 456.385 6.19355   1
  -1  12   2 452.152 6.15335  -2
   0  12   2 452.152 6.15335   1
  -2  12   2 55.5116 2.10401  -2
   1  12   2 55.5116 2.10401   1
  -3  12   2 46.5554 1.52760  -2
   2  12   2 46.5554 1.52760   1
  -4  12   2 186.586 3.02568  -2
   3  12   2 186.586 3.02568   1
  -5  12   2 -0.5945 1.45631  -2
   4  12   2 -0.5945 1.45631   1
  -6  12   2 4.25778 1.48663  -2
   5  12   2 4.25778 1.48663   1
  -7  12   2 441.254 9.28017  -2
   6  12   2 441.254 9.28017   1
  -8  12   2 65.3522 4.05491  -2
   7  12   2 65.3522 4.05491   1
  -9  12   2 59.5867 6.18963  -2
   8  12   2 59.5867 6.18963   1
 -10  12   2 22.5118 5.96961  -2
   9  12   2 22.5118 5.96961   1
  10  13   2 14.9613 6.37325  -2
 -11  13   2 14.9613 6.37325   1
   9  13   2 23.0511 5.68802  -2
 -10  13   2 23.0511 5.68802   1
   8  13   2 14.7728 2.90173  -2
  -9  13   2 14.7728 2.90173   1
   7  13   2 32.7461 2.64505  -2
  -8  13   2 32.7461 2.64505   1
   6  13   2 11.9800 4.39501  -2
  -7  13   2 11.9800 4.39501   1
   5  13   2 23.9852 3.11532  -2
  -6  13   2 23.9852 3.11532   1
   4  13   2 23.1508 2.20319  -2
  -5  13   2 23.1508 2.20319   1
   3  13   2 31.9752 2.10122  -2
  -4  13   2 31.9752 2.10122   1
   2  13   2 43.7828 2.73215  -2
  -3  13   2 43.7828 2.73215   1
   1  13   2 78.1132 2.17085  -2
  -2  13   2 78.1132 2.17085   1
   0  13   2 171.309 3.16963  -2
  -1  13   2 171.309 3.16963   1
  -1  13   2 181.555 3.88498  -2
   0  13   2 181.555 3.88498   1
  -2  13   2 78.5648 2.44109  -2
   1  13   2 78.5648 2.44109   1
  -3  13   2 47.4795 1.56515  -2
   2  13   2 47.4795 1.56515   1
  -4  13   2 25.7340 1.48740  -2
   3  13   2 25.7340 1.48740   1
  -5  13   2 23.6026 1.61444  -2
   4  13   2 23.6026 1.61444   1
  -6  13   2 19.1878 1.52329  -2
   5  13   2 19.1878 1.52329   1
  -7  13   2 7.90539 2.42763  -2
   6  13   2 7.90539 2.42763   1
  -8  13   2 37.0582 3.54809  -2
   7  13   2 37.0582 3.54809   1
  -9  13   2 11.4544 3.42006  -2
   8  13   2 11.4544 3.42006   1
 -10  13   2 23.2192 5.98039  -2
   9  13   2 23.2192 5.98039   1
 -11  14   2 4.22867 8.25058  -2
  10  13   2 4.22867 8.25058   1
  10  14   2 -4.6340 6.17032  -2
 -11  14   2 -4.6340 6.17032   1
   9  14   2 10.3809 5.30018  -2
 -10  14   2 10.3809 5.30018   1
   8  14   2 69.4183 6.27021  -2
  -9  14   2 69.4183 6.27021   1
   7  14   2 4.63542 2.46111  -2
  -8  14   2 4.63542 2.46111   1
   6  14   2 260.398 9.86806  -2
  -7  14   2 260.398 9.86806   1
   5  14   2 205.757 4.92338  -2
  -6  14   2 205.757 4.92338   1
   4  14   2 92.7934 3.20840  -2
  -5  14   2 92.7934 3.20840   1
   3  14   2 104.851 3.16019  -2
  -4  14   2 104.851 3.16019   1
   2  14   2 128.154 4.21489  -2
  -3  14   2 128.154 4.21489   1
   1  14   2 4.27299 1.42234  -2
  -2  14   2 4.27299 1.42234   1
   0  14   2 66.4566 2.09208  -2
  -1  14   2 66.4566 2.09208   1
  -1  14   2 65.2845 2.46929  -2
   0  14   2 65.2845 2.46929   1
  -2  14   2 2.74512 1.59052  -2
   1  14   2 2.74512 1.59052   1
  -3  14   2 126.553 2.42990  -2
   2  14   2 126.553 2.42990   1
  -4  14   2 100.211 2.28410  -2
   3  14   2 100.211 2.28410   1
  -5  14   2 91.7708 2.36463  -2
   4  14   2 91.7708 2.36463   1
  -6  14   2 213.332 3.36609  -2
   5  14   2 213.332 3.36609   1
  -7  14   2 246.300 5.23587  -2
   6  14   2 246.300 5.23587   1
  -8  14   2 7.51576 4.65056  -2
   7  14   2 7.51576 4.65056   1
  -9  14   2 72.1243 6.56995  -2
   8  14   2 72.1243 6.56995   1
   9  15   2 15.7368 5.65670  -2
 -10  15   2 15.7368 5.65670   1
   8  15   2 14.3305 5.01234  -2
  -9  15   2 14.3305 5.01234   1
   7  15   2 175.562 8.43001  -2
  -8  15   2 175.562 8.43001   1
   6  15   2 71.2045 5.84810  -2
  -7  15   2 71.2045 5.84810   1
   5  15   2 4.41217 2.95676  -2
  -6  15   2 4.41217 2.95676   1
   4  15   2 80.6466 3.13266  -2
  -5  15   2 80.6466 3.13266   1
   3  15   2 80.6437 2.96861  -2
  -4  15   2 80.6437 2.96861   1
   2  15   2 99.9199 3.92181  -2
  -3  15   2 99.9199 3.92181   1
   1  15   2 111.266 2.68271  -2
  -2  15   2 111.266 2.68271   1
   0  15   2 51.7453 2.00299  -2
  -1  15   2 51.7453 2.00299   1
  -1  15   2 53.6169 2.38652  -2
   0  15   2 53.6169 2.38652   1
  -2  15   2 118.809 3.16392  -2
   1  15   2 118.809 3.16392   1
  -3  15   2 99.9142 2.22067  -2
   2  15   2 99.9142 2.22067   1
  -4  15   2 86.6681 2.21326  -2
   3  15   2 86.6681 2.21326   1
  -5  15   2 75.6042 2.25834  -2
   4  15   2 75.6042 2.25834   1
  -6  15   2 3.01915 1.46559  -2
   5  15   2 3.01915 1.46559   1
  -7  15   2 71.2914 3.14396  -2
   6  15   2 71.2914 3.14396   1
  -8  15   2 180.085 8.48092  -2
   7  15   2 180.085 8.48092   1
  -9  15   2 7.22516 5.22480  -2
   8  15   2 7.22516 5.22480   1
 -10  15   2 13.9033 5.94465  -2
   9  15   2 13.9033 5.94465   1
   9  16   2 23.1440 5.88805  -2
 -10  16   2 23.1440 5.88805   1
   8  16   2 35.0306 5.67490  -2
  -9  16   2 35.0306 5.67490   1
   7  16   2 18.6367 4.75559  -2
  -8  16   2 18.6367 4.75559   1
   6  16   2 -1.6528 4.18352  -2
  -7  16   2 -1.6528 4.18352   1
   5  16   2 27.8124 3.39453  -2
  -6  16   2 27.8124 3.39453   1
   4  16   2 28.2160 2.50738  -2
  -5  16   2 28.2160 2.50738   1
   3  16   2 44.5370 2.50431  -2
  -4  16   2 44.5370 2.50431   1
   2  16   2 162.959 5.04344  -2
  -3  16   2 162.959 5.04344   1
   1  16   2 8.54554 1.95271  -2
  -2  16   2 8.54554 1.95271   1
   0  16   2 104.039 2.66175  -2
  -1  16   2 104.039 2.66175   1
  -1  16   2 106.356 3.14459  -2
   0  16   2 106.356 3.14459   1
  -2  16   2 6.33448 1.80364  -2
   1  16   2 6.33448 1.80364   1
  -3  16   2 162.943 2.90324  -2
   2  16   2 162.943 2.90324   1
  -4  16   2 47.4636 1.87973  -2
   3  16   2 47.4636 1.87973   1
  -5  16   2 28.0987 1.81885  -2
   4  16   2 28.0987 1.81885   1
  -6  16   2 27.4046 2.01572  -2
   5  16   2 27.4046 2.01572   1
  -7  16   2 6.80091 2.91876  -2
   6  16   2 6.80091 2.91876   1
  -8  16   2 15.8570 3.42485  -2
   7  16   2 15.8570 3.42485   1
  -9  16   2 42.7500 6.13668  -2
   8  16   2 42.7500 6.13668   1
 -10  16   2 18.8523 6.05557  -2
   9  16   2 18.8523 6.05557   1
   9  17   2 35.5801 6.27438  -2
 -10  17   2 35.5801 6.27438   1
   8  17   2 21.6969 5.47393  -2
  -9  17   2 21.6969 5.47393   1
   7  17   2 37.0730 5.30655  -2
  -8  17   2 37.0730 5.30655   1
   6  17   2 10.3673 3.35227  -2
  -7  17   2 10.3673 3.35227   1
   5  17   2 106.532 4.66573  -2
  -6  17   2 106.532 4.66573   1
   4  17   2 70.2522 5.47577  -2
  -5  17   2 70.2522 5.47577   1
   3  17   2 -0.5621 1.90767  -2
  -4  17   2 -0.5621 1.90767   1
   2  17   2 98.5624 3.20740  -2
  -3  17   2 98.5624 3.20740   1
   1  17   2 23.1850 2.79180  -2
  -2  17   2 23.1850 2.79180   1
   0  17   2 68.5169 2.39839  -2
  -1  17   2 68.5169 2.39839   1
  -1  17   2 65.2564 2.75790  -2
   0  17   2 65.2564 2.75790   1
  -2  17   2 29.6714 1.99644  -2
   1  17   2 29.6714 1.99644   1
  -3  17   2 106.704 2.41633  -2
   2  17   2 106.704 2.41633   1
  -4  17   2 9.82201 1.56927  -2
   3  17   2 9.82201 1.56927   1
  -5  17   2 74.5676 3.62374  -2
   4  17   2 74.5676 3.62374   1
  -6  17   2 95.3089 4.03642  -2
   5  17   2 95.3089 4.03642   1
  -7  17   2 11.7457 3.06264  -2
   6  17   2 11.7457 3.06264   1
  -8  17   2 27.1760 3.58172  -2
   7  17   2 27.1760 3.58172   1
  -9  17   2 22.1883 5.76670  -2
   8  17   2 22.1883 5.76670   1
   9  18   2 19.5594 6.35453  -2
 -10  18   2 19.5594 6.35453   1
   8  18   2 45.2905 6.09857  -2
  -9  18   2 45.2905 6.09857   1
   7  18   2 -0.7205 4.44955  -2
  -8  18   2 -0.7205 4.44955   1
   6  18   2 23.7676 4.84657  -2
  -7  18   2 23.7676 4.84657   1
   5  18   2 31.7793 4.56613  -2
  -6  18   2 31.7793 4.56613   1
   3  18   2 63.3476 2.81442  -2
  -4  18   2 63.3476 2.81442   1
   2  18   2 242.590 5.09104  -2
  -3  18   2 242.590 5.09104   1
   1  18   2 325.151 10.5179  -2
  -2  18   2 325.151 10.5179   1
   0  18   2 552.928 7.77975  -2
  -1  18   2 552.928 7.77975   1
  -1  18   2 598.018 9.67396  -2
   0  18   2 598.018 9.67396   1
  -2  18   2 335.850 5.45656  -2
   1  18   2 335.850 5.45656   1
  -3  18   2 244.303 4.40656  -2
   2  18   2 244.303 4.40656   1
  -4  18   2 76.6919 3.08889  -2
   3  18   2 76.6919 3.08889   1
  -5  18   2 88.9295 3.89341  -2
   4  18   2 88.9295 3.89341   1
  -6  18   2 30.4418 3.06673  -2
   5  18   2 30.4418 3.06673   1
  -7  18   2 24.4588 3.33333  -2
   6  18   2 24.4588 3.33333   1
  -8  18   2 4.37880 3.33787  -2
   7  18   2 4.37880 3.33787   1
  -9  18   2 38.8078 6.27927  -2
   8  18   2 38.8078 6.27927   1
 -10  19   2 3.13826 4.13601   1
   8  19   2 39.3867 6.04459  -2
  -9  19   2 39.3867 6.04459   1
   7  19   2 27.8174 5.30670  -2
  -8  19   2 27.8174 5.30670   1
   6  19   2 103.637 6.83471  -2
  -7  19   2 103.637 6.83471   1
   5  19   2 120.129 6.68656  -2
  -6  19   2 120.129 6.68656   1
   3  19   2 143.090 4.80567  -2
  -4  19   2 143.090 4.80567   1
   2  19   2 234.496 4.99864  -2
  -3  19   2 234.496 4.99864   1
   1  19   2 35.1215 4.34034  -2
  -2  19   2 35.1215 4.34034   1
   0  19   2 451.479 9.03882  -2
  -1  19   2 451.479 9.03882   1
  -1  19   2 484.127 10.0098  -2
   0  19   2 484.127 10.0098   1
  -2  19   2 29.5236 2.15934  -2
   1  19   2 29.5236 2.15934   1
  -3  19   2 245.640 7.30872  -2
   2  19   2 245.640 7.30872   1
  -4  19   2 152.273 4.12668  -2
   3  19   2 152.273 4.12668   1
  -5  19   2 47.8871 3.26512  -2
   4  19   2 47.8871 3.26512   1
  -6  19   2 121.358 6.24158  -2
   5  19   2 121.358 6.24158   1
  -7  19   2 90.3562 4.48799  -2
   6  19   2 90.3562 4.48799   1
  -8  19   2 24.8579 3.68877  -2
   7  19   2 24.8579 3.68877   1
  -9  19   2 32.5856 5.96276  -2
   8  19   2 32.5856 5.96276   1
   7  20   2 4.24417 4.76972  -2
  -8  20   2 4.24417 4.76972   1
   5  20   2 10.6114 4.18034  -2
  -6  20   2 10.6114 4.18034   1
   3  20   2 15.5801 4.27473  -2
  -4  20   2 15.5801 4.27473   1
   2  20   2 23.3669 2.31512  -2
  -3  20   2 23.3669 2.31512   1
   1  20   2 37.3792 4.49074  -2
  -2  20   2 37.3792 4.49074   1
   0  20   2 51.3234 2.98793  -2
  -1  20   2 51.3234 2.98793   1
  -1  20   2 50.2326 3.77282  -2
   0  20   2 50.2326 3.77282   1
  -2  20   2 37.9945 2.26482  -2
   1  20   2 37.9945 2.26482   1
  -3  20   2 29.7390 3.83601  -2
   2  20   2 29.7390 3.83601   1
  -4  20   2 14.5696 2.74786  -2
   3  20   2 14.5696 2.74786   1
  -5  20   2 15.0200 2.26150  -2
   4  20   2 15.0200 2.26150   1
  -6  20   2 9.12192 3.80233  -2
   5  20   2 9.12192 3.80233   1
  -7  20   2 4.83854 3.08590  -2
   6  20   2 4.83854 3.08590   1
  -8  20   2 2.37070 3.42028  -2
   7  20   2 2.37070 3.42028   1
  -9  20   2 6.62192 3.73660  -2
   8  20   2 6.62192 3.73660   1
   8  21   2 1.65989 5.18758  -2
  -9  21   2 1.65989 5.18758   1
   5  21   2 10.0744 4.27256  -2
  -6  21   2 10.0744 4.27256   1
   3  21   2 28.7817 4.81158  -2
  -4  21   2 28.7817 4.81158   1
   2  21   2 33.2018 2.46111  -2
  -3  21   2 33.2018 2.46111   1
   1  21   2 76.2912 3.42292  -2
  -2  21   2 76.2912 3.42292   1
   0  21   2 123.277 4.95348  -2
  -1  21   2 123.277 4.95348   1
  -1  21   2 113.443 5.14917  -2
   0  21   2 113.443 5.14917   1
  -2  21   2 81.9576 4.25499  -2
   1  21   2 81.9576 4.25499   1
  -3  21   2 33.7213 5.14978  -2
   2  21   2 33.7213 5.14978   1
  -5  21   2 3.78177 2.57136  -2
   4  21   2 3.78177 2.57136   1
  -6  21   2 13.4033 3.01184  -2
   5  21   2 13.4033 3.01184   1
  -7  21   2 15.9495 3.32357  -2
   6  21   2 15.9495 3.32357   1
  -8  21   2 8.51203 3.54182  -2
   7  21   2 8.51203 3.54182   1
  -9  21   2 0.83089 3.76347  -2
   8  21   2 0.83089 3.76347   1
   6  22   2 9.43534 4.51584  -2
  -7  22   2 9.43534 4.51584   1
   5  22   2 65.9221 5.67893  -2
  -6  22   2 65.9221 5.67893   1
   4  22   2 16.0493 4.00971  -2
  -5  22   2 16.0493 4.00971   1
   3  22   2 71.1476 4.18318  -2
  -4  22   2 71.1476 4.18318   1
   2  22   2 39.8243 2.63576  -2
  -3  22   2 39.8243 2.63576   1
   1  22   2 88.3768 3.70576  -2
  -2  22   2 88.3768 3.70576   1
   0  22   2 190.405 6.07400  -2
  -1  22   2 190.405 6.07400   1
  -1  22   2 185.180 6.62463  -2
   0  22   2 185.180 6.62463   1
  -2  22   2 92.9049 4.53782  -2
   1  22   2 92.9049 4.53782   1
  -3  22   2 36.8979 5.33552  -2
   2  22   2 36.8979 5.33552   1
  -5  22   2 10.7409 4.68311  -2
   4  22   2 10.7409 4.68311   1
  -6  22   2 80.3754 6.70048  -2
   5  22   2 80.3754 6.70048   1
  -7  22   2 5.93944 4.82394  -2
   6  22   2 5.93944 4.82394   1
  -8  22   2 -2.1769 4.92540  -2
   7  22   2 -2.1769 4.92540   1
   6  23   2 36.7268 5.11738  -2
  -7  23   2 36.7268 5.11738   1
   5  23   2 6.83766 4.28886  -2
  -6  23   2 6.83766 4.28886   1
   4  23   2 25.2812 4.28181  -2
  -5  23   2 25.2812 4.28181   1
   3  23   2 32.3431 4.98762  -2
  -4  23   2 32.3431 4.98762   1
   2  23   2 59.4787 2.94382  -2
  -3  23   2 59.4787 2.94382   1
   1  23   2 18.4371 2.55963  -2
  -2  23   2 18.4371 2.55963   1
   0  23   2 98.2470 4.66832  -2
  -1  23   2 98.2470 4.66832   1
  -1  23   2 89.1512 6.31018  -2
   0  23   2 89.1512 6.31018   1
  -2  23   2 11.6467 4.37063  -2
   1  23   2 11.6467 4.37063   1
  -3  23   2 53.0354 5.94586  -2
   2  23   2 53.0354 5.94586   1
  -5  23   2 18.9989 5.00567  -2
   4  23   2 18.9989 5.00567   1
  -6  23   2 4.85611 4.81792  -2
   5  23   2 4.85611 4.81792   1
  -7  23   2 28.3885 5.73308  -2
   6  23   2 28.3885 5.73308   1
  -8  23   2 3.30356 5.27131  -2
   7  23   2 3.30356 5.27131   1
   5  24   2 2.90081 4.24195  -2
  -6  24   2 2.90081 4.24195   1
   4  23   2 24.3571 7.31468  -2
  -5  24   2 24.3571 7.31468   1
   3  24   2 13.6766 4.56104  -2
  -4  24   2 13.6766 4.56104   1
   2  24   2 16.0365 2.37438  -2
  -3  24   2 16.0365 2.37438   1
   1  24   2 20.7470 2.69779  -2
  -2  24   2 20.7470 2.69779   1
   0  24   2 34.8261 2.46578  -2
  -1  24   2 34.8261 2.46578   1
  -1  24   2 39.0697 5.19591  -2
   0  24   2 39.0697 5.19591   1
  -2  24   2 20.3058 4.73900  -2
   1  24   2 20.3058 4.73900   1
  -3  24   2 19.6475 5.09327  -2
   2  24   2 19.6475 5.09327   1
  -5  24   2 -1.5046 4.59343  -2
   4  24   2 -1.5046 4.59343   1
  -6  24   2 3.33875 4.92002  -2
   5  24   2 3.33875 4.92002   1
  -7  24   2 11.9321 5.35362  -2
   6  24   2 11.9321 5.35362   1
  -8  24   2 5.50275 5.51684  -2
   7  24   2 5.50275 5.51684   1
   5  25   2 9.81934 4.43172  -2
  -6  25   2 9.81934 4.43172   1
   4  24   2 62.2542 8.38194  -2
  -5  25   2 62.2542 8.38194   1
   3  25   2 4.80717 4.63213  -2
  -4  25   2 4.80717 4.63213   1
   2  25   2 3.72778 2.26648  -2
  -3  25   2 3.72778 2.26648   1
   1  25   2 18.2411 2.67109  -2
  -2  25   2 18.2411 2.67109   1
   0  25   2 3.98619 3.20079  -2
  -1  25   2 3.98619 3.20079   1
  -1  25   2 6.40114 4.49682  -2
   0  25   2 6.40114 4.49682   1
  -2  25   2 13.5463 4.66429  -2
   1  25   2 13.5463 4.66429   1
  -3  25   2 0.68730 4.65208  -2
   2  25   2 0.68730 4.65208   1
  -5  25   2 50.3031 6.46369  -2
   4  25   2 50.3031 6.46369   1
  -6  25   2 7.23994 5.28047  -2
   5  25   2 7.23994 5.28047   1
  -7  25   2 23.0438 5.94713  -2
   6  25   2 23.0438 5.94713   1
  -7  26   2 39.0078 4.95681   1
   4  25   2 62.0050 8.37064  -2
  -5  26   2 62.0050 8.37064   1
   3  26   2 60.8510 6.35216  -2
  -4  26   2 60.8510 6.35216   1
   2  26   2 31.4461 3.89524  -2
  -3  26   2 31.4461 3.89524   1
   1  26   2 9.15525 4.64059  -2
  -2  26   2 9.15525 4.64059   1
   0  26   2 68.1767 4.58964  -2
  -1  26   2 68.1767 4.58964   1
  -1  26   2 69.7815 6.29410  -2
   0  26   2 69.7815 6.29410   1
  -3  26   2 26.2662 5.61944  -2
   2  26   2 26.2662 5.61944   1
  -5  26   2 -2.7565 5.02291  -2
   4  26   2 -2.7565 5.02291   1
  -6  26   2 20.9543 5.90551  -2
   5  26   2 20.9543 5.90551   1
   5  26   2 44.7545 8.81057  -2
   5  27   2 44.7545 8.81057  -2
  -6  27   2 44.7545 8.81057   1
   4  26   2 2.26339 7.53885  -2
  -5  27   2 2.26339 7.53885   1
   3  27   2 18.2346 5.40865  -2
  -4  27   2 18.2346 5.40865   1
   2  27   2 5.53647 3.53045  -2
  -3  27   2 5.53647 3.53045   1
   1  27   2 15.6998 5.08516  -2
  -2  27   2 15.6998 5.08516   1
   0  27   2 26.3759 5.37345  -2
  -1  27   2 26.3759 5.37345   1
  -1  27   2 29.7655 5.52689  -2
   0  27   2 29.7655 5.52689   1
  -3  27   2 7.77404 5.10156  -2
   2  27   2 7.77404 5.10156   1
  -5  27   2 5.08268 5.40451  -2
   4  27   2 5.08268 5.40451   1
  -6  27   2 28.8745 6.21550  -2
   5  27   2 28.8745 6.21550   1
   4  27   2 -7.4592 7.77624  -2
   4  28   2 -7.4592 7.77624  -2
  -5  28   2 -7.4592 7.77624   1
   3  28   2 23.6539 5.79212  -2
  -4  28   2 23.6539 5.79212   1
   2  28   2 6.86846 3.65660  -2
  -3  28   2 6.86846 3.65660   1
   1  28   2 35.6590 5.87656  -2
  -2  28   2 35.6590 5.87656   1
   0  28   2 25.1841 5.56542  -2
  -1  28   2 25.1841 5.56542   1
  -1  28   2 22.3200 5.48441  -2
   0  28   2 22.3200 5.48441   1
  -3  28   2 8.52350 5.32588  -2
   2  28   2 8.52350 5.32588   1
  -5  28   2 -4.4626 5.36816  -2
   4  28   2 -4.4626 5.36816   1
   3  29   2 46.1391 6.57539  -2
  -4  29   2 46.1391 6.57539   1
   2  29   2 15.4471 5.78292  -2
  -3  29   2 15.4471 5.78292   1
   1  29   2 24.8852 5.70724  -2
  -2  29   2 24.8852 5.70724   1
   0  29   2 9.80935 5.16347  -2
  -1  29   2 9.80935 5.16347   1
   2  30   2 0.22828 5.56663  -2
  -3  30   2 0.22828 5.56663   1
   1  30   2 10.2055 5.38121  -2
  -2  30   2 10.2055 5.38121   1
   0  30   2 43.2450 6.32406  -2
  -1  30   2 43.2450 6.32406   1
   8   0   3 4.61007 6.20657  -2
 -10   0   3 4.61007 6.20657   1
  -9   0   3 1.25417 1.99484   1
  -8   0   3 1.49085 1.65286   1
  -7   0   3 1.02357 1.37310   1
  -6   0   3 -1.7438 1.08619   1
  -5   0   3 -0.2201 0.93831   1
  -4   0   3 -0.0060 0.92733   1
  -3   0   3 1.59525 0.85632   1
  -2   0   3 0.91681 1.38669   1
  -1   0   3 -0.1539 0.89404   1
   0   0   3 -1.3559 0.86807   1
   1   0   3 1.61094 1.02059   1
   2   0   3 -0.1159 0.69028   1
   3   0   3 0.20425 0.79088   1
   4   0   3 -0.5135 0.91998   1
   5   0   3 -0.4929 1.02142   1
   6   0   3 -1.1374 1.23472   1
   7   0   3 -2.0810 1.42426   1
   8   0   3 -0.5956 1.65840   1
   9   0   3 -1.6108 2.29445   1
  10   0   3 -0.7763 2.69647   1
  11   0   3 -2.6380 2.93479   1
 -12   1   3 3.31383 4.30906   1
   9   1   3 14.1824 6.76229  -2
 -11   1   3 14.1824 6.76229   1
   8   1   3 57.9068 6.98424  -2
 -10   1   3 57.9068 6.98424   1
  -9   1   3 53.4600 2.60615   1
  -8   1   3 23.3609 1.84456   1
   5   1   3 7.21764 4.37744  -2
  -7   1   3 7.21764 4.37744   1
  -6   1   3 29.2936 1.30102   1
  -5   1   3 76.0155 1.94304   1
  -4   1   3 110.063 2.24656   1
  -3   1   3 2648.66 33.4167   1
  -2   1   3 174.060 2.67833   1
  -1   1   3 25.0581 0.93634   1
   0   1   3 73.0913 1.72870   1
   1   1   3 198.298 3.19443   1
   2   1   3 2.12101 0.61986   1
   3   1   3 243.289 3.03569   1
   4   1   3 4.28358 0.72743   1
   5   1   3 9.62167 0.97017   1
   6   1   3 73.5367 2.02549   1
   7   1   3 24.7453 1.55944   1
   8   1   3 47.6442 2.09329   1
   9   1   3 4.71964 1.59824   1
  10   1   3 1.95317 1.94021   1
  11   1   3 6.74533 2.36512   1
  10   2   3 62.6374 8.97766  -2
 -12   2   3 62.6374 8.97766   1
   9   2   3 45.9722 5.41132  -2
 -11   2   3 45.9722 5.41132   1
   8   2   3 152.294 6.34367  -2
 -10   2   3 152.294 6.34367   1
   7   2   3 42.6054 6.26261  -2
  -9   2   3 42.6054 6.26261   1
  -8   2   3 34.2619 2.04675   1
  -7   2   3 145.445 3.18834   1
  -6   2   3 -0.1859 0.93641   1
  -5   2   3 173.083 3.45197   1
  -4   2   3 507.512 6.52754   1
  -3   2   3 38.0078 1.29287   1
  -2   2   3 95.8803 1.82394   1
  -1   2   3 542.711 6.66377   1
   0   2   3 284.041 3.51516   1
   1   2   3 163.285 2.38084   1
   2   2   3 69.0663 1.57789   1
   3   2   3 419.144 4.62564   1
   4   2   3 24.5322 1.12746   1
   5   2   3 8.37078 0.94011   1
   6   2   3 1.06729 0.92498   1
   7   2   3 8.26589 1.22743   1
   8   2   3 35.8590 1.89168   1
   9   2   3 0.73372 1.44146   1
  10   2   3 24.0887 2.90544   1
  11   2   3 17.3034 3.24228   1
  10   3   3 6.72107 5.30262  -2
 -12   3   3 6.72107 5.30262   1
   9   3   3 10.1877 4.84059  -2
 -11   3   3 10.1877 4.84059   1
   8   3   3 26.5569 4.64200  -2
 -10   3   3 26.5569 4.64200   1
   7   3   3 33.2092 4.25754  -2
  -9   3   3 33.2092 4.25754   1
  -8   3   3 3.34829 1.41872   1
  -7   3   3 2.72768 1.21677   1
  -6   3   3 124.253 3.10023   1
  -5   3   3 24.6232 1.79800   1
  -4   3   3 73.7045 1.75239   1
  -3   3   3 494.924 6.25147   1
  -2   3   3 40.2373 1.15719   1
  -1   3   3 309.921 4.16148   1
   0   3   3 35.7495 1.18234   1
   1   3   3 31.9640 1.11590   1
   2   3   3 4.10844 0.69654   1
   3   3   3 360.984 4.11602   1
   4   3   3 16.8750 1.00151   1
   5   3   3 41.7666 1.52947   1
   6   3   3 42.5151 1.73913   1
   7   3   3 12.1632 1.33747   1
   8   3   3 6.93407 1.34356   1
   9   3   3 0.29294 1.46947   1
  10   3   3 -2.0546 2.55987   1
  10   4   3 -4.5675 7.80373  -2
 -12   4   3 -4.5675 7.80373   1
   9   4   3 15.4421 4.87661  -2
 -11   4   3 15.4421 4.87661   1
   8   4   3 7.46764 4.29299  -2
 -10   4   3 7.46764 4.29299   1
   7   4   3 30.7764 6.37089  -2
  -9   4   3 30.7764 6.37089   1
  -8   4   3 -1.6135 1.27434   1
  -7   4   3 6.85569 1.41686   1
  -6   4   3 70.2764 2.40055   1
  -5   4   3 14.1048 1.55103   1
  -4   4   3 25.5728 1.19838   1
  -3   4   3 9.70404 0.90697   1
  -2   4   3 164.761 2.31946   1
  -1   4   3 2.61599 0.63381   1
   0   4   3 357.590 4.72256   1
   1   4   3 1.26458 0.60288   1
   2   4   3 9.42131 0.84539   1
   3   4   3 1.45023 0.73440   1
   4   4   3 41.5609 1.55782   1
   5   4   3 37.6784 1.50950   1
   6   4   3 3.99934 1.04769   1
   7   4   3 0.87471 1.07669   1
   8   4   3 3.87984 1.36371   1
   9   4   3 10.6473 2.03591   1
 -12   4   3 -13.525 8.31976  -2
  10   4   3 -13.525 8.31976   1
  10   5   3 15.0857 8.34462  -2
 -12   5   3 15.0857 8.34462   1
   9   5   3 35.9889 7.90831  -2
 -11   5   3 35.9889 7.90831   1
   8   5   3 13.3444 6.61800  -2
 -10   5   3 13.3444 6.61800   1
   7   5   3 34.1649 6.60288  -2
  -9   5   3 34.1649 6.60288   1
   6   5   3 166.169 8.35309  -2
  -8   5   3 166.169 8.35309   1
  -7   5   3 0.50408 1.13953   1
  -6   5   3 17.9148 1.52496   1
  -5   5   3 24.6290 1.79312   1
   2   5   3 392.127 10.5941  -2
  -4   5   3 392.127 10.5941   1
   1   5   3 168.253 5.77411  -2
  -3   5   3 168.253 5.77411   1
   0   5   3 387.506 11.0351  -2
  -2   5   3 387.506 11.0351   1
  -1   5   3 19.0060 1.04922   1
   0   5   3 159.782 2.61990   1
   1   5   3 153.831 2.64592   1
   2   5   3 68.0840 1.64668   1
   3   5   3 316.547 4.24911   1
   4   5   3 133.261 2.53864   1
   5   5   3 7.61078 1.08536   1
   6   5   3 161.403 3.23290   1
   7   5   3 17.7603 1.64283   1
   8   5   3 15.7381 1.70459   1
   9   5   3 16.5410 2.50393   1
  10   5   3 7.85705 2.52416   1
  10   6   3 75.7110 9.60648  -2
 -12   6   3 75.7110 9.60648   1
   9   6   3 6.96638 7.25043  -2
 -11   6   3 6.96638 7.25043   1
   8   6   3 116.825 8.93737  -2
 -10   6   3 116.825 8.93737   1
   7   6   3 70.5928 7.59507  -2
  -9   6   3 70.5928 7.59507   1
   6   6   3 19.7531 6.12416  -2
  -8   6   3 19.7531 6.12416   1
  -7   6   3 1.60355 1.15777   1
  -6   6   3 182.674 3.87513   1
  -5   6   3 22.3624 1.72746   1
  -4   6   3 81.6496 1.75265   1
  -3   6   3 2.87515 0.56302   1
   0   6   3 777.139 20.3967  -2
  -2   6   3 777.139 20.3967   1
  -1   6   3 200.559 3.07807   1
   0   6   3 574.750 7.18088   1
   1   6   3 3.74628 0.76102   1
   2   6   3 108.194 2.06246   1
   3   6   3 4.02416 0.80845   1
   4   6   3 70.8266 1.94034   1
   5   6   3 24.4750 1.47390   1
   6   6   3 5.03019 1.19965   1
   7   6   3 3.92965 1.28608   1
   8   6   3 10.6707 1.56554   1
   9   6   3 3.44018 2.13031   1
  10   6   3 68.0142 5.35982   1
  10   7   3 3.18907 8.52209  -2
 -12   7   3 3.18907 8.52209   1
   9   7   3 14.3204 7.45827  -2
 -11   7   3 14.3204 7.45827   1
   8   7   3 26.0053 7.08985  -2
 -10   7   3 26.0053 7.08985   1
   7   7   3 11.5274 6.42587  -2
  -9   7   3 11.5274 6.42587   1
   6   7   3 22.2351 6.56126  -2
  -8   7   3 22.2351 6.56126   1
   5   7   3 4.89879 5.19018  -2
  -7   7   3 4.89879 5.19018   1
  -6   7   3 -0.2413 0.97192   1
  -5   7   3 14.2965 1.51188   1
  -4   7   3 108.804 2.49109   1
   1   7   3 268.279 8.16749  -2
  -3   7   3 268.279 8.16749   1
   0   7   3 141.578 5.57820  -2
  -2   7   3 141.578 5.57820   1
  -1   7   3 3.22650 3.49069  -2
  -1   7   3 3.22650 3.49069   1
   0   7   3 3.19832 0.71348   1
   1   7   3 161.251 2.81700   1
   2   7   3 113.611 2.14799   1
   3   7   3 34.8187 1.44243   1
   4   7   3 88.2553 2.14481   1
   5   7   3 5.96320 1.06037   1
   6   7   3 8.83528 1.31628   1
   7   7   3 11.4761 1.49052   1
   8   7   3 17.6986 1.78609   1
   9   7   3 10.0174 2.83800   1
  10   7   3 1.75266 2.93879   1
  10   8   3 36.9666 9.42954  -2
 -12   8   3 36.9666 9.42954   1
   9   8   3 24.2644 7.84060  -2
 -11   8   3 24.2644 7.84060   1
   8   8   3 178.578 10.3986  -2
 -10   8   3 178.578 10.3986   1
   7   8   3 5.22618 6.29279  -2
  -9   8   3 5.22618 6.29279   1
  -8   8   3 4.31836 1.51009   1
   5   8   3 16.6180 5.65415  -2
  -7   8   3 16.6180 5.65415   1
  -6   8   3 4.30830 1.16054   1
  -5   8   3 36.8849 2.06010   1
  -4   8   3 37.5306 1.58139   1
  -3   8   3 0.04705 0.55282   1
   0   8   3 361.291 10.8425  -2
  -2   8   3 361.291 10.8425   1
  -1   8   3 197.226 7.41924  -2
  -1   8   3 197.226 7.41924   1
   0   8   3 221.964 3.42920   1
   1   8   3 51.7005 1.62682   1
   2   8   3 27.0282 1.42847   1
   3   8   3 48.8220 1.65526   1
   4   8   3 58.5932 1.84567   1
   5   8   3 11.9618 1.26116   1
   6   8   3 20.9883 1.57617   1
   7   8   3 5.19703 1.29860   1
   8   8   3 12.7800 2.26728   1
   9   8   3 10.8994 2.96848   1
  10   8   3 41.0153 4.53706   1
  10   9   3 2.69942 9.02209  -2
 -12   9   3 2.69942 9.02209   1
   9   9   3 13.5116 7.52444  -2
 -11   9   3 13.5116 7.52444   1
   8   9   3 34.4167 7.74380  -2
 -10   9   3 34.4167 7.74380   1
   7   9   3 40.3684 7.29537  -2
  -9   9   3 40.3684 7.29537   1
  -8   9   3 20.1811 1.94788   1
   5   9   3 132.914 7.94193  -2
  -7   9   3 132.914 7.94193   1
  -6   9   3 20.1600 1.59754   1
  -5   9   3 136.901 3.56501   1
  -4   9   3 78.7431 2.15525   1
  -3   9   3 15.8613 0.94268   1
  -2   9   3 199.473 3.23858   1
  -1   9   3 1126.93 29.4248  -2
  -1   9   3 1126.93 29.4248   1
   0   9   3 634.907 7.98293   1
   1   9   3 22.0801 1.24176   1
   2   9   3 37.9576 1.60551   1
   3   9   3 344.196 4.14181   1
   4   9   3 426.665 5.65017   1
   5   9   3 36.3091 1.79453   1
  -8   9   3 464.489 14.7051  -2
   6   9   3 464.489 14.7051   1
   7   9   3 8.04177 1.55649   1
   8   9   3 10.2778 2.58516   1
   9   9   3 21.0450 3.45665   1
 -12   9   3 35.5331 9.41082  -2
  10   9   3 35.5331 9.41082   1
   9  10   3 39.8735 8.52646  -2
 -11  10   3 39.8735 8.52646   1
   8  10   3 190.200 10.9677  -2
 -10  10   3 190.200 10.9677   1
   7  10   3 2.47103 6.29961  -2
  -9  10   3 2.47103 6.29961   1
   6  10   3 232.135 10.3824  -2
  -8  10   3 232.135 10.3824   1
   5  10   3 94.4201 7.35207  -2
  -7  10   3 94.4201 7.35207   1
  -6  10   3 14.0893 1.47851   1
  -5  10   3 33.3494 2.43300   1
  -4  10   3 218.158 3.15028   1
  -3  10   3 23.1221 1.30379   1
   0  10   3 1189.07 30.9151  -2
  -2  10   3 1189.07 30.9151   1
  -1  10   3 63.4323 4.88988  -2
  -1  10   3 63.4323 4.88988   1
  -2  10   3 987.059 26.5050  -2
   0  10   3 987.059 26.5050   1
   1  10   3 23.3737 1.08779   1
   2  10   3 -0.2905 1.19775   1
   3  10   3 38.7236 1.38216   1
   4  10   3 160.834 3.00110   1
   5  10   3 54.1598 2.05805   1
   6  10   3 132.351 3.05120   1
  -9  10   3 2.09977 8.15849  -2
   7  10   3 2.09977 8.15849   1
   8  10   3 18.5141 3.04265   1
   9  10   3 22.1674 3.44188   1
  10  10   3 116.162 6.15727   1
   9  11   3 -4.0561 7.46823  -2
 -11  11   3 -4.0561 7.46823   1
   8  11   3 27.1304 7.63305  -2
 -10  11   3 27.1304 7.63305   1
   7  11   3 15.0305 6.61357  -2
  -9  11   3 15.0305 6.61357   1
   6  11   3 42.0366 6.85342  -2
  -8  11   3 42.0366 6.85342   1
  -7  11   3 54.1415 2.53163   1
  -6  11   3 -2.3155 1.51006   1
  -5  11   3 15.6044 1.91049   1
  -4  11   3 15.0327 0.99457   1
  -3  11   3 179.257 3.20550   1
  -2  11   3 60.5762 1.80700   1
  -1  11   3 7.53515 4.15467  -2
  -1  11   3 7.53515 4.15467   1
  -2  11   3 99.1896 6.25706  -2
   0  11   3 99.1896 6.25706   1
  -3  11   3 196.551 8.91221  -2
   1  11   3 196.551 8.91221   1
   2  11   3 35.5233 1.39222   1
   3  11   3 9.48012 0.99223   1
  -6  11   3 29.4878 5.60369  -2
   4  11   3 29.4878 5.60369   1
   5  11   3 31.2503 1.72839   1
   6  11   3 35.5281 1.91083   1
  -9  11   3 10.0997 6.50039  -2
   7  11   3 10.0997 6.50039   1
   8  11   3 2.71435 2.26057   1
   9  11   3 2.97862 4.24676   1
  10  11   3 0.77116 2.90768   1
   9  12   3 0.98478 7.47881  -2
 -11  12   3 0.98478 7.47881   1
   8  12   3 63.0756 8.45045  -2
 -10  12   3 63.0756 8.45045   1
   7  12   3 28.0145 6.93638  -2
  -9  12   3 28.0145 6.93638   1
   6  12   3 10.3965 6.51113  -2
  -8  12   3 10.3965 6.51113   1
  -7  12   3 1.19437 1.30184   1
  -6  12   3 145.991 4.78187   1
  -5  12   3 12.6427 1.47817   1
  -4  12   3 150.398 3.00048   1
  -3  12   3 16.0433 1.21328   1
  -2  12   3 37.6839 1.61550   1
  -1  12   3 265.493 9.73611  -2
  -1  12   3 265.493 9.73611   1
  -2  12   3 102.461 6.30993  -2
   0  12   3 102.461 6.30993   1
  -3  12   3 40.3488 5.38916  -2
   1  12   3 40.3488 5.38916   1
   2  12   3 1.30983 0.75418   1
   3  12   3 17.1540 1.18862   1
   4  12   3 31.3822 1.48514   1
   5  12   3 10.7088 1.16392   1
   6  12   3 1.83724 1.28913   1
   7  12   3 13.0803 1.87973   1
   8  12   3 12.6236 2.76990   1
   9  12   3 6.84599 4.34093   1
  10  12   3 22.3963 3.88966   1
   9  13   3 39.8856 8.12894  -2
 -11  13   3 39.8856 8.12894   1
   8  13   3 6.15283 7.23447  -2
 -10  13   3 6.15283 7.23447   1
   7  13   3 40.8518 6.87700  -2
  -9  13   3 40.8518 6.87700   1
  -8  13   3 61.0317 2.82717   1
   5  13   3 44.6707 6.84041  -2
  -7  13   3 44.6707 6.84041   1
  -6  13   3 38.2153 2.38667   1
  -5  13   3 175.063 4.08242   1
  -4  13   3 232.770 4.00252   1
  -3  13   3 35.1524 1.67856   1
   0  13   3 202.473 8.31204  -2
  -2  13   3 202.473 8.31204   1
  -1  13   3 17.2352 4.72974  -2
  -1  13   3 17.2352 4.72974   1
  -2  13   3 189.077 8.57688  -2
   0  13   3 189.077 8.57688   1
  -3  13   3 51.8922 6.04677  -2
   1  13   3 51.8922 6.04677   1
  -4  13   3 323.511 12.6712  -2
   2  13   3 323.511 12.6712   1
   3  13   3 103.782 2.34152   1
  -6  13   3 193.388 8.65035  -2
   4  13   3 193.388 8.65035   1
  -7  13   3 42.6170 8.67551  -2
   5  13   3 42.6170 8.67551   1
   6  13   3 115.791 2.78192   1
   7  13   3 41.0572 3.48475   1
   8  13   3 1.35677 2.38782   1
   9  13   3 49.7701 6.67024   1
   9  14   3 8.64155 7.39307  -2
 -11  14   3 8.64155 7.39307   1
   8  14   3 12.4627 7.43076  -2
 -10  14   3 12.4627 7.43076   1
   7  14   3 9.45377 6.63832  -2
  -9  14   3 9.45377 6.63832   1
   6  14   3 16.8450 6.57787  -2
  -8  14   3 16.8450 6.57787   1
   5  14   3 3.25787 6.06374  -2
  -7  14   3 3.25787 6.06374   1
  -6  14   3 1.71628 1.33191   1
  -5  14   3 0.92772 1.24250   1
  -4  14   3 24.8890 1.56647   1
  -3  14   3 33.6661 1.75413   1
   0  14   3 87.5405 6.15995  -2
  -2  14   3 87.5405 6.15995   1
  -1  14   3 20.0991 5.09788  -2
  -1  14   3 20.0991 5.09788   1
  -2  14   3 77.9126 6.23693  -2
   0  14   3 77.9126 6.23693   1
  -3  14   3 26.9570 5.88983  -2
   1  14   3 26.9570 5.88983   1
  -4  14   3 50.1766 3.98059  -2
   2  14   3 50.1766 3.98059   1
  -5  14   3 50.6368 5.68259  -2
   3  14   3 50.6368 5.68259   1
  -6  14   3 149.938 9.93097  -2
   4  14   3 149.938 9.93097   1
  -7  14   3 1.56819 7.51706  -2
   5  14   3 1.56819 7.51706   1
   6  14   3 1.50540 1.13670   1
   7  14   3 5.54072 1.73265   1
   8  14   3 4.55603 2.40414   1
   9  14   3 -0.1643 4.20138   1
   9  15   3 4.79709 7.38725  -2
 -11  15   3 4.79709 7.38725   1
   8  15   3 0.16864 7.40740  -2
 -10  15   3 0.16864 7.40740   1
   7  15   3 7.38747 6.90722  -2
  -9  15   3 7.38747 6.90722   1
   6  15   3 11.7508 6.36464  -2
  -8  15   3 11.7508 6.36464   1
   5  15   3 21.9744 6.48126  -2
  -7  15   3 21.9744 6.48126   1
   4  15   3 62.1015 6.47414  -2
  -6  15   3 62.1015 6.47414   1
  -5  15   3 40.6127 2.37724   1
  -4  15   3 -1.0119 1.16770   1
   1  15   3 -0.6890 4.77384  -2
  -3  15   3 -0.6890 4.77384   1
   0  15   3 181.611 8.36987  -2
  -2  15   3 181.611 8.36987   1
  -1  15   3 5.59780 5.15672  -2
  -1  15   3 5.59780 5.15672   1
  -2  15   3 162.941 8.44641  -2
   0  15   3 162.941 8.44641   1
  -3  15   3 -2.6966 5.65248  -2
   1  15   3 -2.6966 5.65248   1
  -4  15   3 -1.2235 6.25943  -2
   2  15   3 -1.2235 6.25943   1
  -5  15   3 33.8438 7.78046  -2
   3  15   3 33.8438 7.78046   1
  -6  15   3 30.8227 7.90735  -2
   4  15   3 30.8227 7.90735   1
   5  15   3 5.54675 1.32816   1
   6  15   3 8.57771 1.46544   1
   7  15   3 0.93377 1.62446   1
   8  15   3 0.83236 1.76979   1
   9  15   3 -2.1197 2.35990   1
   8  16   3 30.9446 6.19378  -2
 -10  16   3 30.9446 6.19378   1
   7  16   3 16.9214 7.16789  -2
  -9  16   3 16.9214 7.16789   1
   6  16   3 7.01819 6.31069  -2
  -8  16   3 7.01819 6.31069   1
   5  16   3 140.377 8.75515  -2
  -7  16   3 140.377 8.75515   1
   4  16   3 41.5980 6.49897  -2
  -6  16   3 41.5980 6.49897   1
   3  16   3 215.475 9.07903  -2
  -5  16   3 215.475 9.07903   1
   2  16   3 155.108 6.98157  -2
  -4  16   3 155.108 6.98157   1
   1  16   3 54.6827 6.10091  -2
  -3  16   3 54.6827 6.10091   1
   0  16   3 34.6159 5.89713  -2
  -2  16   3 34.6159 5.89713   1
  -1  16   3 126.142 7.89954  -2
  -1  16   3 126.142 7.89954   1
  -2  16   3 20.5450 6.01843  -2
   0  16   3 20.5450 6.01843   1
  -3  16   3 41.6853 6.75968  -2
   1  16   3 41.6853 6.75968   1
  -4  16   3 197.021 10.7577  -2
   2  16   3 197.021 10.7577   1
  -5  16   3 225.938 11.9931  -2
   3  16   3 225.938 11.9931   1
  -6  16   3 35.2502 8.55194  -2
   4  16   3 35.2502 8.55194   1
   5  16   3 0.08512 1.20263   1
   6  16   3 1.18546 1.29754   1
   7  16   3 11.2930 1.98448   1
   8  16   3 2.38708 1.86696   1
   9  16   3 -0.6771 1.96065   1
   8  17   3 27.0059 6.13939  -2
 -10  17   3 27.0059 6.13939   1
   7  17   3 55.3739 8.12077  -2
  -9  17   3 55.3739 8.12077   1
   6  17   3 -3.2917 6.03734  -2
  -8  17   3 -3.2917 6.03734   1
   5  17   3 65.6701 7.26968  -2
  -7  17   3 65.6701 7.26968   1
   4  17   3 84.0237 7.18034  -2
  -6  17   3 84.0237 7.18034   1
   3  17   3 221.714 9.39372  -2
  -5  17   3 221.714 9.39372   1
  -4  17   3 24.3422 2.42086   1
   1  17   3 458.567 14.6728  -2
  -3  17   3 458.567 14.6728   1
   0  17   3 64.1752 4.12434  -2
  -2  17   3 64.1752 4.12434   1
  -1  17   3 26.3091 3.61014  -2
  -1  17   3 26.3091 3.61014   1
  -2  17   3 66.5543 7.37860  -2
   0  17   3 66.5543 7.37860   1
  -3  17   3 465.311 16.4984  -2
   1  17   3 465.311 16.4984   1
  -4  17   3 86.9345 8.55270  -2
   2  17   3 86.9345 8.55270   1
  -5  17   3 211.802 11.5156  -2
   3  17   3 211.802 11.5156   1
  -6  17   3 83.7176 9.60865  -2
   4  17   3 83.7176 9.60865   1
   5  17   3 59.9509 2.50616   1
   6  17   3 1.03530 1.31767   1
   7  17   3 14.2183 2.15476   1
   8  17   3 18.3425 2.51359   1
   8  18   3 -5.0140 7.40437  -2
 -10  18   3 -5.0140 7.40437   1
   7  18   3 -0.9170 7.13243  -2
  -9  18   3 -0.9170 7.13243   1
   6  18   3 3.64406 6.44770  -2
  -8  18   3 3.64406 6.44770   1
   5  18   3 12.2157 6.34809  -2
  -7  18   3 12.2157 6.34809   1
   4  18   3 27.6620 6.20235  -2
  -6  18   3 27.6620 6.20235   1
   3  18   3 20.1468 5.66718  -2
  -5  18   3 20.1468 5.66718   1
  -4  18   3 8.01560 1.96745   1
   1  18   3 32.2584 4.04147  -2
  -3  18   3 32.2584 4.04147   1
   0  18   3 32.3665 6.50311  -2
  -2  18   3 32.3665 6.50311   1
  -1  18   3 84.6069 7.77159  -2
  -1  18   3 84.6069 7.77159   1
  -2  18   3 26.4746 6.86233  -2
   0  18   3 26.4746 6.86233   1
  -3  18   3 10.5542 6.81604  -2
   1  18   3 10.5542 6.81604   1
  -4  18   3 23.5027 7.67046  -2
   2  18   3 23.5027 7.67046   1
  -5  18   3 12.7374 7.94765  -2
   3  18   3 12.7374 7.94765   1
  -6  18   3 19.9672 8.34154  -2
   4  18   3 19.9672 8.34154   1
   5  18   3 2.11387 1.29717   1
   6  18   3 0.39049 1.60224   1
   7  18   3 0.56261 1.70291   1
   8  18   3 -1.6000 1.79662   1
 -10  19   3 -3.1379 3.29914   1
   7  19   3 7.86847 7.32170  -2
  -9  19   3 7.86847 7.32170   1
   6  19   3 20.9812 6.84671  -2
  -8  19   3 20.9812 6.84671   1
  -7  19   3 13.3748 2.50736   1
   4  19   3 17.1093 6.11550  -2
  -6  19   3 17.1093 6.11550   1
   3  19   3 63.4649 6.61043  -2
  -5  19   3 63.4649 6.61043   1
  -4  19   3 51.5779 3.50654   1
   1  19   3 54.2674 6.57345  -2
  -3  19   3 54.2674 6.57345   1
   0  19   3 116.598 8.37199  -2
  -2  19   3 116.598 8.37199   1
  -1  19   3 50.5615 7.72547  -2
  -1  19   3 50.5615 7.72547   1
   0  19   3 63.5811 2.76573   1
  -3  19   3 48.6511 7.77315  -2
   1  19   3 48.6511 7.77315   1
  -4  19   3 64.9306 8.69084  -2
   2  19   3 64.9306 8.69084   1
  -5  19   3 73.2060 9.10070  -2
   3  19   3 73.2060 9.10070   1
  -6  19   3 23.2993 8.78301  -2
   4  19   3 23.2993 8.78301   1
   5  19   3 5.11707 1.40463   1
   6  19   3 24.6697 2.37430   1
   7  19   3 -0.6113 1.73816   1
   8  19   3 10.2941 2.29668   1
   7  20   3 30.9578 7.76306  -2
  -9  20   3 30.9578 7.76306   1
   6  20   3 15.3124 6.77255  -2
  -8  20   3 15.3124 6.77255   1
  -7  20   3 63.6008 4.34406   1
  -6  20   3 7.53153 2.19172   1
   3  20   3 110.010 7.35004  -2
  -5  20   3 110.010 7.35004   1
   2  20   3 72.1890 6.49639  -2
  -4  20   3 72.1890 6.49639   1
  -3  20   3 5.87344 1.85765   1
   0  20   3 61.7580 7.45849  -2
  -2  20   3 61.7580 7.45849   1
  -1  20   3 228.451 6.86291  -2
  -1  20   3 228.451 6.86291   1
  -2  20   3 49.5400 5.19699  -2
   0  20   3 49.5400 5.19699   1
  -3  20   3 58.8871 8.44985  -2
   1  20   3 58.8871 8.44985   1
  -4  20   3 74.9001 9.02567  -2
   2  20   3 74.9001 9.02567   1
  -5  20   3 92.3430 9.79273  -2
   3  20   3 92.3430 9.79273   1
   4  20   3 25.5138 2.15064   1
   5  20   3 7.55204 1.49493   1
  -8  20   3 15.6667 7.57004  -2
   6  20   3 15.6667 7.57004   1
   7  20   3 -0.6707 1.81317   1
   8  20   3 6.14574 2.89552   1
   7  21   3 34.3598 7.51794  -2
  -9  21   3 34.3598 7.51794   1
   6  21   3 2.98949 6.60922  -2
  -8  21   3 2.98949 6.60922   1
   5  21   3 18.3117 6.43562  -2
  -7  21   3 18.3117 6.43562   1
  -6  21   3 20.9562 2.91247   1
   3  21   3 113.659 7.35805  -2
  -5  21   3 113.659 7.35805   1
   2  21   3 -0.9995 5.15156  -2
  -4  21   3 -0.9995 5.15156   1
  -3  21   3 416.493 9.44112   1
  -2  21   3 47.4584 3.38782   1
  -1  21   3 24.0731 4.33349  -2
  -1  21   3 24.0731 4.33349   1
  -2  21   3 49.6462 4.49631  -2
   0  21   3 49.6462 4.49631   1
  -3  21   3 511.642 18.9001  -2
   1  21   3 511.642 18.9001   1
  -4  21   3 3.86117 4.26218  -2
   2  21   3 3.86117 4.26218   1
  -5  21   3 121.911 10.7274  -2
   3  21   3 121.911 10.7274   1
   4  21   3 -0.5286 1.43347   1
   5  21   3 -0.3593 1.30482   1
  -8  21   3 11.0415 7.63726  -2
   6  21   3 11.0415 7.63726   1
   7  21   3 28.6159 2.77830   1
   6  22   3 -0.1968 6.80209  -2
  -8  22   3 -0.1968 6.80209   1
   5  22   3 10.5291 6.37770  -2
  -7  22   3 10.5291 6.37770   1
  -6  22   3 5.25477 2.29530   1
   3  22   3 22.7417 5.80570  -2
  -5  22   3 22.7417 5.80570   1
  -4  22   3 0.50870 1.85313   1
  -3  22   3 13.4687 2.31384   1
  -2  22   3 5.83542 1.97548   1
  -1  22   3 2.59071 1.78219   1
   0  22   3 10.3630 2.14860   1
  -3  22   3 26.7249 8.51946  -2
   1  22   3 26.7249 8.51946   1
  -4  22   3 -0.3819 4.14446  -2
   2  22   3 -0.3819 4.14446   1
  -5  22   3 41.1435 9.57468  -2
   3  22   3 41.1435 9.57468   1
   4  22   3 -1.0504 1.45606   1
   5  22   3 4.72239 1.78328   1
  -8  22   3 3.47116 7.57964  -2
   6  22   3 3.47116 7.57964   1
   7  22   3 0.45557 2.11325   1
   6  23   3 4.63756 6.80324  -2
  -8  23   3 4.63756 6.80324   1
   5  23   3 3.81655 6.26339  -2
  -7  23   3 3.81655 6.26339   1
   4  23   3 16.2112 6.27977  -2
  -6  23   3 16.2112 6.27977   1
   3  23   3 23.3806 5.83783  -2
  -5  23   3 23.3806 5.83783   1
  -4  23   3 2.98982 2.05834   1
  -3  23   3 32.4957 4.27586   1
  -2  23   3 8.12981 2.10987   1
  -1  23   3 -1.7267 1.62007   1
   0  23   3 16.5981 2.54101   1
   1  23   3 61.2794 3.86742   1
   2  23   3 4.81935 2.18041   1
   3  23   3 22.2723 2.71517   1
  -6  23   3 16.2860 7.24455  -2
   4  23   3 16.2860 7.24455   1
   5  23   3 2.35582 1.67756   1
  -8  23   3 6.55424 7.90438  -2
   6  23   3 6.55424 7.90438   1
   5  24   3 17.5776 6.59274  -2
  -7  24   3 17.5776 6.59274   1
   4  24   3 15.6234 6.34942  -2
  -6  24   3 15.6234 6.34942   1
  -5  24   3 0.56775 1.98828   1
  -4  24   3 22.7121 2.87130   1
  -3  24   3 29.3966 4.21101   1
  -2  24   3 23.6059 2.77538   1
  -1  24   3 20.7933 2.72211   1
   0  24   3 19.4512 3.55015   1
   1  24   3 6.30629 2.81898   1
   2  24   3 14.2184 3.28238   1
  -5  24   3 20.7330 7.29441  -2
   3  24   3 20.7330 7.29441   1
  -6  24   3 7.23737 7.32047  -2
   4  24   3 7.23737 7.32047   1
  -7  24   3 9.17166 7.72668  -2
   5  24   3 9.17166 7.72668   1
   6  24   3 4.08667 1.97632   1
   5  25   3 -3.4787 6.52483  -2
  -7  25   3 -3.4787 6.52483   1
  -6  25   3 2.54866 2.33356   1
  -5  25   3 4.23010 2.34252   1
   2  25   3 6.68743 5.43405  -2
  -4  25   3 6.68743 5.43405   1
  -3  25   3 37.7498 4.82195   1
  -2  25   3 26.7907 3.04031   1
  -1  25   3 -1.6186 1.84666   1
   0  25   3 -2.2898 2.43493   1
   1  25   3 -0.3572 2.62479   1
   2  25   3 -0.1862 2.43364   1
   3  25   3 2.05915 2.82159   1
  -6  25   3 9.13210 7.69176  -2
   4  25   3 9.13210 7.69176   1
   5  25   3 5.17265 3.06831   1
  -6  26   3 2.50695 2.44798   1
  -5  26   3 0.25266 2.14368   1
  -4  26   3 3.44302 2.23971   1
  -3  26   3 2.05653 3.03065   1
  -2  26   3 3.79526 3.05209   1
  -1  26   3 1.61699 2.78779   1
   0  26   3 11.3390 3.31236   1
   1  26   3 -0.3414 2.67666   1
   2  26   3 3.36811 3.06260   1
   3  26   3 7.96911 3.46022   1
  -6  26   3 -10.792 7.71614  -2
   4  26   3 -10.792 7.71614   1
   5  26   3 1.64317 3.05857   1
   4  27   3 37.5332 5.47562  -2
  -6  27   3 37.5332 5.47562   1
  -5  27   3 27.6369 3.42747   1
  -4  27   3 1.09518 2.18347   1
  -3  27   3 16.4787 4.06721   1
  -2  27   3 58.0760 6.15856   1
  -1  27   3 1.30401 3.01036   1
   0  27   3 23.1721 4.19059   1
   1  27   3 5.27208 3.27174   1
   2  27   3 1.97407 2.92608   1
  -6  27   3 21.9992 8.89345  -2
   4  27   3 21.9992 8.89345   1
  -5  28   3 18.8795 3.25397   1
  -4  28   3 26.9379 4.83106   1
  -3  28   3 10.9286 3.92099   1
  -2  28   3 8.77719 3.69422   1
  -1  28   3 3.70914 3.19124   1
   0  28   3 31.1050 4.73606   1
   1  28   3 -0.8963 2.94114   1
   2  28   3 17.5545 4.04190   1
  -4  29   3 3.95484 3.62253   1
  -3  29   3 4.06159 3.72155   1
  -2  29   3 6.50827 4.02051   1
  -1  29   3 4.85524 3.35491   1
   0  29   3 -1.7795 3.29408   1
   1  29   3 6.93072 3.53469   1
   2  29   3 -3.1039 3.00314   1
  -1  30   3 18.6378 4.44975   1
   0  30   3 11.7900 3.94107   1
   8   0   4 55.7296 5.73423  -2
 -10   0   4 55.7296 5.73423   1
   7   0   4 33.9131 4.91291  -2
  -9   0   4 33.9131 4.91291   1
   6   0   4 17.1456 4.28333  -2
  -8   0   4 17.1456 4.28333   1
   5   0   4 0.02829 3.59056  -2
  -7   0   4 0.02829 3.59056   1
   4   0   4 251.176 8.33201  -2
  -6   0   4 251.176 8.33201   1
   2   0   4 445.567 12.1473  -2
  -4   0   4 445.567 12.1473   1
   1   0   4 1742.49 29.4178  -2
  -3   0   4 1742.49 29.4178   1
   0   0   4 22.0857 2.27737  -2
  -2   0   4 22.0857 2.27737   1
  -1   0   4 21.9478 1.37764  -2
  -1   0   4 21.9478 1.37764   1
  -2   0   4 22.1731 2.46509  -2
   0   0   4 22.1731 2.46509   1
  -3   0   4 1729.77 29.3130  -2
   1   0   4 1729.77 29.3130   1
  -4   0   4 447.202 9.12742  -2
   2   0   4 447.202 9.12742   1
  -5   0   4 314.478 5.43581  -2
   3   0   4 314.478 5.43581   1
  -6   0   4 255.289 4.90714  -2
   4   0   4 255.289 4.90714   1
  -7   0   4 2.89572 2.13747  -2
   5   0   4 2.89572 2.13747   1
  -8   0   4 20.7637 2.64289  -2
   6   0   4 20.7637 2.64289   1
  -9   0   4 33.8963 5.49426  -2
   7   0   4 33.8963 5.49426   1
 -10   0   4 51.2707 6.51446  -2
   8   0   4 51.2707 6.51446   1
 -11   0   4 35.9066 6.84254  -2
   9   0   4 35.9066 6.84254   1
   8   1   4 1.58351 3.13012  -2
 -10   1   4 1.58351 3.13012   1
   7   1   4 25.6460 3.40749  -2
  -9   1   4 25.6460 3.40749   1
   6   1   4 50.3909 3.54177  -2
  -8   1   4 50.3909 3.54177   1
   5   1   4 47.3541 3.15824  -2
  -7   1   4 47.3541 3.15824   1
   4   1   4 21.3809 2.58559  -2
  -6   1   4 21.3809 2.58559   1
   3   1   4 80.8256 4.90667  -2
  -5   1   4 80.8256 4.90667   1
   2   1   4 37.5525 2.03710  -2
  -4   1   4 37.5525 2.03710   1
   1   1   4 905.952 12.9575  -2
  -3   1   4 905.952 12.9575   1
   0   1   4 75.2114 2.17747  -2
  -2   1   4 75.2114 2.17747   1
  -1   1   4 43.3484 1.45116  -2
  -1   1   4 43.3484 1.45116   1
  -2   1   4 71.5594 1.67219  -2
   0   1   4 71.5594 1.67219   1
  -3   1   4 889.819 9.81640  -2
   1   1   4 889.819 9.81640   1
  -4   1   4 37.4204 1.53851  -2
   2   1   4 37.4204 1.53851   1
  -5   1   4 74.6492 1.98399  -2
   3   1   4 74.6492 1.98399   1
  -6   1   4 29.3921 1.52870  -2
   4   1   4 29.3921 1.52870   1
  -7   1   4 41.2394 1.81818  -2
   5   1   4 41.2394 1.81818   1
  -8   1   4 54.5195 2.16084  -2
   6   1   4 54.5195 2.16084   1
  -9   1   4 25.3073 3.16051  -2
   7   1   4 25.3073 3.16051   1
 -10   1   4 -1.7630 5.33085  -2
   8   1   4 -1.7630 5.33085   1
 -11   1   4 18.4759 6.64823  -2
   9   1   4 18.4759 6.64823   1
 -12   1   4 17.7977 7.17707  -2
  10   1   4 17.7977 7.17707   1
  10   2   4 -3.6552 6.19556  -2
 -12   2   4 -3.6552 6.19556   1
   9   2   4 11.8128 3.88613  -2
 -11   2   4 11.8128 3.88613   1
   8   2   4 6.87489 3.46193  -2
 -10   2   4 6.87489 3.46193   1
   7   2   4 1.96233 2.56355  -2
  -9   2   4 1.96233 2.56355   1
   6   2   4 4.86556 2.39968  -2
  -8   2   4 4.86556 2.39968   1
   5   2   4 -0.0313 2.13480  -2
  -7   2   4 -0.0313 2.13480   1
   4   2   4 59.7132 2.02676  -2
  -6   2   4 59.7132 2.02676   1
   3   2   4 42.6061 2.00411  -2
  -5   2   4 42.6061 2.00411   1
   2   2   4 62.1119 1.89646  -2
  -4   2   4 62.1119 1.89646   1
   1   2   4 198.480 3.92548  -2
  -3   2   4 198.480 3.92548   1
   0   2   4 83.8114 2.58767  -2
  -2   2   4 83.8114 2.58767   1
  -1   2   4 56.1113 1.60580  -2
  -1   2   4 56.1113 1.60580   1
  -2   2   4 83.8581 1.86164  -2
   0   2   4 83.8581 1.86164   1
  -3   2   4 203.663 3.08429  -2
   1   2   4 203.663 3.08429   1
  -4   2   4 70.2775 1.88163  -2
   2   2   4 70.2775 1.88163   1
  -5   2   4 42.8626 1.73850  -2
   3   2   4 42.8626 1.73850   1
  -6   2   4 62.6746 1.78232  -2
   4   2   4 62.6746 1.78232   1
  -7   2   4 -1.4486 1.51637  -2
   5   2   4 -1.4486 1.51637   1
  -8   2   4 4.70037 1.81164  -2
   6   2   4 4.70037 1.81164   1
  -9   2   4 0.01815 3.47959  -2
   7   2   4 0.01815 3.47959   1
 -10   2   4 8.91393 5.64752  -2
   8   2   4 8.91393 5.64752   1
 -11   2   4 8.50216 6.35179  -2
   9   2   4 8.50216 6.35179   1
  10   3   4 6.11570 4.16225  -2
 -12   3   4 6.11570 4.16225   1
   9   3   4 10.8521 3.86769  -2
 -11   3   4 10.8521 3.86769   1
   8   3   4 26.0801 3.72314  -2
 -10   3   4 26.0801 3.72314   1
   7   3   4 65.7170 3.36324  -2
  -9   3   4 65.7170 3.36324   1
   6   3   4 -4.4300 2.33341  -2
  -8   3   4 -4.4300 2.33341   1
   5   3   4 94.3394 3.29002  -2
  -7   3   4 94.3394 3.29002   1
   4   3   4 22.5572 1.72827  -2
  -6   3   4 22.5572 1.72827   1
   3   3   4 27.8435 1.77509  -2
  -5   3   4 27.8435 1.77509   1
   2   3   4 360.354 5.10799  -2
  -4   3   4 360.354 5.10799   1
   1   3   4 223.626 3.55051  -2
  -3   3   4 223.626 3.55051   1
   0   3   4 190.296 3.92000  -2
  -2   3   4 190.296 3.92000   1
  -1   3   4 404.454 5.50293  -2
  -1   3   4 404.454 5.50293   1
  -2   3   4 191.777 2.93435  -2
   0   3   4 191.777 2.93435   1
  -3   3   4 217.008 3.23183  -2
   1   3   4 217.008 3.23183   1
  -4   3   4 368.804 4.82504  -2
   2   3   4 368.804 4.82504   1
  -5   3   4 31.1174 1.68428  -2
   3   3   4 31.1174 1.68428   1
  -6   3   4 23.5297 1.75075  -2
   4   3   4 23.5297 1.75075   1
  -7   3   4 104.206 2.77702  -2
   5   3   4 104.206 2.77702   1
  -8   3   4 -5.7971 2.18100  -2
   6   3   4 -5.7971 2.18100   1
  -9   3   4 57.7989 3.43664  -2
   7   3   4 57.7989 3.43664   1
 -10   3   4 25.5026 5.94220  -2
   8   3   4 25.5026 5.94220   1
 -11   3   4 9.20028 6.34620  -2
   9   3   4 9.20028 6.34620   1
  10   4   4 49.1483 7.21719  -2
 -12   4   4 49.1483 7.21719   1
   9   4   4 18.5994 4.06906  -2
 -11   4   4 18.5994 4.06906   1
   8   4   4 79.5154 4.60019  -2
 -10   4   4 79.5154 4.60019   1
   7   4   4 43.4002 3.54134  -2
  -9   4   4 43.4002 3.54134   1
   6   4   4 24.6381 2.67606  -2
  -8   4   4 24.6381 2.67606   1
   5   4   4 66.5322 2.98391  -2
  -7   4   4 66.5322 2.98391   1
   4   4   4 148.411 4.39458  -2
  -6   4   4 148.411 4.39458   1
   3   4   4 181.842 3.77020  -2
  -5   4   4 181.842 3.77020   1
   2   4   4 295.138 4.39061  -2
  -4   4   4 295.138 4.39061   1
   1   4   4 383.451 5.26538  -2
  -3   4   4 383.451 5.26538   1
   0   4   4 111.091 2.43040  -2
  -2   4   4 111.091 2.43040   1
  -1   4   4 374.466 5.20170  -2
  -1   4   4 374.466 5.20170   1
  -2   4   4 114.939 2.25320  -2
   0   4   4 114.939 2.25320   1
  -3   4   4 385.463 4.91809  -2
   1   4   4 385.463 4.91809   1
  -4   4   4 295.382 4.13031  -2
   2   4   4 295.382 4.13031   1
  -5   4   4 187.017 3.20858  -2
   3   4   4 187.017 3.20858   1
  -6   4   4 164.782 3.15681  -2
   4   4   4 164.782 3.15681   1
  -7   4   4 67.2809 2.41252  -2
   5   4   4 67.2809 2.41252   1
  -8   4   4 23.9949 2.23860  -2
   6   4   4 23.9949 2.23860   1
  -9   4   4 47.6315 3.41919  -2
   7   4   4 47.6315 3.41919   1
 -10   4   4 72.2425 6.96850  -2
   8   4   4 72.2425 6.96850   1
 -11   4   4 18.0939 6.49766  -2
   9   4   4 18.0939 6.49766   1
  10   5   4 12.9152 6.43747  -2
 -12   5   4 12.9152 6.43747   1
   9   5   4 11.8063 5.85391  -2
 -11   5   4 11.8063 5.85391   1
   8   5   4 39.9773 6.09818  -2
 -10   5   4 39.9773 6.09818   1
   7   5   4 37.1547 3.46849  -2
  -9   5   4 37.1547 3.46849   1
   6   5   4 35.4465 2.85963  -2
  -8   5   4 35.4465 2.85963   1
   5   5   4 6.50221 2.62087  -2
  -7   5   4 6.50221 2.62087   1
   4   5   4 6.74774 2.36013  -2
  -6   5   4 6.74774 2.36013   1
   3   5   4 96.7344 2.62626  -2
  -5   5   4 96.7344 2.62626   1
   2   5   4 48.3986 1.71448  -2
  -4   5   4 48.3986 1.71448   1
   1   5   4 201.764 3.28272  -2
  -3   5   4 201.764 3.28272   1
   0   5   4 68.8071 1.60643  -2
  -2   5   4 68.8071 1.60643   1
  -1   5   4 88.5268 2.18613  -2
  -1   5   4 88.5268 2.18613   1
  -2   5   4 68.3591 2.01080  -2
   0   5   4 68.3591 2.01080   1
  -3   5   4 210.122 3.25535  -2
   1   5   4 210.122 3.25535   1
  -4   5   4 49.4520 1.77503  -2
   2   5   4 49.4520 1.77503   1
  -5   5   4 104.352 2.42529  -2
   3   5   4 104.352 2.42529   1
  -6   5   4 8.61657 1.69052  -2
   4   5   4 8.61657 1.69052   1
  -7   5   4 4.15769 1.84206  -2
   5   5   4 4.15769 1.84206   1
  -8   5   4 33.0421 2.32564  -2
   6   5   4 33.0421 2.32564   1
  -9   5   4 35.3404 3.24923  -2
   7   5   4 35.3404 3.24923   1
 -10   5   4 36.3072 6.30040  -2
   8   5   4 36.3072 6.30040   1
 -11   5   4 21.7322 6.40293  -2
   9   5   4 21.7322 6.40293   1
  10   6   4 3.66508 6.29838  -2
 -12   6   4 3.66508 6.29838   1
   9   6   4 14.7517 6.14818  -2
 -11   6   4 14.7517 6.14818   1
   8   6   4 24.0284 5.87897  -2
 -10   6   4 24.0284 5.87897   1
   7   6   4 12.0933 3.31871  -2
  -9   6   4 12.0933 3.31871   1
   6   6   4 -0.8043 2.43867  -2
  -8   6   4 -0.8043 2.43867   1
   5   6   4 80.1068 3.17800  -2
  -7   6   4 80.1068 3.17800   1
   4   6   4 -1.9568 2.22339  -2
  -6   6   4 -1.9568 2.22339   1
   3   6   4 6.24756 2.36096  -2
  -5   6   4 6.24756 2.36096   1
   2   6   4 97.9413 2.25953  -2
  -4   6   4 97.9413 2.25953   1
   1   6   4 172.631 2.66013  -2
  -3   6   4 172.631 2.66013   1
   0   6   4 67.6641 2.01096  -2
  -2   6   4 67.6641 2.01096   1
  -1   6   4 0.80133 1.33438  -2
  -1   6   4 0.80133 1.33438   1
  -2   6   4 70.1392 2.05346  -2
   0   6   4 70.1392 2.05346   1
  -3   6   4 183.352 3.04648  -2
   1   6   4 183.352 3.04648   1
  -4   6   4 96.4181 2.25885  -2
   2   6   4 96.4181 2.25885   1
  -5   6   4 6.75069 1.57231  -2
   3   6   4 6.75069 1.57231   1
  -6   6   4 -0.2341 1.84397  -2
   4   6   4 -0.2341 1.84397   1
  -7   6   4 88.0511 2.71038  -2
   5   6   4 88.0511 2.71038   1
  -8   6   4 -0.1569 2.30116  -2
   6   6   4 -0.1569 2.30116   1
  -9   6   4 10.6804 2.60187  -2
   7   6   4 10.6804 2.60187   1
 -10   6   4 20.4785 5.88331  -2
   8   6   4 20.4785 5.88331   1
 -11   6   4 21.5289 6.59454  -2
   9   6   4 21.5289 6.59454   1
 -12   6   4 2.20329 7.01397  -2
  10   6   4 2.20329 7.01397   1
  10   7   4 42.4049 7.38012  -2
 -12   7   4 42.4049 7.38012   1
   9   7   4 127.423 8.87493  -2
 -11   7   4 127.423 8.87493   1
   8   7   4 39.3800 6.24700  -2
 -10   7   4 39.3800 6.24700   1
   7   7   4 44.5648 5.97846  -2
  -9   7   4 44.5648 5.97846   1
   6   7   4 112.593 3.74965  -2
  -8   7   4 112.593 3.74965   1
   5   7   4 21.1229 2.47956  -2
  -7   7   4 21.1229 2.47956   1
   4   7   4 37.5763 2.76619  -2
  -6   7   4 37.5763 2.76619   1
   3   7   4 460.272 6.28178  -2
  -5   7   4 460.272 6.28178   1
   2   7   4 93.5474 2.22473  -2
  -4   7   4 93.5474 2.22473   1
   1   7   4 698.378 7.77728  -2
  -3   7   4 698.378 7.77728   1
   0   7   4 56.3246 1.90177  -2
  -2   7   4 56.3246 1.90177   1
  -1   7   4 203.793 3.45085  -2
  -1   7   4 203.793 3.45085   1
  -2   7   4 57.9364 1.97724  -2
   0   7   4 57.9364 1.97724   1
  -3   7   4 696.821 8.92683  -2
   1   7   4 696.821 8.92683   1
  -4   7   4 97.4261 2.33488  -2
   2   7   4 97.4261 2.33488   1
  -5   7   4 464.576 6.05130  -2
   3   7   4 464.576 6.05130   1
  -6   7   4 37.2206 2.02679  -2
   4   7   4 37.2206 2.02679   1
  -7   7   4 25.7269 2.15313  -2
   5   7   4 25.7269 2.15313   1
  -8   7   4 113.782 3.12661  -2
   6   7   4 113.782 3.12661   1
  -9   7   4 36.6352 2.59563  -2
   7   7   4 36.6352 2.59563   1
 -10   7   4 52.5292 4.91220  -2
   8   7   4 52.5292 4.91220   1
 -11   7   4 131.328 9.09447  -2
   9   7   4 131.328 9.09447   1
 -12   7   4 48.2512 8.23323  -2
  10   7   4 48.2512 8.23323   1
  10   8   4 26.5168 7.02457  -2
 -12   8   4 26.5168 7.02457   1
   9   8   4 7.51015 6.14369  -2
 -11   8   4 7.51015 6.14369   1
   8   8   4 35.4683 6.29140  -2
 -10   8   4 35.4683 6.29140   1
   7   8   4 34.7474 5.89186  -2
  -9   8   4 34.7474 5.89186   1
   6   8   4 12.8532 2.62911  -2
  -8   8   4 12.8532 2.62911   1
   5   8   4 104.782 3.49351  -2
  -7   8   4 104.782 3.49351   1
   4   8   4 489.589 9.44805  -2
  -6   8   4 489.589 9.44805   1
   3   8   4 77.0393 2.31494  -2
  -5   8   4 77.0393 2.31494   1
   2   8   4 611.769 9.27907  -2
  -4   8   4 611.769 9.27907   1
   1   8   4 241.267 3.38744  -2
  -3   8   4 241.267 3.38744   1
   0   8   4 493.614 5.78235  -2
  -2   8   4 493.614 5.78235   1
  -1   8   4 69.0528 2.05507  -2
  -1   8   4 69.0528 2.05507   1
  -2   8   4 504.925 6.80607  -2
   0   8   4 504.925 6.80607   1
  -3   8   4 243.100 4.06960  -2
   1   8   4 243.100 4.06960   1
  -4   8   4 617.743 7.47680  -2
   2   8   4 617.743 7.47680   1
  -5   8   4 76.8992 2.29751  -2
   3   8   4 76.8992 2.29751   1
  -6   8   4 505.929 6.68643  -2
   4   8   4 505.929 6.68643   1
  -7   8   4 109.494 2.97568  -2
   5   8   4 109.494 2.97568   1
  -8   8   4 5.22061 2.09860  -2
   6   8   4 5.22061 2.09860   1
  -9   8   4 32.2518 2.87807  -2
   7   8   4 32.2518 2.87807   1
 -10   8   4 40.4345 6.66558  -2
   8   8   4 40.4345 6.66558   1
 -11   8   4 11.8840 6.72999  -2
   9   8   4 11.8840 6.72999   1
 -12   9   4 4.82838 4.25726   1
   9   9   4 11.5357 6.40843  -2
 -11   9   4 11.5357 6.40843   1
   8   9   4 2.50773 5.81450  -2
 -10   9   4 2.50773 5.81450   1
   7   9   4 0.11655 5.39014  -2
  -9   9   4 0.11655 5.39014   1
   6   9   4 7.31720 2.59138  -2
  -8   9   4 7.31720 2.59138   1
   5   9   4 32.3125 2.98496  -2
  -7   9   4 32.3125 2.98496   1
   4   9   4 43.4670 4.77157  -2
  -6   9   4 43.4670 4.77157   1
   3   9   4 112.856 2.77705  -2
  -5   9   4 112.856 2.77705   1
   2   9   4 29.2858 1.76097  -2
  -4   9   4 29.2858 1.76097   1
   1   9   4 25.4269 1.36437  -2
  -3   9   4 25.4269 1.36437   1
   0   9   4 0.92045 1.13084  -2
  -2   9   4 0.92045 1.13084   1
  -1   9   4 67.7373 2.09242  -2
  -1   9   4 67.7373 2.09242   1
  -2   9   4 2.31611 1.47382  -2
   0   9   4 2.31611 1.47382   1
  -3   9   4 27.0388 1.81340  -2
   1   9   4 27.0388 1.81340   1
  -4   9   4 27.8070 1.76060  -2
   2   9   4 27.8070 1.76060   1
  -5   9   4 114.826 2.74625  -2
   3   9   4 114.826 2.74625   1
  -6   9   4 25.5649 2.07337  -2
   4   9   4 25.5649 2.07337   1
  -7   9   4 32.7453 2.26003  -2
   5   9   4 32.7453 2.26003   1
  -8   9   4 11.1307 2.20992  -2
   6   9   4 11.1307 2.20992   1
  -9   9   4 3.44401 2.98982  -2
   7   9   4 3.44401 2.98982   1
 -10   9   4 3.17401 5.92302  -2
   8   9   4 3.17401 5.92302   1
 -11   9   4 7.51399 6.57749  -2
   9   9   4 7.51399 6.57749   1
   9  10   4 33.1136 7.12907  -2
 -11  10   4 33.1136 7.12907   1
   8  10   4 53.4328 7.02660  -2
 -10  10   4 53.4328 7.02660   1
   7  10   4 112.874 7.89098  -2
  -9  10   4 112.874 7.89098   1
   6  10   4 21.0467 3.83059  -2
  -8  10   4 21.0467 3.83059   1
   5  10   4 177.586 4.38586  -2
  -7  10   4 177.586 4.38586   1
   4  10   4 223.125 5.48974  -2
  -6  10   4 223.125 5.48974   1
   3  10   4 28.5068 2.54095  -2
  -5  10   4 28.5068 2.54095   1
   2  10   4 210.986 3.79396  -2
  -4  10   4 210.986 3.79396   1
   1  10   4 36.0264 2.08617  -2
  -3  10   4 36.0264 2.08617   1
   0  10   4 103.187 2.11507  -2
  -2  10   4 103.187 2.11507   1
  -1  10   4 167.861 2.68692  -2
  -1  10   4 167.861 2.68692   1
  -2  10   4 105.483 2.57487  -2
   0  10   4 105.483 2.57487   1
  -3  10   4 9.20298 1.71365  -2
   1  10   4 9.20298 1.71365   1
  -4  10   4 212.627 3.95052  -2
   2  10   4 212.627 3.95052   1
  -5  10   4 28.8114 2.00551  -2
   3  10   4 28.8114 2.00551   1
  -6  10   4 241.695 4.16759  -2
   4  10   4 241.695 4.16759   1
  -7  10   4 176.984 3.70099  -2
   5  10   4 176.984 3.70099   1
  -8  10   4 21.8330 2.59881  -2
   6  10   4 21.8330 2.59881   1
  -9  10   4 116.835 4.49034  -2
   7  10   4 116.835 4.49034   1
 -10  10   4 39.0907 6.79803  -2
   8  10   4 39.0907 6.79803   1
 -11  10   4 43.1568 7.56345  -2
   9  10   4 43.1568 7.56345   1
   9  11   4 199.260 10.7960  -2
 -11  11   4 199.260 10.7960   1
   8  11   4 133.412 8.79350  -2
 -10  11   4 133.412 8.79350   1
   7  11   4 13.2288 5.70887  -2
  -9  11   4 13.2288 5.70887   1
   6  11   4 106.379 7.33171  -2
  -8  11   4 106.379 7.33171   1
   5  11   4 70.4560 4.37415  -2
  -7  11   4 70.4560 4.37415   1
   4  11   4 143.653 5.18462  -2
  -6  11   4 143.653 5.18462   1
   3  11   4 808.544 12.0030  -2
  -5  11   4 808.544 12.0030   1
   2  11   4 114.339 2.84996  -2
  -4  11   4 114.339 2.84996   1
   1  11   4 546.549 7.40422  -2
  -3  11   4 546.549 7.40422   1
   0  11   4 489.797 6.73507  -2
  -2  11   4 489.797 6.73507   1
  -1  11   4 230.574 3.34475  -2
  -1  11   4 230.574 3.34475   1
  -2  11   4 477.439 6.66261  -2
   0  11   4 477.439 6.66261   1
  -3  11   4 556.081 7.61151  -2
   1  11   4 556.081 7.61151   1
  -4  11   4 111.863 2.96722  -2
   2  11   4 111.863 2.96722   1
  -5  11   4 803.422 9.59689  -2
   3  11   4 803.422 9.59689   1
  -6  11   4 147.494 2.83741  -2
   4  11   4 147.494 2.83741   1
  -7  11   4 70.8612 2.25151  -2
   5  11   4 70.8612 2.25151   1
  -8  11   4 108.785 3.56993  -2
   6  11   4 108.785 3.56993   1
  -9  11   4 14.4036 3.56881  -2
   7  11   4 14.4036 3.56881   1
 -10  11   4 119.935 8.47085  -2
   8  11   4 119.935 8.47085   1
 -11  11   4 203.948 10.9654  -2
   9  11   4 203.948 10.9654   1
   9  12   4 8.91186 6.22995  -2
 -11  12   4 8.91186 6.22995   1
   8  12   4 28.0225 6.45991  -2
 -10  12   4 28.0225 6.45991   1
   7  12   4 39.3545 6.17674  -2
  -9  12   4 39.3545 6.17674   1
   6  12   4 18.8245 2.81715  -2
  -8  12   4 18.8245 2.81715   1
   5  12   4 53.2996 4.10648  -2
  -7  12   4 53.2996 4.10648   1
   4  12   4 363.593 6.99202  -2
  -6  12   4 363.593 6.99202   1
   3  12   4 14.5524 2.15186  -2
  -5  12   4 14.5524 2.15186   1
   2  12   4 331.350 5.26713  -2
  -4  12   4 331.350 5.26713   1
   1  12   4 2.07568 1.70226  -2
  -3  12   4 2.07568 1.70226   1
   0  12   4 6.89499 1.60132  -2
  -2  12   4 6.89499 1.60132   1
  -1  12   4 19.8813 1.42237  -2
  -1  12   4 19.8813 1.42237   1
  -2  12   4 6.11727 1.32858  -2
   0  12   4 6.11727 1.32858   1
  -3  12   4 4.62337 1.72487  -2
   1  12   4 4.62337 1.72487   1
  -4  12   4 317.761 5.21148  -2
   2  12   4 317.761 5.21148   1
  -5  12   4 14.2433 1.90064  -2
   3  12   4 14.2433 1.90064   1
  -6  12   4 378.211 4.93407  -2
   4  12   4 378.211 4.93407   1
  -7  12   4 54.6264 2.12243  -2
   5  12   4 54.6264 2.12243   1
  -8  12   4 19.3314 2.55728  -2
   6  12   4 19.3314 2.55728   1
  -9  12   4 32.9197 3.81911  -2
   7  12   4 32.9197 3.81911   1
 -10  12   4 20.9666 6.56217  -2
   8  12   4 20.9666 6.56217   1
 -11  12   4 20.6802 7.27785  -2
   9  12   4 20.6802 7.27785   1
   9  13   4 5.89547 6.22480  -2
 -11  13   4 5.89547 6.22480   1
   8  13   4 48.2683 6.81038  -2
 -10  13   4 48.2683 6.81038   1
   7  13   4 27.0090 5.97283  -2
  -9  13   4 27.0090 5.97283   1
   6  13   4 0.68265 3.63212  -2
  -8  13   4 0.68265 3.63212   1
   5  13   4 6.57033 3.35164  -2
  -7  13   4 6.57033 3.35164   1
   4  13   4 32.7927 2.92287  -2
  -6  13   4 32.7927 2.92287   1
   3  13   4 50.7842 2.66133  -2
  -5  13   4 50.7842 2.66133   1
   2  13   4 50.8687 2.36715  -2
  -4  13   4 50.8687 2.36715   1
   1  13   4 241.130 4.28828  -2
  -3  13   4 241.130 4.28828   1
   0  13   4 3.58595 1.94166  -2
  -2  13   4 3.58595 1.94166   1
  -1  13   4 87.1657 2.88275  -2
  -1  13   4 87.1657 2.88275   1
  -2  13   4 1.97932 1.37782  -2
   0  13   4 1.97932 1.37782   1
  -3  13   4 246.118 4.38432  -2
   1  13   4 246.118 4.38432   1
  -4  13   4 48.8981 2.41126  -2
   2  13   4 48.8981 2.41126   1
  -5  13   4 53.6042 2.11000  -2
   3  13   4 53.6042 2.11000   1
  -6  13   4 27.4611 1.83810  -2
   4  13   4 27.4611 1.83810   1
  -7  13   4 6.03330 2.05776  -2
   5  13   4 6.03330 2.05776   1
  -8  13   4 -3.6640 2.32390  -2
   6  13   4 -3.6640 2.32390   1
  -9  13   4 15.4601 3.20392  -2
   7  13   4 15.4601 3.20392   1
 -10  13   4 59.0550 7.30606  -2
   8  13   4 59.0550 7.30606   1
 -11  13   4 6.62171 7.08336  -2
   9  13   4 6.62171 7.08336   1
   9  14   4 -4.6604 6.00677  -2
 -11  14   4 -4.6604 6.00677   1
   8  14   4 36.2474 6.54518  -2
 -10  14   4 36.2474 6.54518   1
   6  14   4 21.1575 5.38798  -2
  -8  14   4 21.1575 5.38798   1
   5  14   4 15.4658 3.60018  -2
  -7  14   4 15.4658 3.60018   1
   4  14   4 61.8934 3.33431  -2
  -6  14   4 61.8934 3.33431   1
   3  14   4 174.678 4.22694  -2
  -5  14   4 174.678 4.22694   1
   2  14   4 182.801 4.35356  -2
  -4  14   4 182.801 4.35356   1
   1  14   4 119.954 3.09239  -2
  -3  14   4 119.954 3.09239   1
   0  14   4 383.925 5.85771  -2
  -2  14   4 383.925 5.85771   1
  -1  14   4 4.39603 2.05741  -2
  -1  14   4 4.39603 2.05741   1
  -2  14   4 388.884 5.08243  -2
   0  14   4 388.884 5.08243   1
  -3  14   4 119.543 2.56637  -2
   1  14   4 119.543 2.56637   1
  -4  14   4 181.128 3.85816  -2
   2  14   4 181.128 3.85816   1
  -5  14   4 168.565 3.25922  -2
   3  14   4 168.565 3.25922   1
  -6  14   4 67.1662 2.40834  -2
   4  14   4 67.1662 2.40834   1
  -7  14   4 2.79414 2.29192  -2
   5  14   4 2.79414 2.29192   1
  -8  14   4 16.8583 2.66236  -2
   6  14   4 16.8583 2.66236   1
  -9  14   4 0.01706 3.77082  -2
   7  14   4 0.01706 3.77082   1
 -10  14   4 31.4171 6.80867  -2
   8  14   4 31.4171 6.80867   1
 -11  14   4 -4.0534 6.82495  -2
   9  14   4 -4.0534 6.82495   1
   8  15   4 10.1502 5.98619  -2
 -10  15   4 10.1502 5.98619   1
   7  15   4 19.5844 5.87064  -2
  -9  15   4 19.5844 5.87064   1
   6  15   4 6.49845 5.20390  -2
  -8  15   4 6.49845 5.20390   1
   5  15   4 31.3935 5.34583  -2
  -7  15   4 31.3935 5.34583   1
   4  15   4 33.6728 2.96708  -2
  -6  15   4 33.6728 2.96708   1
   3  15   4 95.3863 3.30780  -2
  -5  15   4 95.3863 3.30780   1
   2  15   4 99.3552 3.42861  -2
  -4  15   4 99.3552 3.42861   1
   1  15   4 173.128 3.73289  -2
  -3  15   4 173.128 3.73289   1
   0  15   4 25.6348 2.10978  -2
  -2  15   4 25.6348 2.10978   1
  -1  15   4 -3.1965 2.06439  -2
  -1  15   4 -3.1965 2.06439   1
  -2  15   4 21.9654 2.05311  -2
   0  15   4 21.9654 2.05311   1
  -3  15   4 172.283 3.12996  -2
   1  15   4 172.283 3.12996   1
  -4  15   4 97.8331 3.04622  -2
   2  15   4 97.8331 3.04622   1
  -5  15   4 101.046 2.66174  -2
   3  15   4 101.046 2.66174   1
  -6  15   4 29.5373 2.51571  -2
   4  15   4 29.5373 2.51571   1
  -7  15   4 34.4287 2.74499  -2
   5  15   4 34.4287 2.74499   1
  -8  15   4 4.21216 2.52780  -2
   6  15   4 4.21216 2.52780   1
  -9  15   4 15.7036 4.10478  -2
   7  15   4 15.7036 4.10478   1
 -10  15   4 15.2881 4.54229  -2
   8  15   4 15.2881 4.54229   1
   8  16   4 0.47514 5.91707  -2
 -10  16   4 0.47514 5.91707   1
   7  16   4 4.02253 5.38508  -2
  -9  16   4 4.02253 5.38508   1
   5  16   4 15.3062 5.03339  -2
  -7  16   4 15.3062 5.03339   1
   4  16   4 -3.0376 2.52600  -2
  -6  16   4 -3.0376 2.52600   1
   3  16   4 89.9196 3.32724  -2
  -5  16   4 89.9196 3.32724   1
   2  16   4 9.13065 2.15061  -2
  -4  16   4 9.13065 2.15061   1
   1  16   4 29.1280 2.27806  -2
  -3  16   4 29.1280 2.27806   1
   0  16   4 12.6108 2.07598  -2
  -2  16   4 12.6108 2.07598   1
  -1  16   4 22.9713 2.41382  -2
  -1  16   4 22.9713 2.41382   1
  -2  16   4 10.9015 2.08108  -2
   0  16   4 10.9015 2.08108   1
  -3  16   4 28.2172 1.79477  -2
   1  16   4 28.2172 1.79477   1
  -4  16   4 11.3373 2.20602  -2
   2  16   4 11.3373 2.20602   1
  -5  16   4 97.9586 2.68870  -2
   3  16   4 97.9586 2.68870   1
  -6  16   4 -3.7141 2.21348  -2
   4  16   4 -3.7141 2.21348   1
  -7  16   4 15.6224 3.07147  -2
   5  16   4 15.6224 3.07147   1
  -8  16   4 4.54332 2.71597  -2
   6  16   4 4.54332 2.71597   1
  -9  16   4 -1.8045 5.25441  -2
   7  16   4 -1.8045 5.25441   1
 -10  16   4 -5.7460 4.47691  -2
   8  16   4 -5.7460 4.47691   1
   8  17   4 3.93927 6.14340  -2
 -10  17   4 3.93927 6.14340   1
   5  17   4 9.03162 3.57415  -2
  -7  17   4 9.03162 3.57415   1
   4  17   4 6.98019 3.33853  -2
  -6  17   4 6.98019 3.33853   1
   3  17   4 45.7905 5.11780  -2
  -5  17   4 45.7905 5.11780   1
   2  17   4 83.8709 3.42750  -2
  -4  17   4 83.8709 3.42750   1
   1  17   4 70.6407 2.84031  -2
  -3  17   4 70.6407 2.84031   1
   0  17   4 44.1559 2.86446  -2
  -2  17   4 44.1559 2.86446   1
  -1  17   4 25.3777 3.04328  -2
  -1  17   4 25.3777 3.04328   1
  -2  17   4 43.5248 2.86070  -2
   0  17   4 43.5248 2.86070   1
  -3  17   4 68.2848 3.14933  -2
   1  17   4 68.2848 3.14933   1
  -4  17   4 103.564 3.71755  -2
   2  17   4 103.564 3.71755   1
  -5  17   4 48.9042 3.16268  -2
   3  17   4 48.9042 3.16268   1
  -6  17   4 11.8661 2.44757  -2
   4  17   4 11.8661 2.44757   1
  -7  17   4 7.46055 3.01373  -2
   5  17   4 7.46055 3.01373   1
  -8  17   4 16.6211 5.70320  -2
   6  17   4 16.6211 5.70320   1
  -9  17   4 19.8970 5.97318  -2
   7  17   4 19.8970 5.97318   1
 -10  17   4 0.11769 6.26859  -2
   8  17   4 0.11769 6.26859   1
   5  18   4 40.0879 4.10777  -2
  -7  18   4 40.0879 4.10777   1
   4  18   4 94.0720 4.77231  -2
  -6  18   4 94.0720 4.77231   1
   3  18   4 64.0272 5.62266  -2
  -5  18   4 64.0272 5.62266   1
   2  18   4 196.079 6.16023  -2
  -4  18   4 196.079 6.16023   1
   1  18   4 342.623 8.13147  -2
  -3  18   4 342.623 8.13147   1
   0  18   4 13.0125 2.55223  -2
  -2  18   4 13.0125 2.55223   1
  -1  18   4 0.56271 2.38693  -2
  -1  18   4 0.56271 2.38693   1
  -2  18   4 6.24631 2.41287  -2
   0  18   4 6.24631 2.41287   1
  -3  18   4 376.551 8.32355  -2
   1  18   4 376.551 8.32355   1
  -4  18   4 193.032 4.03869  -2
   2  18   4 193.032 4.03869   1
  -5  18   4 65.6704 3.38055  -2
   3  18   4 65.6704 3.38055   1
  -6  18   4 99.6576 4.57620  -2
   4  18   4 99.6576 4.57620   1
  -7  18   4 36.2879 3.80077  -2
   5  18   4 36.2879 3.80077   1
  -8  18   4 6.44511 5.64999  -2
   6  18   4 6.44511 5.64999   1
  -9  18   4 44.8283 6.62451  -2
   7  18   4 44.8283 6.62451   1
 -10  18   4 13.2938 6.63747  -2
   8  18   4 13.2938 6.63747   1
   7  19   4 35.2229 6.50801  -2
  -9  19   4 35.2229 6.50801   1
   6  19   4 -6.9807 5.63281  -2
  -8  19   4 -6.9807 5.63281   1
   5  19   4 15.9968 5.51838  -2
  -7  19   4 15.9968 5.51838   1
   4  19   4 59.8841 5.98473  -2
  -6  19   4 59.8841 5.98473   1
   2  19   4 19.3467 3.44368  -2
  -4  19   4 19.3467 3.44368   1
   1  19   4 195.003 5.96788  -2
  -3  19   4 195.003 5.96788   1
   0  19   4 2.52029 2.93454  -2
  -2  19   4 2.52029 2.93454   1
  -1  19   4 6.52459 2.85896  -2
  -1  19   4 6.52459 2.85896   1
  -2  19   4 2.92508 3.73699  -2
   0  19   4 2.92508 3.73699   1
  -3  19   4 192.758 6.60943  -2
   1  19   4 192.758 6.60943   1
  -4  19   4 22.9043 2.83312  -2
   2  19   4 22.9043 2.83312   1
  -5  19   4 21.1859 3.12057  -2
   3  19   4 21.1859 3.12057   1
  -6  19   4 46.4996 3.73042  -2
   4  19   4 46.4996 3.73042   1
  -7  19   4 14.0411 2.82993  -2
   5  19   4 14.0411 2.82993   1
  -8  19   4 8.81390 5.95062  -2
   6  19   4 8.81390 5.95062   1
  -9  19   4 34.2759 4.64073  -2
   7  19   4 34.2759 4.64073   1
   7  20   4 14.1232 6.15766  -2
  -9  20   4 14.1232 6.15766   1
   2  20   4 5.92148 3.16407  -2
  -4  20   4 5.92148 3.16407   1
   1  20   4 26.3810 3.54170  -2
  -3  20   4 26.3810 3.54170   1
   0  20   4 81.8668 4.23802  -2
  -2  20   4 81.8668 4.23802   1
  -1  20   4 100.163 7.10795  -2
  -1  20   4 100.163 7.10795   1
  -2  20   4 75.1521 5.98858  -2
   0  20   4 75.1521 5.98858   1
  -3  20   4 24.3785 3.44945  -2
   1  20   4 24.3785 3.44945   1
  -4  20   4 2.40616 2.94415  -2
   2  20   4 2.40616 2.94415   1
  -5  20   4 12.4474 3.03944  -2
   3  20   4 12.4474 3.03944   1
  -6  20   4 15.6941 3.32661  -2
   4  20   4 15.6941 3.32661   1
  -7  20   4 0.94638 3.35666  -2
   5  20   4 0.94638 3.35666   1
  -8  20   4 7.89589 3.79898  -2
   6  20   4 7.89589 3.79898   1
  -9  20   4 17.3098 4.49370  -2
   7  20   4 17.3098 4.49370   1
  -9  21   4 17.8856 4.81296   1
   3  21   4 21.6334 5.11133  -2
  -5  21   4 21.6334 5.11133   1
   2  21   4 28.4215 3.66684  -2
  -4  21   4 28.4215 3.66684   1
   1  21   4 32.1433 3.73629  -2
  -3  21   4 32.1433 3.73629   1
   0  21   4 11.7896 3.17682  -2
  -2  21   4 11.7896 3.17682   1
  -1  20   4 87.4229 6.53760  -2
  -1  21   4 87.4229 6.53760  -2
  -1  21   4 87.4229 6.53760   1
  -2  21   4 4.99285 4.65317  -2
   0  21   4 4.99285 4.65317   1
  -3  21   4 33.4800 4.23471  -2
   1  21   4 33.4800 4.23471   1
  -4  21   4 16.8264 3.92863  -2
   2  21   4 16.8264 3.92863   1
  -5  21   4 28.7692 5.81949  -2
   3  21   4 28.7692 5.81949   1
  -6  21   4 16.8340 3.50604  -2
   4  21   4 16.8340 3.50604   1
  -7  21   4 29.7389 3.89509  -2
   5  21   4 29.7389 3.89509   1
  -8  21   4 -0.3844 3.67223  -2
   6  21   4 -0.3844 3.67223   1
   4  22   4 20.4079 5.34041  -2
  -6  22   4 20.4079 5.34041   1
   3  22   4 55.4309 5.89381  -2
  -5  22   4 55.4309 5.89381   1
   2  22   4 67.8184 5.82038  -2
  -4  22   4 67.8184 5.82038   1
   1  22   4 122.033 6.87196  -2
  -3  22   4 122.033 6.87196   1
   0  22   4 15.4412 4.45773  -2
  -2  22   4 15.4412 4.45773   1
  -1  22   4 13.0424 3.72978  -2
  -1  22   4 13.0424 3.72978   1
  -3  22   4 117.276 6.32282  -2
   1  22   4 117.276 6.32282   1
  -4  22   4 69.9635 5.27562  -2
   2  22   4 69.9635 5.27562   1
  -5  22   4 56.7056 6.68741  -2
   3  22   4 56.7056 6.68741   1
  -6  22   4 21.3713 6.26456  -2
   4  22   4 21.3713 6.26456   1
  -7  22   4 44.2374 4.12418  -2
   5  22   4 44.2374 4.12418   1
  -8  22   4 0.86852 3.78451  -2
   6  22   4 0.86852 3.78451   1
   6  23   4 7.57016 6.24549  -2
  -8  23   4 7.57016 6.24549   1
   5  23   4 -2.1663 5.57612  -2
  -7  23   4 -2.1663 5.57612   1
   4  23   4 -0.9273 4.96838  -2
  -6  23   4 -0.9273 4.96838   1
   2  23   4 18.8248 4.74516  -2
  -4  23   4 18.8248 4.74516   1
   1  23   4 37.0857 5.11505  -2
  -3  23   4 37.0857 5.11505   1
   0  23   4 76.9883 5.68346  -2
  -2  23   4 76.9883 5.68346   1
  -1  23   4 3.02540 3.59738  -2
  -1  23   4 3.02540 3.59738   1
  -3  23   4 28.6213 4.56393  -2
   1  23   4 28.6213 4.56393   1
  -4  23   4 14.3503 4.11755  -2
   2  23   4 14.3503 4.11755   1
  -6  23   4 -3.1715 5.89972  -2
   4  23   4 -3.1715 5.89972   1
  -7  23   4 1.89976 5.90592  -2
   5  23   4 1.89976 5.90592   1
  -8  23   4 -0.3088 3.83020  -2
   6  23   4 -0.3088 3.83020   1
  -4  24   4 5.55670 2.96449   1
  -3  24   4 1.70704 2.62401   1
   0  24   4 6.05116 4.07945  -2
  -2  24   4 6.05116 4.07945   1
  -1  24   4 5.32678 3.79850  -2
  -1  24   4 5.32678 3.79850   1
  -3  24   4 1.47892 4.02127  -2
   1  24   4 1.47892 4.02127   1
  -4  24   4 0.77313 4.00894  -2
   2  24   4 0.77313 4.00894   1
  -7  24   4 -1.5728 6.02787  -2
   5  24   4 -1.5728 6.02787   1
  -7  25   4 1.73631 3.20528   1
   2  24   4 6.81671 6.61490  -2
  -4  25   4 6.81671 6.61490   1
   1  24   4 32.9739 7.00728  -2
  -3  25   4 32.9739 7.00728   1
  -2  25   4 34.2442 4.43376   1
  -1  25   4 3.30721 3.93786  -2
  -1  25   4 3.30721 3.93786   1
  -3  25   4 30.0914 4.90829  -2
   1  25   4 30.0914 4.90829   1
  -4  25   4 7.77199 4.46934  -2
   2  25   4 7.77199 4.46934   1
   4  25   4 105.974 9.96222  -2
   4  26   4 105.974 9.96222  -2
  -6  26   4 105.974 9.96222   1
   3  25   4 29.7438 7.83799  -2
  -5  26   4 29.7438 7.83799   1
   2  25   4 47.6262 7.75710  -2
  -4  26   4 47.6262 7.75710   1
   1  25   4 120.479 8.88640  -2
  -3  26   4 120.479 8.88640   1
  -1  26   4 94.9282 6.39287  -2
  -1  26   4 94.9282 6.39287   1
  -6  26   4 107.666 9.26123  -2
   4  26   4 107.666 9.26123   1
   3  26   4 31.8306 8.26381  -2
   3  27   4 31.8306 8.26381  -2
  -5  27   4 31.8306 8.26381   1
   2  26   4 61.9637 8.12284  -2
  -4  27   4 61.9637 8.12284   1
  -1  27   4 5.23222 4.40712  -2
  -1  27   4 5.23222 4.40712   1
   2  27   4 20.0490 7.54250  -2
   2  28   4 20.0490 7.54250  -2
  -4  28   4 20.0490 7.54250   1
  -1  28   4 4.28729 4.76117  -2
  -1  28   4 4.28729 4.76117   1
  -1  29   4 1.20807 5.04559  -2
  -1  29   4 1.20807 5.04559   1
   8   0   5 -1.4470 5.70574  -2
 -11   0   5 -1.4470 5.70574   1
   7   0   5 2.34955 5.62824  -2
 -10   0   5 2.34955 5.62824   1
   6   0   5 1.26800 5.26407  -2
  -9   0   5 1.26800 5.26407   1
   5   0   5 3.75424 4.88938  -2
  -8   0   5 3.75424 4.88938   1
  -6   0   5 1.06048 2.36980   1
   2   0   5 -3.1283 4.02262  -2
  -5   0   5 -3.1283 4.02262   1
   1   0   5 -6.7492 3.96555  -2
  -4   0   5 -6.7492 3.96555   1
   0   0   5 -0.8198 3.82820  -2
  -3   0   5 -0.8198 3.82820   1
  -1   0   5 -3.7264 3.75582  -2
  -2   0   5 -3.7264 3.75582   1
  -1   0   5 -1.4633 1.24017   1
   0   0   5 0.36434 1.34124   1
   1   0   5 0.20443 1.43541   1
  -5   0   5 11.7423 5.03309  -2
   2   0   5 11.7423 5.03309   1
  -6   0   5 3.67914 5.17397  -2
   3   0   5 3.67914 5.17397   1
  -7   0   5 -3.4102 5.64939  -2
   4   0   5 -3.4102 5.64939   1
  -8   0   5 -1.2809 4.42616  -2
   5   0   5 -1.2809 4.42616   1
  -9   0   5 -7.5371 6.50310  -2
   6   0   5 -7.5371 6.50310   1
 -10   0   5 2.39552 7.33306  -2
   7   0   5 2.39552 7.33306   1
 -11   0   5 -5.9578 7.78917  -2
   8   0   5 -5.9578 7.78917   1
   8   1   5 10.5192 4.29820  -2
 -11   1   5 10.5192 4.29820   1
   7   1   5 12.6104 4.11964  -2
 -10   1   5 12.6104 4.11964   1
   6   1   5 -0.7784 5.39713  -2
  -9   1   5 -0.7784 5.39713   1
   5   1   5 8.77313 3.60998  -2
  -8   1   5 8.77313 3.60998   1
   4   1   5 58.3691 3.15387  -2
  -7   1   5 58.3691 3.15387   1
   3   1   5 78.1905 5.19862  -2
  -6   1   5 78.1905 5.19862   1
   2   1   5 249.322 8.97260  -2
  -5   1   5 249.322 8.97260   1
   1   1   5 14.7215 4.22023  -2
  -4   1   5 14.7215 4.22023   1
   0   1   5 124.873 4.47139  -2
  -3   1   5 124.873 4.47139   1
  -1   1   5 54.0244 3.51745  -2
  -2   1   5 54.0244 3.51745   1
  -1   1   5 6.13685 1.08662   1
  -3   1   5 123.699 6.65790  -2
   0   1   5 123.699 6.65790   1
  -4   1   5 30.1114 4.95563  -2
   1   1   5 30.1114 4.95563   1
  -5   1   5 248.753 6.61828  -2
   2   1   5 248.753 6.61828   1
  -6   1   5 87.4568 4.64701  -2
   3   1   5 87.4568 4.64701   1
  -7   1   5 69.4857 6.99524  -2
   4   1   5 69.4857 6.99524   1
  -8   1   5 9.22222 3.16172  -2
   5   1   5 9.22222 3.16172   1
  -9   1   5 1.79410 6.54724  -2
   6   1   5 1.79410 6.54724   1
 -10   1   5 17.4976 4.30555  -2
   7   1   5 17.4976 4.30555   1
 -11   1   5 20.1965 4.63139  -2
   8   1   5 20.1965 4.63139   1
 -12   1   5 33.4593 6.42457  -2
   9   1   5 33.4593 6.42457   1
   9   2   5 21.5884 7.12677  -2
 -12   2   5 21.5884 7.12677   1
   8   2   5 55.1787 5.06638  -2
 -11   2   5 55.1787 5.06638   1
   7   2   5 28.1734 4.42061  -2
 -10   2   5 28.1734 4.42061   1
   6   2   5 80.3198 4.70170  -2
  -9   2   5 80.3198 4.70170   1
   5   2   5 14.3805 2.66417  -2
  -8   2   5 14.3805 2.66417   1
   4   2   5 25.0541 3.07189  -2
  -7   2   5 25.0541 3.07189   1
   3   2   5 95.9557 4.28893  -2
  -6   2   5 95.9557 4.28893   1
   2   2   5 171.459 6.94073  -2
  -5   2   5 171.459 6.94073   1
   1   2   5 706.295 19.5757  -2
  -4   2   5 706.295 19.5757   1
   0   2   5 300.852 10.1321  -2
  -3   2   5 300.852 10.1321   1
  -1   2   5 28.7977 3.20416  -2
  -2   2   5 28.7977 3.20416   1
  -2   2   5 26.9289 4.46797  -2
  -1   2   5 26.9289 4.46797   1
   0   2   5 178.401 3.47211   1
  -4   2   5 729.113 19.1306  -2
   1   2   5 729.113 19.1306   1
  -5   2   5 171.983 5.58519  -2
   2   2   5 171.983 5.58519   1
  -6   2   5 100.428 4.01909  -2
   3   2   5 100.428 4.01909   1
  -7   2   5 26.1414 6.30110  -2
   4   2   5 26.1414 6.30110   1
  -8   2   5 7.13411 4.44150  -2
   5   2   5 7.13411 4.44150   1
  -9   2   5 87.0284 4.08295  -2
   6   2   5 87.0284 4.08295   1
 -10   2   5 29.9617 4.34221  -2
   7   2   5 29.9617 4.34221   1
 -11   2   5 47.8961 4.97124  -2
   8   2   5 47.8961 4.97124   1
 -12   2   5 12.2599 6.23464  -2
   9   2   5 12.2599 6.23464   1
   9   3   5 11.1727 5.08126  -2
 -12   3   5 11.1727 5.08126   1
   8   3   5 13.1816 4.38916  -2
 -11   3   5 13.1816 4.38916   1
   7   3   5 20.2005 4.15919  -2
 -10   3   5 20.2005 4.15919   1
   6   3   5 2.80076 3.58765  -2
  -9   3   5 2.80076 3.58765   1
   5   3   5 8.29774 2.49278  -2
  -8   3   5 8.29774 2.49278   1
   4   3   5 15.5605 2.58646  -2
  -7   3   5 15.5605 2.58646   1
   3   3   5 100.710 4.21138  -2
  -6   3   5 100.710 4.21138   1
   2   3   5 37.6918 4.25295  -2
  -5   3   5 37.6918 4.25295   1
   1   3   5 123.747 6.24513  -2
  -4   3   5 123.747 6.24513   1
   0   3   5 25.4636 4.28308  -2
  -3   3   5 25.4636 4.28308   1
  -1   3   5 22.4819 3.10870  -2
  -2   3   5 22.4819 3.10870   1
  -2   3   5 23.2335 4.41572  -2
  -1   3   5 23.2335 4.41572   1
   0   3   5 2.11066 0.77279   1
  -4   3   5 168.734 7.78131  -2
   1   3   5 168.734 7.78131   1
  -5   3   5 37.9322 3.18812  -2
   2   3   5 37.9322 3.18812   1
  -6   3   5 114.080 7.24057  -2
   3   3   5 114.080 7.24057   1
  -7   3   5 29.0508 6.24564  -2
   4   3   5 29.0508 6.24564   1
  -8   3   5 12.8131 4.61756  -2
   5   3   5 12.8131 4.61756   1
  -9   3   5 -0.8961 3.84909  -2
   6   3   5 -0.8961 3.84909   1
 -10   3   5 17.3970 4.15667  -2
   7   3   5 17.3970 4.15667   1
 -11   3   5 2.31552 5.27466  -2
   8   3   5 2.31552 5.27466   1
 -12   3   5 17.9138 6.24751  -2
   9   3   5 17.9138 6.24751   1
   9   4   5 8.01348 7.21195  -2
 -12   4   5 8.01348 7.21195   1
   8   4   5 9.20612 4.67356  -2
 -11   4   5 9.20612 4.67356   1
   7   4   5 2.83412 3.98424  -2
 -10   4   5 2.83412 3.98424   1
   6   4   5 0.06609 3.68601  -2
  -9   4   5 0.06609 3.68601   1
   5   4   5 53.4921 3.54383  -2
  -8   4   5 53.4921 3.54383   1
   4   4   5 26.5589 2.53417  -2
  -7   4   5 26.5589 2.53417   1
   3   4   5 73.1276 3.72047  -2
  -6   4   5 73.1276 3.72047   1
   2   4   5 62.9592 4.53957  -2
  -5   4   5 62.9592 4.53957   1
   1   4   5 33.9002 4.34942  -2
  -4   4   5 33.9002 4.34942   1
   0   4   5 241.665 8.73425  -2
  -3   4   5 241.665 8.73425   1
  -1   4   5 81.8354 5.42204  -2
  -2   4   5 81.8354 5.42204   1
  -2   4   5 87.2022 5.69265  -2
  -1   4   5 87.2022 5.69265   1
  -3   4   5 237.620 9.21635  -2
   0   4   5 237.620 9.21635   1
  -4   4   5 39.2564 3.90185  -2
   1   4   5 39.2564 3.90185   1
  -5   4   5 65.1434 3.51079  -2
   2   4   5 65.1434 3.51079   1
  -6   4   5 72.4846 6.64489  -2
   3   4   5 72.4846 6.64489   1
  -7   4   5 34.1853 6.22412  -2
   4   4   5 34.1853 6.22412   1
  -8   4   5 47.4722 4.09177  -2
   5   4   5 47.4722 4.09177   1
  -9   4   5 0.46841 3.82463  -2
   6   4   5 0.46841 3.82463   1
 -10   4   5 -0.1290 4.76032  -2
   7   4   5 -0.1290 4.76032   1
 -11   4   5 0.99662 5.20968  -2
   8   4   5 0.99662 5.20968   1
 -12   4   5 10.6303 6.07388  -2
   9   4   5 10.6303 6.07388   1
   9   5   5 28.4181 7.63496  -2
 -12   5   5 28.4181 7.63496   1
   8   5   5 48.7985 7.50064  -2
 -11   5   5 48.7985 7.50064   1
   7   5   5 2.01669 3.92154  -2
 -10   5   5 2.01669 3.92154   1
   6   5   5 2.67960 3.68688  -2
  -9   5   5 2.67960 3.68688   1
   5   5   5 57.2130 3.52268  -2
  -8   5   5 57.2130 3.52268   1
   4   5   5 46.2338 2.74511  -2
  -7   5   5 46.2338 2.74511   1
   3   5   5 200.700 5.57104  -2
  -6   5   5 200.700 5.57104   1
   2   5   5 106.695 5.38683  -2
  -5   5   5 106.695 5.38683   1
   1   5   5 123.827 5.95030  -2
  -4   5   5 123.827 5.95030   1
   0   5   5 243.193 8.77273  -2
  -3   5   5 243.193 8.77273   1
  -1   5   5 180.718 7.64629  -2
  -2   5   5 180.718 7.64629   1
  -2   5   5 163.906 7.24706  -2
  -1   5   5 163.906 7.24706   1
  -3   5   5 267.927 6.88876  -2
   0   5   5 267.927 6.88876   1
  -4   5   5 128.089 5.19094  -2
   1   5   5 128.089 5.19094   1
  -5   5   5 112.519 4.05509  -2
   2   5   5 112.519 4.05509   1
  -6   5   5 208.061 6.80041  -2
   3   5   5 208.061 6.80041   1
  -7   5   5 53.3849 3.09294  -2
   4   5   5 53.3849 3.09294   1
  -8   5   5 60.9732 3.47301  -2
   5   5   5 60.9732 3.47301   1
  -9   5   5 -1.0826 3.84417  -2
   6   5   5 -1.0826 3.84417   1
 -10   5   5 -5.3010 4.77448  -2
   7   5   5 -5.3010 4.77448   1
 -11   5   5 55.6989 5.83187  -2
   8   5   5 55.6989 5.83187   1
 -12   5   5 43.0970 6.77613  -2
   9   5   5 43.0970 6.77613   1
   9   6   5 18.7185 7.59564  -2
 -12   6   5 18.7185 7.59564   1
   8   6   5 89.9480 8.79531  -2
 -11   6   5 89.9480 8.79531   1
   7   6   5 20.7101 4.20175  -2
 -10   6   5 20.7101 4.20175   1
   6   6   5 17.4440 3.85211  -2
  -9   6   5 17.4440 3.85211   1
   5   6   5 54.7213 3.57887  -2
  -8   6   5 54.7213 3.57887   1
   4   6   5 172.232 4.10598  -2
  -7   6   5 172.232 4.10598   1
   3   6   5 17.0591 2.93326  -2
  -6   6   5 17.0591 2.93326   1
   2   6   5 351.452 10.6852  -2
  -5   6   5 351.452 10.6852   1
   1   6   5 135.037 6.10860  -2
  -4   6   5 135.037 6.10860   1
   0   6   5 62.6870 4.85569  -2
  -3   6   5 62.6870 4.85569   1
  -1   6   5 220.611 8.40079  -2
  -2   6   5 220.611 8.40079   1
  -2   6   5 219.908 8.71569  -2
  -1   6   5 219.908 8.71569   1
  -3   6   5 80.6109 4.35040  -2
   0   6   5 80.6109 4.35040   1
  -4   6   5 126.063 7.15829  -2
   1   6   5 126.063 7.15829   1
  -5   6   5 371.299 7.11480  -2
   2   6   5 371.299 7.11480   1
  -6   6   5 13.9944 4.21014  -2
   3   6   5 13.9944 4.21014   1
  -7   6   5 181.374 4.39344  -2
   4   6   5 181.374 4.39344   1
  -8   6   5 54.4697 4.14855  -2
   5   6   5 54.4697 4.14855   1
  -9   6   5 13.5943 3.36054  -2
   6   6   5 13.5943 3.36054   1
 -10   6   5 16.0354 4.18543  -2
   7   6   5 16.0354 4.18543   1
 -11   6   5 89.3686 9.28793  -2
   8   6   5 89.3686 9.28793   1
 -12   6   5 32.4754 9.21151  -2
   9   6   5 32.4754 9.21151   1
   9   7   5 2.14496 4.92693  -2
 -12   7   5 2.14496 4.92693   1
   8   7   5 0.35751 7.19455  -2
 -11   7   5 0.35751 7.19455   1
   7   7   5 12.8541 4.08624  -2
 -10   7   5 12.8541 4.08624   1
   6   7   5 -0.1891 3.66784  -2
  -9   7   5 -0.1891 3.66784   1
   5   7   5 19.6609 3.70092  -2
  -8   7   5 19.6609 3.70092   1
   4   7   5 14.6172 2.34341  -2
  -7   7   5 14.6172 2.34341   1
   3   7   5 47.4453 3.00230  -2
  -6   7   5 47.4453 3.00230   1
   2   7   5 55.7699 3.45733  -2
  -5   7   5 55.7699 3.45733   1
   1   7   5 111.745 5.68783  -2
  -4   7   5 111.745 5.68783   1
   0   7   5 119.520 6.13158  -2
  -3   7   5 119.520 6.13158   1
  -1   7   5 95.5931 5.87102  -2
  -2   7   5 95.5931 5.87102   1
  -2   7   5 98.0775 6.26692  -2
  -1   7   5 98.0775 6.26692   1
  -3   7   5 124.997 4.97481  -2
   0   7   5 124.997 4.97481   1
  -4   7   5 99.7821 4.79594  -2
   1   7   5 99.7821 4.79594   1
  -5   7   5 60.5529 4.44533  -2
   2   7   5 60.5529 4.44533   1
  -6   7   5 50.4097 4.68377  -2
   3   7   5 50.4097 4.68377   1
  -7   7   5 28.1655 3.76567  -2
   4   7   5 28.1655 3.76567   1
  -8   7   5 17.6180 3.80244  -2
   5   7   5 17.6180 3.80244   1
  -9   7   5 6.90655 3.30903  -2
   6   7   5 6.90655 3.30903   1
 -10   7   5 18.0418 3.68397  -2
   7   7   5 18.0418 3.68397   1
 -11   7   5 17.3859 8.03083  -2
   8   7   5 17.3859 8.03083   1
 -12   7   5 18.6652 8.84538  -2
   9   7   5 18.6652 8.84538   1
   8   8   5 52.6625 8.44425  -2
 -11   8   5 52.6625 8.44425   1
   7   8   5 36.1940 4.63015  -2
 -10   8   5 36.1940 4.63015   1
   6   8   5 32.2744 4.03697  -2
  -9   8   5 32.2744 4.03697   1
   5   8   5 35.8516 3.86006  -2
  -8   8   5 35.8516 3.86006   1
   4   8   5 137.179 5.08668  -2
  -7   8   5 137.179 5.08668   1
   3   8   5 29.5909 4.23624  -2
  -6   8   5 29.5909 4.23624   1
   2   8   5 70.9867 3.91963  -2
  -5   8   5 70.9867 3.91963   1
   1   8   5 187.359 7.38537  -2
  -4   8   5 187.359 7.38537   1
   0   8   5 448.996 13.7167  -2
  -3   8   5 448.996 13.7167   1
  -1   8   5 89.5218 5.83147  -2
  -2   8   5 89.5218 5.83147   1
  -2   8   5 86.3855 6.10193  -2
  -1   8   5 86.3855 6.10193   1
  -3   8   5 423.393 9.61741  -2
   0   8   5 423.393 9.61741   1
  -4   8   5 190.613 6.16318  -2
   1   8   5 190.613 6.16318   1
  -5   8   5 65.1263 4.76166  -2
   2   8   5 65.1263 4.76166   1
  -6   8   5 31.3787 4.75256  -2
   3   8   5 31.3787 4.75256   1
  -7   8   5 154.450 5.14083  -2
   4   8   5 154.450 5.14083   1
  -8   8   5 42.1745 3.45650  -2
   5   8   5 42.1745 3.45650   1
  -9   8   5 33.8331 3.54007  -2
   6   8   5 33.8331 3.54007   1
 -10   8   5 36.4682 4.73280  -2
   7   8   5 36.4682 4.73280   1
 -11   8   5 48.7175 6.22132  -2
   8   8   5 48.7175 6.22132   1
   9   8   5 24.8007 3.78495   1
   8   9   5 160.979 10.9798  -2
 -11   9   5 160.979 10.9798   1
   7   9   5 86.4882 8.46635  -2
 -10   9   5 86.4882 8.46635   1
   6   9   5 31.9746 3.89743  -2
  -9   9   5 31.9746 3.89743   1
   5   9   5 187.559 5.06627  -2
  -8   9   5 187.559 5.06627   1
   4   9   5 441.509 12.4335  -2
  -7   9   5 441.509 12.4335   1
   3   9   5 1274.01 18.1241  -2
  -6   9   5 1274.01 18.1241   1
   2   9   5 176.191 4.35903  -2
  -5   9   5 176.191 4.35903   1
   1   9   5 180.506 5.51729  -2
  -4   9   5 180.506 5.51729   1
   0   9   5 321.243 10.8392  -2
  -3   9   5 321.243 10.8392   1
  -1   9   5 30.4501 4.79277  -2
  -2   9   5 30.4501 4.79277   1
  -2   9   5 24.5060 3.64283  -2
  -1   9   5 24.5060 3.64283   1
  -3   9   5 318.162 8.11056  -2
   0   9   5 318.162 8.11056   1
  -4   9   5 189.209 6.33291  -2
   1   9   5 189.209 6.33291   1
  -5   9   5 162.454 6.35344  -2
   2   9   5 162.454 6.35344   1
  -6   9   5 1224.52 18.2241  -2
   3   9   5 1224.52 18.2241   1
  -7   9   5 479.048 9.12547  -2
   4   9   5 479.048 9.12547   1
  -8   9   5 184.624 4.86054  -2
   5   9   5 184.624 4.86054   1
  -9   9   5 35.3490 4.29914  -2
   6   9   5 35.3490 4.29914   1
 -10   9   5 82.7894 6.54069  -2
   7   9   5 82.7894 6.54069   1
 -11   9   5 136.397 10.5601  -2
   8   9   5 136.397 10.5601   1
   9   9   5 46.3036 3.83201   1
   8  10   5 89.1932 9.63860  -2
 -11  10   5 89.1932 9.63860   1
   7  10   5 42.2930 7.70409  -2
 -10  10   5 42.2930 7.70409   1
   6  10   5 40.8848 7.17571  -2
  -9  10   5 40.8848 7.17571   1
   5  10   5 35.6616 3.75366  -2
  -8  10   5 35.6616 3.75366   1
   4  10   5 73.5562 5.06922  -2
  -7  10   5 73.5562 5.06922   1
   3  10   5 17.5701 2.67837  -2
  -6  10   5 17.5701 2.67837   1
   2  10   5 159.625 4.34038  -2
  -5  10   5 159.625 4.34038   1
   1  10   5 265.694 6.92549  -2
  -4  10   5 265.694 6.92549   1
   0  10   5 227.962 6.29558  -2
  -3  10   5 227.962 6.29558   1
  -1  10   5 271.197 7.15608  -2
  -2  10   5 271.197 7.15608   1
  -2  10   5 245.911 9.78715  -2
  -1  10   5 245.911 9.78715   1
  -3  10   5 189.923 6.37862  -2
   0  10   5 189.923 6.37862   1
  -4  10   5 297.396 6.12212  -2
   1  10   5 297.396 6.12212   1
  -5  10   5 155.910 6.28788  -2
   2  10   5 155.910 6.28788   1
  -6  10   5 29.2124 3.85300  -2
   3  10   5 29.2124 3.85300   1
  -7  10   5 95.3550 4.59991  -2
   4  10   5 95.3550 4.59991   1
  -8  10   5 37.8227 4.53927  -2
   5  10   5 37.8227 4.53927   1
  -9  10   5 42.4630 5.50134  -2
   6  10   5 42.4630 5.50134   1
 -10  10   5 46.7999 6.14136  -2
   7  10   5 46.7999 6.14136   1
 -11  10   5 92.3024 9.76084  -2
   8  10   5 92.3024 9.76084   1
   9  10   5 22.5671 3.10405   1
   8  11   5 38.7955 8.63871  -2
 -11  11   5 38.7955 8.63871   1
   7  11   5 45.6958 7.83457  -2
 -10  11   5 45.6958 7.83457   1
   6  11   5 6.93210 6.44566  -2
  -9  11   5 6.93210 6.44566   1
   5  11   5 2.94105 6.23123  -2
  -8  11   5 2.94105 6.23123   1
   4  11   5 6.91252 3.85448  -2
  -7  11   5 6.91252 3.85448   1
   3  11   5 92.9706 3.58787  -2
  -6  11   5 92.9706 3.58787   1
   2  11   5 28.7461 3.11573  -2
  -5  11   5 28.7461 3.11573   1
   1  11   5 8.06085 2.72677  -2
  -4  11   5 8.06085 2.72677   1
   0  11   5 19.5691 2.53234  -2
  -3  11   5 19.5691 2.53234   1
  -1  11   5 101.517 6.82947  -2
  -2  11   5 101.517 6.82947   1
  -2  11   5 100.000 4.98357  -2
  -1  11   5 100.000 4.98357   1
  -3  11   5 10.6350 4.06105  -2
   0  11   5 10.6350 4.06105   1
  -4  11   5 11.8895 3.41409  -2
   1  11   5 11.8895 3.41409   1
  -5  11   5 23.8724 4.73134  -2
   2  11   5 23.8724 4.73134   1
  -6  11   5 100.857 4.59402  -2
   3  11   5 100.857 4.59402   1
  -7  11   5 7.27251 3.66536  -2
   4  11   5 7.27251 3.66536   1
  -8  11   5 2.58917 4.52106  -2
   5  11   5 2.58917 4.52106   1
  -9  11   5 6.78338 3.94460  -2
   6  11   5 6.78338 3.94460   1
 -10  11   5 50.0593 6.23914  -2
   7  11   5 50.0593 6.23914   1
 -11  11   5 39.7461 8.98656  -2
   8  11   5 39.7461 8.98656   1
   8  12   5 84.2551 9.43044  -2
 -11  12   5 84.2551 9.43044   1
   7  12   5 14.4998 7.29750  -2
 -10  12   5 14.4998 7.29750   1
   6  12   5 25.0660 6.95334  -2
  -9  12   5 25.0660 6.95334   1
   5  12   5 37.1179 4.95090  -2
  -8  12   5 37.1179 4.95090   1
   4  12   5 52.4891 3.55182  -2
  -7  12   5 52.4891 3.55182   1
   3  12   5 46.9817 3.76971  -2
  -6  12   5 46.9817 3.76971   1
   2  12   5 119.263 5.10666  -2
  -5  12   5 119.263 5.10666   1
   1  12   5 84.4189 3.51895  -2
  -4  12   5 84.4189 3.51895   1
   0  12   5 47.6894 3.05392  -2
  -3  12   5 47.6894 3.05392   1
  -1  12   5 356.962 12.4717  -2
  -2  12   5 356.962 12.4717   1
  -2  12   5 370.300 9.09788  -2
  -1  12   5 370.300 9.09788   1
  -3  12   5 41.8423 4.59125  -2
   0  12   5 41.8423 4.59125   1
  -4  12   5 66.7450 3.53137  -2
   1  12   5 66.7450 3.53137   1
  -5  12   5 118.691 6.05343  -2
   2  12   5 118.691 6.05343   1
  -6  12   5 44.7225 3.94947  -2
   3  12   5 44.7225 3.94947   1
  -7  12   5 52.2120 3.46423  -2
   4  12   5 52.2120 3.46423   1
  -8  12   5 18.0555 4.82252  -2
   5  12   5 18.0555 4.82252   1
  -9  12   5 23.2919 4.20028  -2
   6  12   5 23.2919 4.20028   1
 -10  12   5 14.2536 4.48307  -2
   7  12   5 14.2536 4.48307   1
 -11  12   5 83.6299 9.57383  -2
   8  12   5 83.6299 9.57383   1
   8  13   5 63.9604 8.85828  -2
 -11  13   5 63.9604 8.85828   1
   7  13   5 21.8761 7.34910  -2
 -10  13   5 21.8761 7.34910   1
   6  13   5 20.9433 6.84156  -2
  -9  13   5 20.9433 6.84156   1
   5  13   5 75.9816 5.49989  -2
  -8  13   5 75.9816 5.49989   1
   4  13   5 34.8182 6.80334  -2
  -7  13   5 34.8182 6.80334   1
   3  13   5 344.921 7.08762  -2
  -6  13   5 344.921 7.08762   1
   2  13   5 61.0333 7.03286  -2
  -5  13   5 61.0333 7.03286   1
   1  13   5 58.5834 4.46802  -2
  -4  13   5 58.5834 4.46802   1
   0  13   5 160.428 5.76685  -2
  -3  13   5 160.428 5.76685   1
  -1  13   5 79.9905 4.84683  -2
  -2  13   5 79.9905 4.84683   1
  -2  13   5 77.9221 5.01489  -2
  -1  13   5 77.9221 5.01489   1
  -3  13   5 167.491 6.45821  -2
   0  13   5 167.491 6.45821   1
  -4  13   5 56.0684 3.45575  -2
   1  13   5 56.0684 3.45575   1
  -5  13   5 37.4616 5.15631  -2
   2  13   5 37.4616 5.15631   1
  -6  13   5 339.865 7.29676  -2
   3  13   5 339.865 7.29676   1
  -7  13   5 35.5649 3.36092  -2
   4  13   5 35.5649 3.36092   1
  -8  13   5 58.5255 4.43144  -2
   5  13   5 58.5255 4.43144   1
  -9  13   5 17.8953 5.28249  -2
   6  13   5 17.8953 5.28249   1
 -10  13   5 24.7976 5.41928  -2
   7  13   5 24.7976 5.41928   1
 -11  13   5 71.0226 9.53306  -2
   8  13   5 71.0226 9.53306   1
   7  14   5 7.44547 7.30977  -2
 -10  14   5 7.44547 7.30977   1
   6  14   5 16.4849 6.71997  -2
  -9  14   5 16.4849 6.71997   1
   5  14   5 2.52747 4.58153  -2
  -8  14   5 2.52747 4.58153   1
   4  14   5 0.55691 4.41557  -2
  -7  14   5 0.55691 4.41557   1
   3  14   5 9.19365 6.10519  -2
  -6  14   5 9.19365 6.10519   1
   2  14   5 45.6601 4.38072  -2
  -5  14   5 45.6601 4.38072   1
   1  14   5 130.489 5.61405  -2
  -4  14   5 130.489 5.61405   1
   0  14   5 20.6835 4.09365  -2
  -3  14   5 20.6835 4.09365   1
  -1  14   5 35.6153 4.37590  -2
  -2  14   5 35.6153 4.37590   1
  -2  14   5 34.3658 4.47743  -2
  -1  14   5 34.3658 4.47743   1
  -3  14   5 18.6511 4.43566  -2
   0  14   5 18.6511 4.43566   1
  -4  14   5 144.999 4.48665  -2
   1  14   5 144.999 4.48665   1
  -5  14   5 30.1148 5.07377  -2
   2  14   5 30.1148 5.07377   1
  -6  14   5 4.39116 3.55853  -2
   3  14   5 4.39116 3.55853   1
  -7  14   5 5.06784 3.64386  -2
   4  14   5 5.06784 3.64386   1
  -8  14   5 1.82872 3.57391  -2
   5  14   5 1.82872 3.57391   1
  -9  14   5 2.26540 6.92167  -2
   6  14   5 2.26540 6.92167   1
 -10  14   5 1.60087 5.20098  -2
   7  14   5 1.60087 5.20098   1
   8  14   5 2.26580 2.71209   1
   7  15   5 13.4759 7.39430  -2
 -10  15   5 13.4759 7.39430   1
   6  15   5 3.35588 6.78793  -2
  -9  15   5 3.35588 6.78793   1
   5  15   5 16.3811 6.70012  -2
  -8  15   5 16.3811 6.70012   1
   4  15   5 56.0581 5.21574  -2
  -7  15   5 56.0581 5.21574   1
   3  15   5 59.8892 6.88431  -2
  -6  15   5 59.8892 6.88431   1
   2  15   5 30.6563 4.32299  -2
  -5  15   5 30.6563 4.32299   1
   1  15   5 39.1019 3.46214  -2
  -4  15   5 39.1019 3.46214   1
   0  15   5 45.2610 3.40541  -2
  -3  15   5 45.2610 3.40541   1
  -1  15   5 87.3936 3.68078  -2
  -2  15   5 87.3936 3.68078   1
  -2  15   5 72.0370 3.33724  -2
  -1  15   5 72.0370 3.33724   1
  -3  15   5 40.6801 7.26342  -2
   0  15   5 40.6801 7.26342   1
  -4  15   5 22.6280 3.18657  -2
   1  15   5 22.6280 3.18657   1
  -5  15   5 22.1391 4.96118  -2
   2  15   5 22.1391 4.96118   1
  -6  15   5 48.0260 4.00427  -2
   3  15   5 48.0260 4.00427   1
  -7  15   5 50.6451 3.52606  -2
   4  15   5 50.6451 3.52606   1
  -8  15   5 15.6311 3.92993  -2
   5  15   5 15.6311 3.92993   1
  -9  15   5 -2.8110 4.81824  -2
   6  15   5 -2.8110 4.81824   1
 -10  15   5 -4.1987 5.38000  -2
   7  15   5 -4.1987 5.38000   1
   8  15   5 0.88867 2.64390   1
   7  16   5 34.8373 8.11299  -2
 -10  16   5 34.8373 8.11299   1
  -9  16   5 6.28859 2.46666   1
   5  16   5 18.1732 6.86440  -2
  -8  16   5 18.1732 6.86440   1
   4  16   5 45.7531 7.11572  -2
  -7  16   5 45.7531 7.11572   1
   2  16   5 17.6843 4.32484  -2
  -5  16   5 17.6843 4.32484   1
   1  16   5 102.485 4.25326  -2
  -4  16   5 102.485 4.25326   1
   0  16   5 54.7998 3.52290  -2
  -3  16   5 54.7998 3.52290   1
  -1  16   5 14.2795 3.02611  -2
  -2  16   5 14.2795 3.02611   1
  -2  16   5 8.15890 2.89331  -2
  -1  16   5 8.15890 2.89331   1
  -3  16   5 50.2984 7.39509  -2
   0  16   5 50.2984 7.39509   1
  -4  16   5 100.512 3.99401  -2
   1  16   5 100.512 3.99401   1
  -5  16   5 4.22363 4.80942  -2
   2  16   5 4.22363 4.80942   1
  -6  16   5 30.9222 3.25248  -2
   3  16   5 30.9222 3.25248   1
  -7  16   5 36.7272 4.86066  -2
   4  16   5 36.7272 4.86066   1
  -8  16   5 8.02886 4.82340  -2
   5  16   5 8.02886 4.82340   1
  -9  16   5 3.85341 4.91283  -2
   6  16   5 3.85341 4.91283   1
 -10  16   5 25.4039 8.27232  -2
   7  16   5 25.4039 8.27232   1
   7  17   5 19.4871 7.89038  -2
 -10  17   5 19.4871 7.89038   1
  -9  17   5 -1.5596 2.16334   1
   5  17   5 5.90385 6.60143  -2
  -8  17   5 5.90385 6.60143   1
   4  17   5 9.14366 6.36005  -2
  -7  17   5 9.14366 6.36005   1
   2  17   5 23.6161 3.13706  -2
  -5  17   5 23.6161 3.13706   1
   1  17   5 52.5344 3.88352  -2
  -4  17   5 52.5344 3.88352   1
   0  17   5 3.47552 2.84377  -2
  -3  17   5 3.47552 2.84377   1
  -1  17   5 77.2415 3.32873  -2
  -2  17   5 77.2415 3.32873   1
  -2  17   5 63.0107 4.07726  -2
  -1  17   5 63.0107 4.07726   1
  -3  17   5 2.14161 6.81483  -2
   0  17   5 2.14161 6.81483   1
  -4  17   5 55.2803 3.50788  -2
   1  17   5 55.2803 3.50788   1
  -5  17   5 17.6103 5.14158  -2
   2  17   5 17.6103 5.14158   1
  -6  17   5 15.5665 3.57137  -2
   3  17   5 15.5665 3.57137   1
  -7  17   5 6.54347 4.20240  -2
   4  17   5 6.54347 4.20240   1
  -8  17   5 1.66843 4.01337  -2
   5  17   5 1.66843 4.01337   1
  -9  17   5 -0.0625 4.92493  -2
   6  17   5 -0.0625 4.92493   1
 -10  17   5 14.3465 8.17885  -2
   7  17   5 14.3465 8.17885   1
  -9  18   5 -1.0008 2.31551   1
   5  18   5 -12.684 6.50966  -2
  -8  18   5 -12.684 6.50966   1
   4  18   5 -3.3677 6.15850  -2
  -7  18   5 -3.3677 6.15850   1
  -6  18   5 -3.1144 2.32699   1
   2  18   5 11.4901 4.28828  -2
  -5  18   5 11.4901 4.28828   1
   1  18   5 18.5139 4.73256  -2
  -4  18   5 18.5139 4.73256   1
   0  18   5 44.1930 3.25960  -2
  -3  18   5 44.1930 3.25960   1
  -1  18   5 60.3266 3.74576  -2
  -2  18   5 60.3266 3.74576   1
  -2  18   5 76.3371 8.14395  -2
  -1  18   5 76.3371 8.14395   1
  -3  18   5 50.2240 7.95201  -2
   0  18   5 50.2240 7.95201   1
  -4  18   5 19.0050 3.21906  -2
   1  18   5 19.0050 3.21906   1
  -5  18   5 16.6339 4.86018  -2
   2  18   5 16.6339 4.86018   1
  -6  18   5 9.26224 3.57425  -2
   3  18   5 9.26224 3.57425   1
  -7  18   5 -0.0621 4.20370  -2
   4  18   5 -0.0621 4.20370   1
  -8  18   5 1.85514 5.51412  -2
   5  18   5 1.85514 5.51412   1
  -9  18   5 9.99022 5.11351  -2
   6  18   5 9.99022 5.11351   1
   7  18   5 3.27965 2.60877   1
   6  19   5 15.1482 8.71275  -2
  -9  19   5 15.1482 8.71275   1
   5  19   5 40.7885 7.55542  -2
  -8  19   5 40.7885 7.55542   1
   4  19   5 17.9781 6.57972  -2
  -7  19   5 17.9781 6.57972   1
  -6  19   5 25.3648 3.87135   1
   2  19   5 -6.4792 4.48611  -2
  -5  19   5 -6.4792 4.48611   1
   1  19   5 19.9209 3.79602  -2
  -4  19   5 19.9209 3.79602   1
   0  19   5 10.4757 3.38630  -2
  -3  19   5 10.4757 3.38630   1
  -1  19   5 18.4310 3.40942  -2
  -2  19   5 18.4310 3.40942   1
  -1  19   5 16.0068 2.57743   1
  -3  19   5 14.3621 7.62752  -2
   0  19   5 14.3621 7.62752   1
  -4  19   5 20.6199 5.08192  -2
   1  19   5 20.6199 5.08192   1
  -5  19   5 7.70035 5.12651  -2
   2  19   5 7.70035 5.12651   1
  -6  19   5 63.8718 7.57890  -2
   3  19   5 63.8718 7.57890   1
  -7  19   5 18.1478 4.46354  -2
   4  19   5 18.1478 4.46354   1
  -8  19   5 29.4247 4.50702  -2
   5  19   5 29.4247 4.50702   1
  -9  19   5 14.4838 5.24500  -2
   6  19   5 14.4838 5.24500   1
   6  20   5 46.7510 9.60699  -2
  -9  20   5 46.7510 9.60699   1
   5  20   5 5.29809 6.83233  -2
  -8  20   5 5.29809 6.83233   1
   4  20   5 1.82833 4.76709  -2
  -7  20   5 1.82833 4.76709   1
   3  20   5 8.79631 6.63366  -2
  -6  20   5 8.79631 6.63366   1
   2  20   5 5.42662 6.30554  -2
  -5  20   5 5.42662 6.30554   1
   1  20   5 404.849 8.17312  -2
  -4  20   5 404.849 8.17312   1
   0  20   5 59.1654 4.89384  -2
  -3  20   5 59.1654 4.89384   1
  -1  20   5 35.3332 3.71449  -2
  -2  20   5 35.3332 3.71449   1
  -2  20   5 26.2082 4.01283  -2
  -1  20   5 26.2082 4.01283   1
  -3  20   5 71.6649 8.94407  -2
   0  20   5 71.6649 8.94407   1
  -4  20   5 467.529 18.4983  -2
   1  20   5 467.529 18.4983   1
  -5  20   5 5.45731 6.52756  -2
   2  20   5 5.45731 6.52756   1
  -6  20   5 -0.2361 6.47623  -2
   3  20   5 -0.2361 6.47623   1
  -7  20   5 7.72758 3.59861  -2
   4  20   5 7.72758 3.59861   1
  -8  20   5 -3.3515 4.67687  -2
   5  20   5 -3.3515 4.67687   1
  -9  20   5 57.6808 5.88293  -2
   6  20   5 57.6808 5.88293   1
   5  21   5 -7.9230 8.13559  -2
  -8  21   5 -7.9230 8.13559   1
   4  21   5 8.60180 4.94397  -2
  -7  21   5 8.60180 4.94397   1
   3  21   5 9.40302 4.65462  -2
  -6  21   5 9.40302 4.65462   1
   2  21   5 59.9425 7.29436  -2
  -5  21   5 59.9425 7.29436   1
   1  21   5 36.5790 4.85815  -2
  -4  21   5 36.5790 4.85815   1
   0  21   5 -4.4086 4.18745  -2
  -3  21   5 -4.4086 4.18745   1
  -1  21   5 16.1132 4.20274  -2
  -2  21   5 16.1132 4.20274   1
  -2  21   5 13.6991 5.20709  -2
  -1  21   5 13.6991 5.20709   1
  -5  21   5 73.4428 7.86838  -2
   2  21   5 73.4428 7.86838   1
  -6  21   5 9.68634 6.82526  -2
   3  21   5 9.68634 6.82526   1
  -7  21   5 19.6921 3.83240  -2
   4  21   5 19.6921 3.83240   1
  -8  21   5 15.0461 4.97271  -2
   5  21   5 15.0461 4.97271   1
   6  21   5 3.39534 2.53344   1
   5  22   5 15.6905 8.46488  -2
  -8  22   5 15.6905 8.46488   1
   4  22   5 -1.5148 4.90051  -2
  -7  22   5 -1.5148 4.90051   1
   3  22   5 3.23772 4.66130  -2
  -6  22   5 3.23772 4.66130   1
   2  22   5 7.92146 6.56568  -2
  -5  22   5 7.92146 6.56568   1
   1  22   5 15.3288 6.27750  -2
  -4  22   5 15.3288 6.27750   1
   0  22   5 15.4890 5.76095  -2
  -3  22   5 15.4890 5.76095   1
  -1  22   5 13.5925 5.46670  -2
  -2  22   5 13.5925 5.46670   1
  -2  22   5 2.32167 4.03927  -2
  -1  22   5 2.32167 4.03927   1
  -6  22   5 5.11723 6.93401  -2
   3  22   5 5.11723 6.93401   1
  -7  22   5 -2.1400 6.57004  -2
   4  22   5 -2.1400 6.57004   1
  -8  22   5 9.63082 8.02476  -2
   5  22   5 9.63082 8.02476   1
   4  23   5 1.54197 5.08763  -2
  -7  23   5 1.54197 5.08763   1
   3  23   5 2.64698 4.75104  -2
  -6  23   5 2.64698 4.75104   1
   2  23   5 23.9271 7.15289  -2
  -5  23   5 23.9271 7.15289   1
   1  23   5 12.0090 6.37458  -2
  -4  23   5 12.0090 6.37458   1
   0  23   5 23.5900 6.10955  -2
  -3  23   5 23.5900 6.10955   1
  -1  23   5 50.8737 4.76055  -2
  -2  23   5 50.8737 4.76055   1
  -2  23   5 50.4065 6.32264  -2
  -1  23   5 50.4065 6.32264   1
  -6  23   5 -6.5794 6.81209  -2
   3  23   5 -6.5794 6.81209   1
  -7  23   5 2.59973 5.12355  -2
   4  23   5 2.59973 5.12355   1
   5  23   5 19.0096 4.57408   1
   4  24   5 40.2841 5.74174  -2
  -7  24   5 40.2841 5.74174   1
   3  24   5 26.5966 7.73848  -2
  -6  24   5 26.5966 7.73848   1
   2  24   5 41.1826 7.71501  -2
  -5  24   5 41.1826 7.71501   1
   1  24   5 88.8062 8.04804  -2
  -4  24   5 88.8062 8.04804   1
   0  24   5 2.60255 6.04964  -2
  -3  24   5 2.60255 6.04964   1
  -1  24   5 11.4120 6.05339  -2
  -2  24   5 11.4120 6.05339   1
  -7  24   5 26.0291 8.44986  -2
   4  24   5 26.0291 8.44986   1
  -6  25   5 2.53545 3.45929   1
   2  25   5 45.3713 7.92898  -2
  -5  25   5 45.3713 7.92898   1
   0  25   5 -3.0549 6.35517  -2
  -3  25   5 -3.0549 6.35517   1
  -5  26   5 -2.3123 2.92746   1
  -3  26   5 4.91756 2.93017   1
  -4  27   5 0.88981 3.31784   1
 -12   0   6 3.99831 3.07167   1
   8   0   6 13.2076 5.38920  -2
 -11   0   6 13.2076 5.38920   1
   7   0   6 49.0356 5.91979  -2
 -10   0   6 49.0356 5.91979   1
   6   0   6 115.922 7.08185  -2
  -9   0   6 115.922 7.08185   1
   5   0   6 19.9297 2.98326  -2
  -8   0   6 19.9297 2.98326   1
   4   0   6 194.990 7.74151  -2
  -7   0   6 194.990 7.74151   1
   3   0   6 163.523 5.33757  -2
  -6   0   6 163.523 5.33757   1
   2   0   6 258.938 6.73066  -2
  -5   0   6 258.938 6.73066   1
   1   0   6 49.6151 3.48961  -2
  -4   0   6 49.6151 3.48961   1
   0   0   6 161.875 5.23772  -2
  -3   0   6 161.875 5.23772   1
  -1   0   6 275.834 5.10536  -2
  -2   0   6 275.834 5.10536   1
  -2   0   6 281.236 7.22678  -2
  -1   0   6 281.236 7.22678   1
  -3   0   6 160.444 5.46950  -2
   0   0   6 160.444 5.46950   1
  -4   0   6 55.0995 4.00286  -2
   1   0   6 55.0995 4.00286   1
  -5   0   6 251.375 7.09346  -2
   2   0   6 251.375 7.09346   1
  -6   0   6 162.523 5.93708  -2
   3   0   6 162.523 5.93708   1
  -7   0   6 219.652 6.99621  -2
   4   0   6 219.652 6.99621   1
  -8   0   6 16.4568 4.17400  -2
   5   0   6 16.4568 4.17400   1
  -9   0   6 109.980 5.87632  -2
   6   0   6 109.980 5.87632   1
 -10   0   6 46.0572 7.51018  -2
   7   0   6 46.0572 7.51018   1
 -11   0   6 11.6706 7.45487  -2
   8   0   6 11.6706 7.45487   1
 -12   1   6 3.11970 2.24988   1
   8   1   6 4.95039 5.10769  -2
 -11   1   6 4.95039 5.10769   1
   7   1   6 55.7329 4.33092  -2
 -10   1   6 55.7329 4.33092   1
   6   1   6 24.7548 3.64561  -2
  -9   1   6 24.7548 3.64561   1
   5   1   6 21.7040 2.53001  -2
  -8   1   6 21.7040 2.53001   1
   4   1   6 14.6132 3.07775  -2
  -7   1   6 14.6132 3.07775   1
   3   1   6 101.863 3.10834  -2
  -6   1   6 101.863 3.10834   1
   2   1   6 89.3031 2.89104  -2
  -5   1   6 89.3031 2.89104   1
   1   1   6 211.042 4.27916  -2
  -4   1   6 211.042 4.27916   1
   0   1   6 48.8725 2.48029  -2
  -3   1   6 48.8725 2.48029   1
  -1   1   6 15.9969 1.26414  -2
  -2   1   6 15.9969 1.26414   1
  -2   1   6 13.1975 1.47246  -2
  -1   1   6 13.1975 1.47246   1
  -3   1   6 51.3156 2.67385  -2
   0   1   6 51.3156 2.67385   1
  -4   1   6 205.224 4.39701  -2
   1   1   6 205.224 4.39701   1
  -5   1   6 90.7563 3.29301  -2
   2   1   6 90.7563 3.29301   1
  -6   1   6 101.684 3.54348  -2
   3   1   6 101.684 3.54348   1
  -7   1   6 17.8193 2.76543  -2
   4   1   6 17.8193 2.76543   1
  -8   1   6 14.3329 2.90282  -2
   5   1   6 14.3329 2.90282   1
  -9   1   6 23.6835 3.24584  -2
   6   1   6 23.6835 3.24584   1
 -10   1   6 53.8759 5.37290  -2
   7   1   6 53.8759 5.37290   1
 -11   1   6 -0.4175 5.12387  -2
   8   1   6 -0.4175 5.12387   1
 -12   2   6 2.09943 2.44983   1
   8   2   6 8.76705 5.04093  -2
 -11   2   6 8.76705 5.04093   1
   7   2   6 -0.8672 3.35230  -2
 -10   2   6 -0.8672 3.35230   1
   6   2   6 8.09700 3.33200  -2
  -9   2   6 8.09700 3.33200   1
   5   2   6 8.04505 2.26393  -2
  -8   2   6 8.04505 2.26393   1
   4   2   6 20.4635 3.10346  -2
  -7   2   6 20.4635 3.10346   1
   3   2   6 27.1253 2.64340  -2
  -6   2   6 27.1253 2.64340   1
   2   2   6 92.9570 3.41711  -2
  -5   2   6 92.9570 3.41711   1
   1   2   6 66.3803 2.72126  -2
  -4   2   6 66.3803 2.72126   1
   0   2   6 10.9779 2.17582  -2
  -3   2   6 10.9779 2.17582   1
  -1   2   6 51.2149 2.01330  -2
  -2   2   6 51.2149 2.01330   1
  -2   2   6 48.2163 1.79948  -2
  -1   2   6 48.2163 1.79948   1
  -3   2   6 10.5485 1.49267  -2
   0   2   6 10.5485 1.49267   1
  -4   2   6 70.8543 2.96092  -2
   1   2   6 70.8543 2.96092   1
  -5   2   6 92.6542 3.29225  -2
   2   2   6 92.6542 3.29225   1
  -6   2   6 31.9507 2.16020  -2
   3   2   6 31.9507 2.16020   1
  -7   2   6 23.3569 2.81228  -2
   4   2   6 23.3569 2.81228   1
  -8   2   6 3.12125 2.76070  -2
   5   2   6 3.12125 2.76070   1
  -9   2   6 6.90262 3.05457  -2
   6   2   6 6.90262 3.05457   1
 -10   2   6 -3.8882 3.74402  -2
   7   2   6 -3.8882 3.74402   1
 -11   2   6 0.78669 4.94606  -2
   8   2   6 0.78669 4.94606   1
 -12   3   6 34.9811 3.82243   1
   8   3   6 2.93204 3.53604  -2
 -11   3   6 2.93204 3.53604   1
   7   3   6 20.2841 3.65844  -2
 -10   3   6 20.2841 3.65844   1
   6   3   6 14.0027 3.39746  -2
  -9   3   6 14.0027 3.39746   1
   5   3   6 61.2020 4.02996  -2
  -8   3   6 61.2020 4.02996   1
   4   3   6 -0.0007 3.04563  -2
  -7   3   6 -0.0007 3.04563   1
   3   3   6 140.919 4.09318  -2
  -6   3   6 140.919 4.09318   1
   2   3   6 107.709 3.46759  -2
  -5   3   6 107.709 3.46759   1
   1   3   6 182.145 4.54703  -2
  -4   3   6 182.145 4.54703   1
   0   3   6 31.5733 1.91312  -2
  -3   3   6 31.5733 1.91312   1
  -1   3   6 93.2245 2.46993  -2
  -2   3   6 93.2245 2.46993   1
  -2   3   6 90.0755 2.37959  -2
  -1   3   6 90.0755 2.37959   1
  -3   3   6 28.2797 1.71560  -2
   0   3   6 28.2797 1.71560   1
  -4   3   6 173.713 3.23886  -2
   1   3   6 173.713 3.23886   1
  -5   3   6 121.283 2.90767  -2
   2   3   6 121.283 2.90767   1
  -6   3   6 137.495 3.16984  -2
   3   3   6 137.495 3.16984   1
  -7   3   6 -0.4784 2.08896  -2
   4   3   6 -0.4784 2.08896   1
  -8   3   6 63.1448 3.43211  -2
   5   3   6 63.1448 3.43211   1
  -9   3   6 15.8579 3.17030  -2
   6   3   6 15.8579 3.17030   1
 -10   3   6 17.9919 3.40306  -2
   7   3   6 17.9919 3.40306   1
 -11   3   6 6.41115 4.98761  -2
   8   3   6 6.41115 4.98761   1
   8   4   6 11.5099 3.71718  -2
 -11   4   6 11.5099 3.71718   1
   7   4   6 17.4914 3.61022  -2
 -10   4   6 17.4914 3.61022   1
   6   4   6 37.0702 3.78042  -2
  -9   4   6 37.0702 3.78042   1
   5   4   6 1.20230 3.10434  -2
  -8   4   6 1.20230 3.10434   1
   4   4   6 42.5913 3.60712  -2
  -7   4   6 42.5913 3.60712   1
   3   4   6 21.7933 2.56836  -2
  -6   4   6 21.7933 2.56836   1
   2   4   6 81.7678 3.26372  -2
  -5   4   6 81.7678 3.26372   1
   1   4   6 54.1736 2.80121  -2
  -4   4   6 54.1736 2.80121   1
   0   4   6 180.579 3.67880  -2
  -3   4   6 180.579 3.67880   1
  -1   4   6 82.5882 2.40271  -2
  -2   4   6 82.5882 2.40271   1
  -2   4   6 80.9222 2.34892  -2
  -1   4   6 80.9222 2.34892   1
  -3   4   6 182.791 3.33961  -2
   0   4   6 182.791 3.33961   1
  -4   4   6 63.3844 2.24159  -2
   1   4   6 63.3844 2.24159   1
  -5   4   6 79.6037 2.50178  -2
   2   4   6 79.6037 2.50178   1
  -6   4   6 25.0984 2.17077  -2
   3   4   6 25.0984 2.17077   1
  -7   4   6 55.3447 2.64193  -2
   4   4   6 55.3447 2.64193   1
  -8   4   6 0.08972 2.77187  -2
   5   4   6 0.08972 2.77187   1
  -9   4   6 39.0773 3.37674  -2
   6   4   6 39.0773 3.37674   1
 -10   4   6 14.2701 3.91756  -2
   7   4   6 14.2701 3.91756   1
 -11   4   6 9.54949 5.26562  -2
   8   4   6 9.54949 5.26562   1
   8   5   6 5.75830 6.00857  -2
 -11   5   6 5.75830 6.00857   1
   7   5   6 16.2912 3.67437  -2
 -10   5   6 16.2912 3.67437   1
   6   5   6 7.69449 3.31973  -2
  -9   5   6 7.69449 3.31973   1
   5   5   6 21.7117 3.39289  -2
  -8   5   6 21.7117 3.39289   1
   4   5   6 -1.3351 3.56893  -2
  -7   5   6 -1.3351 3.56893   1
   3   5   6 37.3517 2.67394  -2
  -6   5   6 37.3517 2.67394   1
   2   5   6 90.3038 3.25832  -2
  -5   5   6 90.3038 3.25832   1
   1   5   6 11.3701 2.04944  -2
  -4   5   6 11.3701 2.04944   1
   0   5   6 34.9791 2.23205  -2
  -3   5   6 34.9791 2.23205   1
  -1   5   6 89.7407 2.51634  -2
  -2   5   6 89.7407 2.51634   1
  -2   5   6 87.6657 2.46230  -2
  -1   5   6 87.6657 2.46230   1
  -3   5   6 26.8901 1.88664  -2
   0   5   6 26.8901 1.88664   1
  -4   5   6 9.60403 1.81076  -2
   1   5   6 9.60403 1.81076   1
  -5   5   6 95.5900 2.76952  -2
   2   5   6 95.5900 2.76952   1
  -6   5   6 36.4991 2.37494  -2
   3   5   6 36.4991 2.37494   1
  -7   5   6 2.84722 2.39057  -2
   4   5   6 2.84722 2.39057   1
  -8   5   6 24.2666 3.07279  -2
   5   5   6 24.2666 3.07279   1
  -9   5   6 14.8463 3.09072  -2
   6   5   6 14.8463 3.09072   1
 -10   5   6 19.6871 4.77789  -2
   7   5   6 19.6871 4.77789   1
 -11   5   6 1.92954 7.36450  -2
   8   5   6 1.92954 7.36450   1
   8   6   6 24.3462 6.69999  -2
 -11   6   6 24.3462 6.69999   1
   7   6   6 2.91660 3.47796  -2
 -10   6   6 2.91660 3.47796   1
   6   6   6 38.7193 3.25076  -2
  -9   6   6 38.7193 3.25076   1
   5   6   6 13.5125 2.74494  -2
  -8   6   6 13.5125 2.74494   1
   4   6   6 43.0219 2.61327  -2
  -7   6   6 43.0219 2.61327   1
   3   6   6 49.5469 2.90774  -2
  -6   6   6 49.5469 2.90774   1
   2   6   6 25.2238 2.15786  -2
  -5   6   6 25.2238 2.15786   1
   1   6   6 41.9022 2.32806  -2
  -4   6   6 41.9022 2.32806   1
   0   6   6 22.0385 2.12054  -2
  -3   6   6 22.0385 2.12054   1
  -1   6   6 43.3213 2.29264  -2
  -2   6   6 43.3213 2.29264   1
  -2   6   6 41.9460 2.10896  -2
  -1   6   6 41.9460 2.10896   1
  -3   6   6 25.4785 1.99435  -2
   0   6   6 25.4785 1.99435   1
  -4   6   6 45.8773 2.27082  -2
   1   6   6 45.8773 2.27082   1
  -5   6   6 24.1478 2.18952  -2
   2   6   6 24.1478 2.18952   1
  -6   6   6 57.8132 2.62337  -2
   3   6   6 57.8132 2.62337   1
  -7   6   6 41.2208 2.57713  -2
   4   6   6 41.2208 2.57713   1
  -8   6   6 17.3083 2.50771  -2
   5   6   6 17.3083 2.50771   1
  -9   6   6 34.8636 2.85820  -2
   6   6   6 34.8636 2.85820   1
 -10   6   6 5.79917 4.56742  -2
   7   6   6 5.79917 4.56742   1
 -11   6   6 19.7083 7.73119  -2
   8   6   6 19.7083 7.73119   1
   8   7   6 19.5972 6.86580  -2
 -11   7   6 19.5972 6.86580   1
   7   7   6 108.702 5.19500  -2
 -10   7   6 108.702 5.19500   1
   6   7   6 17.1415 3.39153  -2
  -9   7   6 17.1415 3.39153   1
   5   7   6 32.8465 2.96694  -2
  -8   7   6 32.8465 2.96694   1
   4   7   6 63.7292 3.69937  -2
  -7   7   6 63.7292 3.69937   1
   3   7   6 270.236 5.66372  -2
  -6   7   6 270.236 5.66372   1
   2   7   6 6.84854 2.00822  -2
  -5   7   6 6.84854 2.00822   1
   1   7   6 310.947 4.47962  -2
  -4   7   6 310.947 4.47962   1
   0   7   6 471.787 6.92873  -2
  -3   7   6 471.787 6.92873   1
  -1   7   6 114.348 3.10170  -2
  -2   7   6 114.348 3.10170   1
  -2   7   6 119.834 3.15571  -2
  -1   7   6 119.834 3.15571   1
  -3   7   6 475.821 6.40845  -2
   0   7   6 475.821 6.40845   1
  -4   7   6 321.880 4.95652  -2
   1   7   6 321.880 4.95652   1
  -5   7   6 19.3452 2.23911  -2
   2   7   6 19.3452 2.23911   1
  -6   7   6 251.519 4.45730  -2
   3   7   6 251.519 4.45730   1
  -7   7   6 61.1901 2.82236  -2
   4   7   6 61.1901 2.82236   1
  -8   7   6 35.4685 3.19195  -2
   5   7   6 35.4685 3.19195   1
  -9   7   6 15.8640 3.17484  -2
   6   7   6 15.8640 3.17484   1
 -10   7   6 117.874 6.32634  -2
   7   7   6 117.874 6.32634   1
 -11   7   6 22.2728 7.89052  -2
   8   7   6 22.2728 7.89052   1
   8   8   6 52.2857 7.66210  -2
 -11   8   6 52.2857 7.66210   1
   7   8   6 33.7567 3.89891  -2
 -10   8   6 33.7567 3.89891   1
   6   8   6 111.800 4.97049  -2
  -9   8   6 111.800 4.97049   1
   5   8   6 40.0775 3.05040  -2
  -8   8   6 40.0775 3.05040   1
   4   8   6 26.7504 3.12030  -2
  -7   8   6 26.7504 3.12030   1
   3   8   6 249.715 5.39307  -2
  -6   8   6 249.715 5.39307   1
   2   8   6 239.852 3.98099  -2
  -5   8   6 239.852 3.98099   1
   1   8   6 154.262 3.42178  -2
  -4   8   6 154.262 3.42178   1
   0   8   6 175.453 3.78783  -2
  -3   8   6 175.453 3.78783   1
  -1   8   6 12.7306 2.12940  -2
  -2   8   6 12.7306 2.12940   1
  -2   8   6 20.0413 2.22229  -2
  -1   8   6 20.0413 2.22229   1
  -3   8   6 179.176 3.58043  -2
   0   8   6 179.176 3.58043   1
  -4   8   6 159.758 3.44783  -2
   1   8   6 159.758 3.44783   1
  -5   8   6 227.026 4.13832  -2
   2   8   6 227.026 4.13832   1
  -6   8   6 260.282 4.67378  -2
   3   8   6 260.282 4.67378   1
  -7   8   6 30.1179 2.56435  -2
   4   8   6 30.1179 2.56435   1
  -8   8   6 40.5029 3.25731  -2
   5   8   6 40.5029 3.25731   1
  -9   8   6 126.035 4.41205  -2
   6   8   6 126.035 4.41205   1
 -10   8   6 39.6232 5.08821  -2
   7   8   6 39.6232 5.08821   1
 -11   8   6 50.6324 8.27510  -2
   8   8   6 50.6324 8.27510   1
   8   9   6 20.0386 7.01430  -2
 -11   9   6 20.0386 7.01430   1
   7   9   6 20.9902 6.59078  -2
 -10   9   6 20.9902 6.59078   1
   6   9   6 22.2067 3.55747  -2
  -9   9   6 22.2067 3.55747   1
   5   9   6 4.26843 3.09796  -2
  -8   9   6 4.26843 3.09796   1
   4   9   6 67.5108 3.68556  -2
  -7   9   6 67.5108 3.68556   1
   3   9   6 33.6392 2.92778  -2
  -6   9   6 33.6392 2.92778   1
   2   9   6 9.81039 2.10352  -2
  -5   9   6 9.81039 2.10352   1
   1   9   6 11.8418 2.05558  -2
  -4   9   6 11.8418 2.05558   1
   0   9   6 26.5146 2.77443  -2
  -3   9   6 26.5146 2.77443   1
  -1   9   6 23.9093 2.29230  -2
  -2   9   6 23.9093 2.29230   1
  -2   9   6 22.5853 2.33507  -2
  -1   9   6 22.5853 2.33507   1
  -3   9   6 29.2546 2.25054  -2
   0   9   6 29.2546 2.25054   1
  -4   9   6 10.8931 2.10702  -2
   1   9   6 10.8931 2.10702   1
  -5   9   6 2.71878 2.36858  -2
   2   9   6 2.71878 2.36858   1
  -6   9   6 36.6877 2.59677  -2
   3   9   6 36.6877 2.59677   1
  -7   9   6 65.5493 2.90262  -2
   4   9   6 65.5493 2.90262   1
  -8   9   6 5.58974 2.47562  -2
   5   9   6 5.58974 2.47562   1
  -9   9   6 23.8366 3.29056  -2
   6   9   6 23.8366 3.29056   1
 -10   9   6 9.13034 4.55777  -2
   7   9   6 9.13034 4.55777   1
 -11   9   6 15.3437 7.65852  -2
   8   9   6 15.3437 7.65852   1
   8  10   6 56.6331 8.11108  -2
 -11  10   6 56.6331 8.11108   1
   7  10   6 13.6584 6.75642  -2
 -10  10   6 13.6584 6.75642   1
   6  10   6 61.6846 4.12644  -2
  -9  10   6 61.6846 4.12644   1
   5  10   6 8.51484 5.84831  -2
  -8  10   6 8.51484 5.84831   1
   4  10   6 10.9821 2.90279  -2
  -7  10   6 10.9821 2.90279   1
   3  10   6 185.750 4.12900  -2
  -6  10   6 185.750 4.12900   1
   2  10   6 77.4006 2.90152  -2
  -5  10   6 77.4006 2.90152   1
   1  10   6 141.453 2.97381  -2
  -4  10   6 141.453 2.97381   1
   0  10   6 120.603 3.95533  -2
  -3  10   6 120.603 3.95533   1
  -1  10   6 3.25498 2.13581  -2
  -2  10   6 3.25498 2.13581   1
  -2  10   6 4.70335 2.23077  -2
  -1  10   6 4.70335 2.23077   1
  -3  10   6 115.377 3.39935  -2
   0  10   6 115.377 3.39935   1
  -4  10   6 149.317 3.50255  -2
   1  10   6 149.317 3.50255   1
  -5  10   6 72.3634 2.81572  -2
   2  10   6 72.3634 2.81572   1
  -6  10   6 193.976 4.14552  -2
   3  10   6 193.976 4.14552   1
  -7  10   6 17.3159 2.50628  -2
   4  10   6 17.3159 2.50628   1
  -8  10   6 5.17179 2.75472  -2
   5  10   6 5.17179 2.75472   1
  -9  10   6 67.5960 3.27988  -2
   6  10   6 67.5960 3.27988   1
 -10  10   6 12.1261 4.65784  -2
   7  10   6 12.1261 4.65784   1
 -11  10   6 48.2242 8.37402  -2
   8  10   6 48.2242 8.37402   1
 -11  11   6 13.2117 4.40970   1
   7  11   6 133.795 9.61565  -2
 -10  11   6 133.795 9.61565   1
   6  11   6 39.4678 6.93048  -2
  -9  11   6 39.4678 6.93048   1
   5  11   6 19.5443 6.13329  -2
  -8  11   6 19.5443 6.13329   1
   4  11   6 129.312 3.86287  -2
  -7  11   6 129.312 3.86287   1
   3  11   6 176.174 3.86325  -2
  -6  11   6 176.174 3.86325   1
   2  11   6 11.2027 2.31415  -2
  -5  11   6 11.2027 2.31415   1
   1  11   6 271.084 4.23387  -2
  -4  11   6 271.084 4.23387   1
   0  11   6 128.394 3.44671  -2
  -3  11   6 128.394 3.44671   1
  -1  11   6 297.624 5.21174  -2
  -2  11   6 297.624 5.21174   1
  -2  11   6 305.683 5.38299  -2
  -1  11   6 305.683 5.38299   1
  -3  11   6 132.637 3.66297  -2
   0  11   6 132.637 3.66297   1
  -4  11   6 273.240 4.71643  -2
   1  11   6 273.240 4.71643   1
  -5  11   6 10.7524 2.30697  -2
   2  11   6 10.7524 2.30697   1
  -6  11   6 179.083 4.01491  -2
   3  11   6 179.083 4.01491   1
  -7  11   6 123.476 3.49002  -2
   4  11   6 123.476 3.49002   1
  -8  11   6 15.7201 2.92676  -2
   5  11   6 15.7201 2.92676   1
  -9  11   6 42.8131 3.33087  -2
   6  11   6 42.8131 3.33087   1
 -10  11   6 130.891 6.37884  -2
   7  11   6 130.891 6.37884   1
   7  12   6 17.6589 7.13791  -2
 -10  12   6 17.6589 7.13791   1
   6  12   6 50.1701 7.25075  -2
  -9  12   6 50.1701 7.25075   1
   5  12   6 46.4347 6.54701  -2
  -8  12   6 46.4347 6.54701   1
   4  12   6 73.6995 4.40789  -2
  -7  12   6 73.6995 4.40789   1
   3  12   6 197.947 5.18087  -2
  -6  12   6 197.947 5.18087   1
   2  12   6 85.6508 3.11853  -2
  -5  12   6 85.6508 3.11853   1
   1  12   6 20.6810 2.26822  -2
  -4  12   6 20.6810 2.26822   1
   0  12   6 147.808 3.60825  -2
  -3  12   6 147.808 3.60825   1
  -1  12   6 12.0654 2.34911  -2
  -2  12   6 12.0654 2.34911   1
  -2  12   6 14.0181 2.42825  -2
  -1  12   6 14.0181 2.42825   1
  -3  12   6 147.984 3.87678  -2
   0  12   6 147.984 3.87678   1
  -4  12   6 21.1053 2.35485  -2
   1  12   6 21.1053 2.35485   1
  -5  12   6 80.3496 2.97641  -2
   2  12   6 80.3496 2.97641   1
  -6  12   6 206.233 4.32553  -2
   3  12   6 206.233 4.32553   1
  -7  12   6 65.7007 3.24778  -2
   4  12   6 65.7007 3.24778   1
  -8  12   6 42.7899 3.17322  -2
   5  12   6 42.7899 3.17322   1
  -9  12   6 50.2935 3.52211  -2
   6  12   6 50.2935 3.52211   1
 -10  12   6 15.4363 5.95575  -2
   7  12   6 15.4363 5.95575   1
   7  13   6 10.8807 6.79036  -2
 -10  13   6 10.8807 6.79036   1
   6  13   6 18.3868 6.47804  -2
  -9  13   6 18.3868 6.47804   1
   5  13   6 11.5658 6.01140  -2
  -8  13   6 11.5658 6.01140   1
   4  13   6 5.84519 4.70008  -2
  -7  13   6 5.84519 4.70008   1
   3  13   6 16.0244 2.94050  -2
  -6  13   6 16.0244 2.94050   1
   2  13   6 33.2558 3.04337  -2
  -5  13   6 33.2558 3.04337   1
   1  13   6 6.72391 2.21319  -2
  -4  13   6 6.72391 2.21319   1
   0  13   6 35.8651 2.39785  -2
  -3  13   6 35.8651 2.39785   1
  -1  13   6 5.35261 2.46430  -2
  -2  13   6 5.35261 2.46430   1
  -2  13   6 1.16229 2.36146  -2
  -1  13   6 1.16229 2.36146   1
  -3  13   6 34.5695 2.77027  -2
   0  13   6 34.5695 2.77027   1
  -4  13   6 6.15016 2.51725  -2
   1  13   6 6.15016 2.51725   1
  -5  13   6 31.1920 2.55699  -2
   2  13   6 31.1920 2.55699   1
  -6  13   6 16.4251 2.72267  -2
   3  13   6 16.4251 2.72267   1
  -7  13   6 4.80339 2.62884  -2
   4  13   6 4.80339 2.62884   1
  -8  13   6 10.0063 2.83260  -2
   5  13   6 10.0063 2.83260   1
  -9  13   6 28.7072 3.29966  -2
   6  13   6 28.7072 3.29966   1
 -10  13   6 14.8670 6.15382  -2
   7  13   6 14.8670 6.15382   1
   7  14   6 50.3122 7.80490  -2
 -10  14   6 50.3122 7.80490   1
   6  14   6 39.2316 6.97508  -2
  -9  14   6 39.2316 6.97508   1
   5  14   6 17.4435 6.09787  -2
  -8  14   6 17.4435 6.09787   1
   4  14   6 20.4462 5.11909  -2
  -7  14   6 20.4462 5.11909   1
   3  14   6 18.2002 3.41656  -2
  -6  14   6 18.2002 3.41656   1
   2  14   6 95.7225 3.81935  -2
  -5  14   6 95.7225 3.81935   1
   1  14   6 52.5292 3.06320  -2
  -4  14   6 52.5292 3.06320   1
   0  14   6 12.9157 3.07518  -2
  -3  14   6 12.9157 3.07518   1
  -1  14   6 40.6854 2.54932  -2
  -2  14   6 40.6854 2.54932   1
  -2  14   6 35.0084 3.46803  -2
  -1  14   6 35.0084 3.46803   1
  -3  14   6 13.7649 2.55848  -2
   0  14   6 13.7649 2.55848   1
  -4  14   6 52.8043 3.02958  -2
   1  14   6 52.8043 3.02958   1
  -5  14   6 98.8546 3.50417  -2
   2  14   6 98.8546 3.50417   1
  -6  14   6 18.0257 2.74480  -2
   3  14   6 18.0257 2.74480   1
  -7  14   6 14.8480 2.83292  -2
   4  14   6 14.8480 2.83292   1
  -8  14   6 13.2063 2.92925  -2
   5  14   6 13.2063 2.92925   1
  -9  14   6 43.0503 3.83540  -2
   6  14   6 43.0503 3.83540   1
 -10  14   6 59.1781 5.42642  -2
   7  14   6 59.1781 5.42642   1
   7  15   6 60.2606 8.02880  -2
 -10  15   6 60.2606 8.02880   1
   6  15   6 22.4831 6.46691  -2
  -9  15   6 22.4831 6.46691   1
   5  15   6 8.35299 6.10919  -2
  -8  15   6 8.35299 6.10919   1
   4  15   6 25.5589 3.89962  -2
  -7  15   6 25.5589 3.89962   1
   3  15   6 42.8384 5.23882  -2
  -6  15   6 42.8384 5.23882   1
   2  15   6 33.7725 3.08169  -2
  -5  15   6 33.7725 3.08169   1
   1  15   6 20.9875 2.78107  -2
  -4  15   6 20.9875 2.78107   1
   0  15   6 30.1360 2.46551  -2
  -3  15   6 30.1360 2.46551   1
  -1  15   6 2.26619 3.11977  -2
  -2  15   6 2.26619 3.11977   1
  -2  15   6 0.07741 3.14074  -2
  -1  15   6 0.07741 3.14074   1
  -3  15   6 33.2910 2.80176  -2
   0  15   6 33.2910 2.80176   1
  -4  15   6 22.9666 2.96808  -2
   1  15   6 22.9666 2.96808   1
  -5  15   6 38.1939 2.90021  -2
   2  15   6 38.1939 2.90021   1
  -6  15   6 46.3385 3.14680  -2
   3  15   6 46.3385 3.14680   1
  -7  15   6 19.3862 2.89345  -2
   4  15   6 19.3862 2.89345   1
  -8  15   6 10.5944 3.43461  -2
   5  15   6 10.5944 3.43461   1
  -9  15   6 23.9264 6.17296  -2
   6  15   6 23.9264 6.17296   1
 -10  15   6 48.7003 5.19777  -2
   7  15   6 48.7003 5.19777   1
 -10  16   6 0.41952 3.55040   1
   6  16   6 9.52385 6.37856  -2
  -9  16   6 9.52385 6.37856   1
   5  16   6 5.89864 6.05536  -2
  -8  16   6 5.89864 6.05536   1
   3  16   6 5.36462 4.51511  -2
  -6  16   6 5.36462 4.51511   1
   2  16   6 0.69410 2.78016  -2
  -5  16   6 0.69410 2.78016   1
   1  16   6 28.7852 2.90269  -2
  -4  16   6 28.7852 2.90269   1
   0  16   6 37.4349 2.88306  -2
  -3  16   6 37.4349 2.88306   1
  -1  16   6 52.4253 3.80327  -2
  -2  16   6 52.4253 3.80327   1
  -2  16   6 50.2146 3.80456  -2
  -1  16   6 50.2146 3.80456   1
  -3  16   6 28.9869 7.23870  -2
   0  16   6 28.9869 7.23870   1
  -4  16   6 34.8452 3.21144  -2
   1  16   6 34.8452 3.21144   1
  -5  16   6 11.8441 2.98572  -2
   2  16   6 11.8441 2.98572   1
  -6  16   6 13.8764 3.28088  -2
   3  16   6 13.8764 3.28088   1
  -7  16   6 21.3382 3.20895  -2
   4  16   6 21.3382 3.20895   1
  -8  16   6 7.28966 3.45153  -2
   5  16   6 7.28966 3.45153   1
  -9  16   6 15.0314 6.24018  -2
   6  16   6 15.0314 6.24018   1
   6  17   6 32.4892 7.17781  -2
  -9  17   6 32.4892 7.17781   1
   5  17   6 -5.4134 6.05048  -2
  -8  17   6 -5.4134 6.05048   1
   3  17   6 20.3539 5.75561  -2
  -6  17   6 20.3539 5.75561   1
   2  17   6 -1.7275 3.82562  -2
  -5  17   6 -1.7275 3.82562   1
   1  17   6 83.5531 4.14048  -2
  -4  17   6 83.5531 4.14048   1
   0  17   6 2.08733 2.45816  -2
  -3  17   6 2.08733 2.45816   1
  -1  17   6 21.9308 4.12252  -2
  -2  17   6 21.9308 4.12252   1
  -2  17   6 24.0570 4.35717  -2
  -1  17   6 24.0570 4.35717   1
  -3  17   6 -8.3895 6.82786  -2
   0  17   6 -8.3895 6.82786   1
  -4  17   6 86.9911 3.89261  -2
   1  17   6 86.9911 3.89261   1
  -5  17   6 1.14644 2.97663  -2
   2  17   6 1.14644 2.97663   1
  -6  17   6 16.9958 3.38418  -2
   3  17   6 16.9958 3.38418   1
  -7  17   6 13.1629 3.13711  -2
   4  17   6 13.1629 3.13711   1
  -8  17   6 -1.1739 3.80030  -2
   5  17   6 -1.1739 3.80030   1
  -9  17   6 22.2552 4.64440  -2
   6  17   6 22.2552 4.64440   1
   6  18   6 26.6310 4.94823  -2
  -9  18   6 26.6310 4.94823   1
   5  18   6 -9.6060 6.00493  -2
  -8  18   6 -9.6060 6.00493   1
   3  18   6 60.3196 6.70349  -2
  -6  18   6 60.3196 6.70349   1
   2  18   6 24.4021 3.65150  -2
  -5  18   6 24.4021 3.65150   1
   1  18   6 22.1244 3.38579  -2
  -4  18   6 22.1244 3.38579   1
   0  18   6 107.970 3.90076  -2
  -3  18   6 107.970 3.90076   1
  -1  18   6 61.4487 4.72838  -2
  -2  18   6 61.4487 4.72838   1
  -2  18   6 62.9147 6.36430  -2
  -1  18   6 62.9147 6.36430   1
  -3  18   6 108.545 9.57937  -2
   0  18   6 108.545 9.57937   1
  -4  18   6 20.1797 4.51135  -2
   1  18   6 20.1797 4.51135   1
  -5  18   6 41.3150 3.54155  -2
   2  18   6 41.3150 3.54155   1
  -6  18   6 55.1474 5.21435  -2
   3  18   6 55.1474 5.21435   1
  -7  18   6 12.3393 3.17378  -2
   4  18   6 12.3393 3.17378   1
  -8  18   6 -5.1824 3.15854  -2
   5  18   6 -5.1824 3.15854   1
  -9  18   6 22.2925 4.73115  -2
   6  18   6 22.2925 4.73115   1
   3  19   6 17.8567 5.72553  -2
  -6  19   6 17.8567 5.72553   1
   1  19   6 108.650 4.77526  -2
  -4  19   6 108.650 4.77526   1
   0  19   6 13.5303 3.81350  -2
  -3  19   6 13.5303 3.81350   1
  -1  19   6 28.4675 5.84800  -2
  -2  19   6 28.4675 5.84800   1
  -2  19   6 24.8867 5.82140  -2
  -1  19   6 24.8867 5.82140   1
  -4  19   6 129.047 8.27595  -2
   1  19   6 129.047 8.27595   1
  -5  19   6 62.0846 6.51627  -2
   2  19   6 62.0846 6.51627   1
  -6  19   6 15.8243 5.81038  -2
   3  19   6 15.8243 5.81038   1
  -7  19   6 9.24174 3.24590  -2
   4  19   6 9.24174 3.24590   1
  -8  19   6 10.1077 4.14560  -2
   5  19   6 10.1077 4.14560   1
   4  20   6 4.73408 6.13145  -2
  -7  20   6 4.73408 6.13145   1
   3  20   6 9.09872 5.69331  -2
  -6  20   6 9.09872 5.69331   1
   1  20   6 17.1151 3.51775  -2
  -4  20   6 17.1151 3.51775   1
   0  20   6 6.80032 3.85821  -2
  -3  20   6 6.80032 3.85821   1
  -1  20   6 21.5261 5.85537  -2
  -2  20   6 21.5261 5.85537   1
  -3  20   6 1.13308 5.58819  -2
   0  20   6 1.13308 5.58819   1
  -6  20   6 6.71384 5.64675  -2
   3  20   6 6.71384 5.64675   1
  -7  20   6 9.03154 3.35427  -2
   4  20   6 9.03154 3.35427   1
  -8  20   6 2.46844 4.11560  -2
   5  20   6 2.46844 4.11560   1
  -8  21   6 2.61478 2.37204   1
   4  21   6 4.60377 6.05984  -2
  -7  21   6 4.60377 6.05984   1
  -6  21   6 51.3746 6.87688  -2
   3  21   6 51.3746 6.87688   1
  -7  21   6 -6.3124 4.22025  -2
   4  21   6 -6.3124 4.22025   1
   4  22   6 33.6719 6.94709  -2
  -7  22   6 33.6719 6.94709   1
  -7  22   6 44.9405 5.22709  -2
   4  22   6 44.9405 5.22709   1
   3  23   6 26.5662 6.00600  -2
  -6  23   6 26.5662 6.00600   1
   2  23   6 16.1993 5.29199  -2
  -5  23   6 16.1993 5.29199   1
   3  24   6 0.38662 5.53081  -2
  -6  24   6 0.38662 5.53081   1
   2  24   6 0.65045 5.23344  -2
  -5  24   6 0.65045 5.23344   1
   7   0   7 -3.3610 5.88162  -2
 -11   0   7 -3.3610 5.88162   1
   6   0   7 -3.1906 5.44757  -2
 -10   0   7 -3.1906 5.44757   1
   5   0   7 -4.4062 5.21924  -2
  -9   0   7 -4.4062 5.21924   1
   4   0   7 -0.2638 3.95951  -2
  -8   0   7 -0.2638 3.95951   1
   3   0   7 -3.6739 3.20284  -2
  -7   0   7 -3.6739 3.20284   1
   2   0   7 1.81793 3.81534  -2
  -6   0   7 1.81793 3.81534   1
   1   0   7 6.92580 3.99358  -2
  -5   0   7 6.92580 3.99358   1
   0   0   7 -0.3424 3.96818  -2
  -4   0   7 -0.3424 3.96818   1
  -1   0   7 -5.2265 3.80152  -2
  -3   0   7 -5.2265 3.80152   1
  -2   0   7 -0.4324 3.95685  -2
  -2   0   7 -0.4324 3.95685   1
  -3   0   7 -8.5501 5.84829  -2
  -1   0   7 -8.5501 5.84829   1
  -4   0   7 5.76590 4.26273  -2
   0   0   7 5.76590 4.26273   1
  -5   0   7 26.6300 4.60183  -2
   1   0   7 26.6300 4.60183   1
  -6   0   7 5.19749 4.31139  -2
   2   0   7 5.19749 4.31139   1
  -7   0   7 3.79051 4.31430  -2
   3   0   7 3.79051 4.31430   1
  -8   0   7 3.71139 4.62414  -2
   4   0   7 3.71139 4.62414   1
  -9   0   7 -6.7049 4.77871  -2
   5   0   7 -6.7049 4.77871   1
 -10   0   7 0.52364 5.12448  -2
   6   0   7 0.52364 5.12448   1
 -11   0   7 3.49340 8.44043  -2
   7   0   7 3.49340 8.44043   1
   7   1   7 55.1751 5.03795  -2
 -11   1   7 55.1751 5.03795   1
   6   1   7 12.3048 4.10521  -2
 -10   1   7 12.3048 4.10521   1
   5   1   7 4.69677 3.80052  -2
  -9   1   7 4.69677 3.80052   1
   4   1   7 15.2129 3.01819  -2
  -8   1   7 15.2129 3.01819   1
   3   1   7 23.3286 2.73625  -2
  -7   1   7 23.3286 2.73625   1
   2   1   7 65.6106 3.35135  -2
  -6   1   7 65.6106 3.35135   1
   1   1   7 293.675 5.71182  -2
  -5   1   7 293.675 5.71182   1
   0   1   7 231.918 5.11804  -2
  -4   1   7 231.918 5.11804   1
  -1   1   7 39.2076 3.09150  -2
  -3   1   7 39.2076 3.09150   1
  -2   1   7 148.463 4.24113  -2
  -2   1   7 148.463 4.24113   1
  -3   1   7 35.0560 3.28292  -2
  -1   1   7 35.0560 3.28292   1
  -4   1   7 266.457 5.59791  -2
   0   1   7 266.457 5.59791   1
  -5   1   7 314.972 6.20107  -2
   1   1   7 314.972 6.20107   1
  -6   1   7 62.8441 3.57168  -2
   2   1   7 62.8441 3.57168   1
  -7   1   7 30.8640 3.32511  -2
   3   1   7 30.8640 3.32511   1
  -8   1   7 16.3118 3.38641  -2
   4   1   7 16.3118 3.38641   1
  -9   1   7 2.66344 3.43355  -2
   5   1   7 2.66344 3.43355   1
 -10   1   7 13.4416 3.78143  -2
   6   1   7 13.4416 3.78143   1
 -11   1   7 56.9790 5.29563  -2
   7   1   7 56.9790 5.29563   1
   7   2   7 19.7653 4.49535  -2
 -11   2   7 19.7653 4.49535   1
   6   2   7 38.1407 4.45513  -2
 -10   2   7 38.1407 4.45513   1
   5   2   7 17.9029 3.03120  -2
  -9   2   7 17.9029 3.03120   1
   4   2   7 96.9075 4.63787  -2
  -8   2   7 96.9075 4.63787   1
   3   2   7 10.1224 2.57520  -2
  -7   2   7 10.1224 2.57520   1
   2   2   7 39.9140 2.84568  -2
  -6   2   7 39.9140 2.84568   1
   1   2   7 243.061 5.12935  -2
  -5   2   7 243.061 5.12935   1
   0   2   7 64.9876 2.75240  -2
  -4   2   7 64.9876 2.75240   1
  -1   2   7 86.3065 3.60675  -2
  -3   2   7 86.3065 3.60675   1
  -2   2   7 50.1334 3.25708  -2
  -2   2   7 50.1334 3.25708   1
  -3   2   7 98.3706 3.77401  -2
  -1   2   7 98.3706 3.77401   1
  -4   2   7 80.5626 3.64512  -2
   0   2   7 80.5626 3.64512   1
  -5   2   7 261.389 5.64646  -2
   1   2   7 261.389 5.64646   1
  -6   2   7 43.6290 3.43320  -2
   2   2   7 43.6290 3.43320   1
  -7   2   7 13.5116 3.23353  -2
   3   2   7 13.5116 3.23353   1
  -8   2   7 108.100 4.37159  -2
   4   2   7 108.100 4.37159   1
  -9   2   7 20.4615 3.61538  -2
   5   2   7 20.4615 3.61538   1
 -10   2   7 42.0570 4.14316  -2
   6   2   7 42.0570 4.14316   1
 -11   2   7 18.4522 4.85866  -2
   7   2   7 18.4522 4.85866   1
   7   3   7 4.41715 4.24987  -2
 -11   3   7 4.41715 4.24987   1
   6   3   7 18.5445 4.20323  -2
 -10   3   7 18.5445 4.20323   1
   5   3   7 6.27825 3.81769  -2
  -9   3   7 6.27825 3.81769   1
   3   3   7 23.5795 3.34871  -2
  -7   3   7 23.5795 3.34871   1
   2   3   7 83.4265 3.52230  -2
  -6   3   7 83.4265 3.52230   1
   1   3   7 134.204 4.05563  -2
  -5   3   7 134.204 4.05563   1
   0   3   7 0.14880 2.20959  -2
  -4   3   7 0.14880 2.20959   1
  -1   3   7 45.4642 3.15347  -2
  -3   3   7 45.4642 3.15347   1
  -2   3   7 36.8688 3.17327  -2
  -2   3   7 36.8688 3.17327   1
  -3   3   7 39.8035 3.27039  -2
  -1   3   7 39.8035 3.27039   1
  -4   3   7 10.0848 3.09526  -2
   0   3   7 10.0848 3.09526   1
  -5   3   7 142.786 4.39553  -2
   1   3   7 142.786 4.39553   1
  -6   3   7 85.8624 3.88337  -2
   2   3   7 85.8624 3.88337   1
  -7   3   7 30.6286 3.41204  -2
   3   3   7 30.6286 3.41204   1
  -8   3   7 58.3645 3.82455  -2
   4   3   7 58.3645 3.82455   1
  -9   3   7 7.02003 3.50631  -2
   5   3   7 7.02003 3.50631   1
 -10   3   7 14.9527 3.86390  -2
   6   3   7 14.9527 3.86390   1
 -11   3   7 6.43439 4.73817  -2
   7   3   7 6.43439 4.73817   1
   7   4   7 -1.1466 4.21153  -2
 -11   4   7 -1.1466 4.21153   1
   6   4   7 9.52593 4.05325  -2
 -10   4   7 9.52593 4.05325   1
   5   4   7 17.1795 3.97627  -2
  -9   4   7 17.1795 3.97627   1
   3   4   7 1.37644 3.71164  -2
  -7   4   7 1.37644 3.71164   1
   2   4   7 4.69654 3.03460  -2
  -6   4   7 4.69654 3.03460   1
   1   4   7 27.5138 2.97142  -2
  -5   4   7 27.5138 2.97142   1
   0   4   7 60.6003 2.77616  -2
  -4   4   7 60.6003 2.77616   1
  -1   4   7 65.7718 3.44708  -2
  -3   4   7 65.7718 3.44708   1
  -2   4   7 2.27353 2.91698  -2
  -2   4   7 2.27353 2.91698   1
  -3   4   7 74.1177 3.57406  -2
  -1   4   7 74.1177 3.57406   1
  -4   4   7 65.8218 3.55462  -2
   0   4   7 65.8218 3.55462   1
  -5   4   7 28.8319 3.30775  -2
   1   4   7 28.8319 3.30775   1
  -6   4   7 8.65888 3.20506  -2
   2   4   7 8.65888 3.20506   1
  -7   4   7 3.32509 3.20495  -2
   3   4   7 3.32509 3.20495   1
  -8   4   7 21.8379 3.49849  -2
   4   4   7 21.8379 3.49849   1
  -9   4   7 7.38146 3.52924  -2
   5   4   7 7.38146 3.52924   1
 -10   4   7 1.30233 3.74352  -2
   6   4   7 1.30233 3.74352   1
 -11   4   7 10.1957 4.72259  -2
   7   4   7 10.1957 4.72259   1
   7   5   7 58.1505 5.05527  -2
 -11   5   7 58.1505 5.05527   1
   6   5   7 14.7946 4.18812  -2
 -10   5   7 14.7946 4.18812   1
   5   5   7 28.6341 4.12120  -2
  -9   5   7 28.6341 4.12120   1
   4   5   7 46.2746 5.39873  -2
  -8   5   7 46.2746 5.39873   1
   3   5   7 17.9464 4.01493  -2
  -7   5   7 17.9464 4.01493   1
   2   5   7 25.0750 4.00976  -2
  -6   5   7 25.0750 4.00976   1
   1   5   7 35.8677 2.81986  -2
  -5   5   7 35.8677 2.81986   1
   0   5   7 161.831 3.71388  -2
  -4   5   7 161.831 3.71388   1
  -1   5   7 14.8214 2.97571  -2
  -3   5   7 14.8214 2.97571   1
  -2   5   7 485.321 7.87302  -2
  -2   5   7 485.321 7.87302   1
  -3   5   7 20.4639 3.10042  -2
  -1   5   7 20.4639 3.10042   1
  -4   5   7 175.640 4.64685  -2
   0   5   7 175.640 4.64685   1
  -5   5   7 35.1043 3.41924  -2
   1   5   7 35.1043 3.41924   1
  -6   5   7 28.1791 3.36969  -2
   2   5   7 28.1791 3.36969   1
  -7   5   7 15.1872 2.60502  -2
   3   5   7 15.1872 2.60502   1
  -8   5   7 53.3972 3.80373  -2
   4   5   7 53.3972 3.80373   1
  -9   5   7 33.1170 3.78651  -2
   5   5   7 33.1170 3.78651   1
 -10   5   7 14.3952 5.55958  -2
   6   5   7 14.3952 5.55958   1
 -11   5   7 70.2117 6.56085  -2
   7   5   7 70.2117 6.56085   1
   7   6   7 48.7595 4.99438  -2
 -11   6   7 48.7595 4.99438   1
   6   6   7 5.78890 4.09777  -2
 -10   6   7 5.78890 4.09777   1
   5   6   7 101.849 5.27527  -2
  -9   6   7 101.849 5.27527   1
   4   6   7 28.1860 5.09587  -2
  -8   6   7 28.1860 5.09587   1
   3   6   7 113.569 5.33262  -2
  -7   6   7 113.569 5.33262   1
   2   6   7 27.2978 4.02405  -2
  -6   6   7 27.2978 4.02405   1
   1   6   7 74.2303 3.17830  -2
  -5   6   7 74.2303 3.17830   1
   0   6   7 120.233 3.60743  -2
  -4   6   7 120.233 3.60743   1
  -1   6   7 61.6672 2.76272  -2
  -3   6   7 61.6672 2.76272   1
  -2   6   7 72.8995 3.59040  -2
  -2   6   7 72.8995 3.59040   1
  -3   6   7 68.9264 3.55261  -2
  -1   6   7 68.9264 3.55261   1
  -4   6   7 113.124 4.13807  -2
   0   6   7 113.124 4.13807   1
  -5   6   7 75.8610 3.82239  -2
   1   6   7 75.8610 3.82239   1
  -6   6   7 29.4952 3.37655  -2
   2   6   7 29.4952 3.37655   1
  -7   6   7 113.234 4.35249  -2
   3   6   7 113.234 4.35249   1
  -8   6   7 29.3651 3.56034  -2
   4   6   7 29.3651 3.56034   1
  -9   6   7 107.852 4.59577  -2
   5   6   7 107.852 4.59577   1
 -10   6   7 1.89406 5.50250  -2
   6   6   7 1.89406 5.50250   1
 -11   6   7 44.8732 5.16072  -2
   7   6   7 44.8732 5.16072   1
   7   7   7 6.78830 4.29671  -2
 -11   7   7 6.78830 4.29671   1
   6   7   7 2.47181 3.96003  -2
 -10   7   7 2.47181 3.96003   1
   5   7   7 11.0834 3.95241  -2
  -9   7   7 11.0834 3.95241   1
   4   7   7 10.6255 4.55925  -2
  -8   7   7 10.6255 4.55925   1
   3   7   7 44.5523 4.35082  -2
  -7   7   7 44.5523 4.35082   1
   2   7   7 37.8112 3.51652  -2
  -6   7   7 37.8112 3.51652   1
   1   7   7 121.817 4.37104  -2
  -5   7   7 121.817 4.37104   1
   0   7   7 35.5897 2.87149  -2
  -4   7   7 35.5897 2.87149   1
  -1   7   7 5.19457 2.52534  -2
  -3   7   7 5.19457 2.52534   1
  -2   7   7 36.3145 3.28076  -2
  -2   7   7 36.3145 3.28076   1
  -3   7   7 8.03250 3.12697  -2
  -1   7   7 8.03250 3.12697   1
  -4   7   7 35.9966 3.41243  -2
   0   7   7 35.9966 3.41243   1
  -5   7   7 132.675 4.34282  -2
   1   7   7 132.675 4.34282   1
  -6   7   7 25.7502 2.66578  -2
   2   7   7 25.7502 2.66578   1
  -7   7   7 45.2955 3.65559  -2
   3   7   7 45.2955 3.65559   1
  -8   7   7 16.7114 3.55786  -2
   4   7   7 16.7114 3.55786   1
  -9   7   7 12.8875 4.09093  -2
   5   7   7 12.8875 4.09093   1
 -10   7   7 1.01834 5.55251  -2
   6   7   7 1.01834 5.55251   1
 -11   7   7 11.2699 5.58437  -2
   7   7   7 11.2699 5.58437   1
   7   8   7 15.3732 4.40292  -2
 -11   8   7 15.3732 4.40292   1
   6   8   7 17.2089 4.20569  -2
 -10   8   7 17.2089 4.20569   1
   5   8   7 5.05632 4.66573  -2
  -9   8   7 5.05632 4.66573   1
   4   8   7 84.5321 4.59473  -2
  -8   8   7 84.5321 4.59473   1
   3   8   7 82.3332 5.15479  -2
  -7   8   7 82.3332 5.15479   1
   2   8   7 93.2908 3.00476  -2
  -6   8   7 93.2908 3.00476   1
   1   8   7 30.2776 3.43955  -2
  -5   8   7 30.2776 3.43955   1
   0   8   7 32.0595 2.78509  -2
  -4   8   7 32.0595 2.78509   1
  -1   8   7 182.263 4.29719  -2
  -3   8   7 182.263 4.29719   1
  -2   8   7 21.0631 3.18376  -2
  -2   8   7 21.0631 3.18376   1
  -3   8   7 199.820 4.93493  -2
  -1   8   7 199.820 4.93493   1
  -4   8   7 29.7693 3.33963  -2
   0   8   7 29.7693 3.33963   1
  -5   8   7 29.0073 2.58981  -2
   1   8   7 29.0073 2.58981   1
  -6   8   7 89.2280 3.35879  -2
   2   8   7 89.2280 3.35879   1
  -7   8   7 81.8174 3.35804  -2
   3   8   7 81.8174 3.35804   1
  -8   8   7 85.7274 4.23901  -2
   4   8   7 85.7274 4.23901   1
  -9   8   7 4.63522 3.95348  -2
   5   8   7 4.63522 3.95348   1
 -10   8   7 25.0384 5.92306  -2
   6   8   7 25.0384 5.92306   1
 -11   8   7 12.8648 4.81375  -2
   7   8   7 12.8648 4.81375   1
   6   9   7 54.1307 4.79426  -2
 -10   9   7 54.1307 4.79426   1
   5   9   7 3.40948 3.79733  -2
  -9   9   7 3.40948 3.79733   1
   4   9   7 128.294 5.17582  -2
  -8   9   7 128.294 5.17582   1
   3   9   7 86.6592 4.39661  -2
  -7   9   7 86.6592 4.39661   1
   2   9   7 105.237 3.13359  -2
  -6   9   7 105.237 3.13359   1
   1   9   7 264.603 5.00185  -2
  -5   9   7 264.603 5.00185   1
   0   9   7 39.7885 3.58656  -2
  -4   9   7 39.7885 3.58656   1
  -1   9   7 150.531 3.98250  -2
  -3   9   7 150.531 3.98250   1
  -2   9   7 39.5294 3.82094  -2
  -2   9   7 39.5294 3.82094   1
  -3   9   7 140.639 3.65235  -2
  -1   9   7 140.639 3.65235   1
  -4   9   7 43.2155 3.46929  -2
   0   9   7 43.2155 3.46929   1
  -5   9   7 251.701 4.78328  -2
   1   9   7 251.701 4.78328   1
  -6   9   7 109.604 3.59219  -2
   2   9   7 109.604 3.59219   1
  -7   9   7 88.2655 3.47014  -2
   3   9   7 88.2655 3.47014   1
  -8   9   7 130.100 4.03101  -2
   4   9   7 130.100 4.03101   1
  -9   9   7 1.62467 4.03938  -2
   5   9   7 1.62467 4.03938   1
 -10   9   7 49.3321 6.38327  -2
   6   9   7 49.3321 6.38327   1
   7   9   7 27.2997 3.21116   1
   6  10   7 44.6005 5.69824  -2
 -10  10   7 44.6005 5.69824   1
   5  10   7 -1.6179 6.76906  -2
  -9  10   7 -1.6179 6.76906   1
   4  10   7 101.412 6.15879  -2
  -8  10   7 101.412 6.15879   1
   3  10   7 42.6386 3.94509  -2
  -7  10   7 42.6386 3.94509   1
   2  10   7 256.171 5.23460  -2
  -6  10   7 256.171 5.23460   1
   1  10   7 94.7821 2.95394  -2
  -5  10   7 94.7821 2.95394   1
   0  10   7 124.023 3.47389  -2
  -4  10   7 124.023 3.47389   1
  -1  10   7 315.818 5.74824  -2
  -3  10   7 315.818 5.74824   1
  -2  10   7 6.84702 3.19073  -2
  -2  10   7 6.84702 3.19073   1
  -3  10   7 352.842 6.59211  -2
  -1  10   7 352.842 6.59211   1
  -4  10   7 115.336 3.47055  -2
   0  10   7 115.336 3.47055   1
  -5  10   7 81.9385 3.23399  -2
   1  10   7 81.9385 3.23399   1
  -6  10   7 239.439 4.84895  -2
   2  10   7 239.439 4.84895   1
  -7  10   7 45.1496 3.35354  -2
   3  10   7 45.1496 3.35354   1
  -8  10   7 111.395 4.20970  -2
   4  10   7 111.395 4.20970   1
  -9  10   7 -0.8603 3.28547  -2
   5  10   7 -0.8603 3.28547   1
 -10  10   7 44.9961 4.81118  -2
   6  10   7 44.9961 4.81118   1
   7  10   7 13.6217 2.67928   1
   6  11   7 9.51183 7.43308  -2
 -10  11   7 9.51183 7.43308   1
   5  11   7 -5.4270 6.81794  -2
  -9  11   7 -5.4270 6.81794   1
   4  11   7 4.52075 6.80368  -2
  -8  11   7 4.52075 6.80368   1
   3  11   7 0.50124 2.62295  -2
  -7  11   7 0.50124 2.62295   1
   2  11   7 20.0801 2.96287  -2
  -6  11   7 20.0801 2.96287   1
   1  11   7 5.14556 2.25395  -2
  -5  11   7 5.14556 2.25395   1
   0  11   7 -0.2468 2.52759  -2
  -4  11   7 -0.2468 2.52759   1
  -1  11   7 42.3246 3.79760  -2
  -3  11   7 42.3246 3.79760   1
  -2  11   7 2.21005 2.67109  -2
  -2  11   7 2.21005 2.67109   1
  -3  11   7 43.1468 3.11595  -2
  -1  11   7 43.1468 3.11595   1
  -4  11   7 2.85075 2.65895  -2
   0  11   7 2.85075 2.65895   1
  -5  11   7 3.58765 2.60845  -2
   1  11   7 3.58765 2.60845   1
  -6  11   7 14.1605 2.82523  -2
   2  11   7 14.1605 2.82523   1
  -7  11   7 5.77684 3.07130  -2
   3  11   7 5.77684 3.07130   1
  -8  11   7 10.0873 3.75854  -2
   4  11   7 10.0873 3.75854   1
  -9  11   7 5.30800 3.42496  -2
   5  11   7 5.30800 3.42496   1
 -10  11   7 11.4710 5.13817  -2
   6  11   7 11.4710 5.13817   1
   6  12   7 0.62946 7.28351  -2
 -10  12   7 0.62946 7.28351   1
   5  12   7 34.0330 5.52579  -2
  -9  12   7 34.0330 5.52579   1
   4  12   7 35.4605 5.06433  -2
  -8  12   7 35.4605 5.06433   1
   3  12   7 44.3965 4.06748  -2
  -7  12   7 44.3965 4.06748   1
   2  12   7 15.7758 3.55549  -2
  -6  12   7 15.7758 3.55549   1
   1  12   7 20.2336 2.94657  -2
  -5  12   7 20.2336 2.94657   1
   0  12   7 27.3942 3.68505  -2
  -4  12   7 27.3942 3.68505   1
  -1  12   7 71.7392 4.13409  -2
  -3  12   7 71.7392 4.13409   1
  -2  12   7 -1.8800 3.00137  -2
  -2  12   7 -1.8800 3.00137   1
  -3  12   7 63.6400 3.35214  -2
  -1  12   7 63.6400 3.35214   1
  -4  12   7 26.2412 2.84335  -2
   0  12   7 26.2412 2.84335   1
  -5  12   7 15.6462 2.77930  -2
   1  12   7 15.6462 2.77930   1
  -6  12   7 20.2451 2.87005  -2
   2  12   7 20.2451 2.87005   1
  -7  12   7 55.1360 3.62603  -2
   3  12   7 55.1360 3.62603   1
  -8  12   7 43.9012 3.33011  -2
   4  12   7 43.9012 3.33011   1
  -9  12   7 42.1139 3.85645  -2
   5  12   7 42.1139 3.85645   1
 -10  12   7 6.04813 4.09565  -2
   6  12   7 6.04813 4.09565   1
   6  13   7 13.1962 7.39906  -2
 -10  13   7 13.1962 7.39906   1
   5  13   7 0.77339 6.81747  -2
  -9  13   7 0.77339 6.81747   1
   4  13   7 32.0017 7.53749  -2
  -8  13   7 32.0017 7.53749   1
   3  13   7 68.0848 4.49539  -2
  -7  13   7 68.0848 4.49539   1
   2  13   7 41.7842 4.41861  -2
  -6  13   7 41.7842 4.41861   1
   1  13   7 203.236 4.68875  -2
  -5  13   7 203.236 4.68875   1
   0  13   7 28.0440 3.74559  -2
  -4  13   7 28.0440 3.74559   1
  -1  13   7 3.45255 3.61037  -2
  -3  13   7 3.45255 3.61037   1
  -2  13   7 134.497 5.00718  -2
  -2  13   7 134.497 5.00718   1
  -3  13   7 -1.4143 2.87827  -2
  -1  13   7 -1.4143 2.87827   1
  -4  13   7 20.6054 2.81558  -2
   0  13   7 20.6054 2.81558   1
  -5  13   7 193.156 4.45843  -2
   1  13   7 193.156 4.45843   1
  -6  13   7 41.8203 3.08454  -2
   2  13   7 41.8203 3.08454   1
  -7  13   7 65.8073 3.72101  -2
   3  13   7 65.8073 3.72101   1
  -8  13   7 26.3262 3.52516  -2
   4  13   7 26.3262 3.52516   1
  -9  13   7 6.96116 4.20104  -2
   5  13   7 6.96116 4.20104   1
 -10  13   7 17.5915 5.09777  -2
   6  13   7 17.5915 5.09777   1
   5  14   7 -0.6568 6.90603  -2
  -9  14   7 -0.6568 6.90603   1
   4  14   7 16.4719 7.28659  -2
  -8  14   7 16.4719 7.28659   1
   3  14   7 3.91431 6.84364  -2
  -7  14   7 3.91431 6.84364   1
   2  14   7 12.3569 4.17778  -2
  -6  14   7 12.3569 4.17778   1
   1  14   7 6.87993 3.12242  -2
  -5  14   7 6.87993 3.12242   1
   0  14   7 74.4105 4.32551  -2
  -4  14   7 74.4105 4.32551   1
  -1  14   7 -4.7037 3.52048  -2
  -3  14   7 -4.7037 3.52048   1
  -2  14   7 -2.9846 3.56593  -2
  -2  14   7 -2.9846 3.56593   1
  -3  14   7 -2.3014 3.45223  -2
  -1  14   7 -2.3014 3.45223   1
  -4  14   7 69.5266 3.58049  -2
   0  14   7 69.5266 3.58049   1
  -5  14   7 3.54488 2.76803  -2
   1  14   7 3.54488 2.76803   1
  -6  14   7 23.1760 3.18643  -2
   2  14   7 23.1760 3.18643   1
  -7  14   7 11.6082 3.32037  -2
   3  14   7 11.6082 3.32037   1
  -8  14   7 22.5798 3.56131  -2
   4  14   7 22.5798 3.56131   1
  -9  14   7 5.33504 4.29058  -2
   5  14   7 5.33504 4.29058   1
   6  14   7 5.12916 2.53213   1
   5  15   7 -2.4400 6.80764  -2
  -9  15   7 -2.4400 6.80764   1
   3  15   7 1.32375 6.72103  -2
  -7  15   7 1.32375 6.72103   1
   2  15   7 -0.7078 5.19456  -2
  -6  15   7 -0.7078 5.19456   1
   1  15   7 14.1331 3.43729  -2
  -5  15   7 14.1331 3.43729   1
   0  15   7 5.43472 3.68797  -2
  -4  15   7 5.43472 3.68797   1
  -1  15   7 -8.2371 4.19558  -2
  -3  15   7 -8.2371 4.19558   1
  -2  15   7 -4.1787 4.31620  -2
  -2  15   7 -4.1787 4.31620   1
  -3  15   7 -4.6655 3.10793  -2
  -1  15   7 -4.6655 3.10793   1
  -4  15   7 2.73864 3.00122  -2
   0  15   7 2.73864 3.00122   1
  -5  15   7 15.2873 3.15199  -2
   1  15   7 15.2873 3.15199   1
  -6  15   7 3.58922 3.52114  -2
   2  15   7 3.58922 3.52114   1
  -7  15   7 17.3705 3.69200  -2
   3  15   7 17.3705 3.69200   1
  -8  15   7 4.31758 3.48792  -2
   4  15   7 4.31758 3.48792   1
  -9  15   7 1.03905 5.39045  -2
   5  15   7 1.03905 5.39045   1
   2  16   7 25.9537 4.47413  -2
  -6  16   7 25.9537 4.47413   1
   1  16   7 98.4118 6.03472  -2
  -5  16   7 98.4118 6.03472   1
   0  16   7 7.95189 4.64367  -2
  -4  16   7 7.95189 4.64367   1
  -1  16   7 6.86581 5.96160  -2
  -3  16   7 6.86581 5.96160   1
  -2  16   7 21.8593 4.87534  -2
  -2  16   7 21.8593 4.87534   1
  -3  16   7 5.12954 4.68007  -2
  -1  16   7 5.12954 4.68007   1
  -4  16   7 1.96253 3.04643  -2
   0  16   7 1.96253 3.04643   1
  -5  16   7 92.6896 4.47124  -2
   1  16   7 92.6896 4.47124   1
  -6  16   7 27.3696 3.81852  -2
   2  16   7 27.3696 3.81852   1
  -7  16   7 8.61057 3.72864  -2
   3  16   7 8.61057 3.72864   1
  -8  16   7 9.78353 3.87805  -2
   4  16   7 9.78353 3.87805   1
  -9  16   7 2.21768 5.55092  -2
   5  16   7 2.21768 5.55092   1
   5  17   7 3.36257 5.38665  -2
  -9  17   7 3.36257 5.38665   1
   2  17   7 55.4018 7.87400  -2
  -6  17   7 55.4018 7.87400   1
   1  17   7 16.2856 6.52407  -2
  -5  17   7 16.2856 6.52407   1
   0  17   7 5.47061 4.81222  -2
  -4  17   7 5.47061 4.81222   1
  -1  17   7 26.8026 6.36631  -2
  -3  17   7 26.8026 6.36631   1
  -2  17   7 9.18857 6.19646  -2
  -2  17   7 9.18857 6.19646   1
  -3  17   7 28.9601 5.06650  -2
  -1  17   7 28.9601 5.06650   1
  -4  17   7 11.3910 5.98948  -2
   0  17   7 11.3910 5.98948   1
  -5  17   7 32.2644 3.90527  -2
   1  17   7 32.2644 3.90527   1
  -6  17   7 65.3204 4.27519  -2
   2  17   7 65.3204 4.27519   1
  -7  17   7 19.4798 3.89000  -2
   3  17   7 19.4798 3.89000   1
  -8  17   7 18.3253 4.12793  -2
   4  17   7 18.3253 4.12793   1
   5  17   7 0.60146 2.70323   1
   2  18   7 0.95493 6.82174  -2
  -6  18   7 0.95493 6.82174   1
   1  18   7 16.5500 7.01098  -2
  -5  18   7 16.5500 7.01098   1
   0  18   7 9.15042 5.02217  -2
  -4  18   7 9.15042 5.02217   1
  -1  18   7 23.7037 5.10479  -2
  -3  18   7 23.7037 5.10479   1
  -2  18   7 13.4301 5.03620  -2
  -2  18   7 13.4301 5.03620   1
  -3  18   7 45.7538 7.16603  -2
  -1  18   7 45.7538 7.16603   1
  -4  18   7 24.8229 6.59156  -2
   0  18   7 24.8229 6.59156   1
  -5  18   7 14.7059 6.22854  -2
   1  18   7 14.7059 6.22854   1
  -6  18   7 5.31572 3.98016  -2
   2  18   7 5.31572 3.98016   1
  -7  18   7 -1.1209 3.74655  -2
   3  18   7 -1.1209 3.74655   1
  -8  18   7 14.0796 4.12171  -2
   4  18   7 14.0796 4.12171   1
   2  19   7 42.6234 7.78240  -2
  -6  19   7 42.6234 7.78240   1
   1  19   7 55.5693 8.01556  -2
  -5  19   7 55.5693 8.01556   1
   0  19   7 16.0266 5.09284  -2
  -4  19   7 16.0266 5.09284   1
  -1  19   7 24.2693 5.21919  -2
  -3  19   7 24.2693 5.21919   1
  -2  19   7 1.84340 6.49162  -2
  -2  19   7 1.84340 6.49162   1
  -3  19   7 22.6458 6.73726  -2
  -1  19   7 22.6458 6.73726   1
  -4  19   7 13.3852 6.52990  -2
   0  19   7 13.3852 6.52990   1
  -5  19   7 57.8181 7.54961  -2
   1  19   7 57.8181 7.54961   1
  -6  19   7 41.6263 7.12299  -2
   2  19   7 41.6263 7.12299   1
  -7  19   7 15.4861 5.30341  -2
   3  19   7 15.4861 5.30341   1
  -8  19   7 28.0214 4.37933  -2
   4  19   7 28.0214 4.37933   1
   2  20   7 41.2726 7.90703  -2
  -6  20   7 41.2726 7.90703   1
   1  20   7 79.4087 8.54531  -2
  -5  20   7 79.4087 8.54531   1
   0  20   7 11.5252 7.04426  -2
  -4  20   7 11.5252 7.04426   1
  -2  20   7 7.51705 6.66620  -2
  -2  20   7 7.51705 6.66620   1
  -3  20   7 37.3105 7.48022  -2
  -1  20   7 37.3105 7.48022   1
  -4  20   7 11.7152 6.80352  -2
   0  20   7 11.7152 6.80352   1
  -5  20   7 91.3524 8.47140  -2
   1  20   7 91.3524 8.47140   1
  -6  20   7 46.3399 5.62641  -2
   2  20   7 46.3399 5.62641   1
  -7  20   7 16.5853 5.48723  -2
   3  20   7 16.5853 5.48723   1
   2  21   7 51.2532 8.49491  -2
  -6  21   7 51.2532 8.49491   1
   1  21   7 76.3116 8.64524  -2
  -5  21   7 76.3116 8.64524   1
  -2  21   7 -7.5444 6.74693  -2
  -2  21   7 -7.5444 6.74693   1
  -3  21   7 45.1554 7.83931  -2
  -1  21   7 45.1554 7.83931   1
  -4  21   7 22.0439 7.39607  -2
   0  21   7 22.0439 7.39607   1
  -5  21   7 80.0600 8.54768  -2
   1  21   7 80.0600 8.54768   1
  -6  21   7 63.7478 6.04030  -2
   2  21   7 63.7478 6.04030   1
  -7  21   7 20.3269 7.81951  -2
   3  21   7 20.3269 7.81951   1
   2  22   7 18.0155 8.12490  -2
  -6  22   7 18.0155 8.12490   1
  -1  22   7 17.9059 7.65571  -2
  -3  22   7 17.9059 7.65571   1
  -2  22   7 9.58792 7.49615  -2
  -2  22   7 9.58792 7.49615   1
  -3  22   7 20.0532 7.68212  -2
  -1  22   7 20.0532 7.68212   1
  -4  22   7 3.36486 7.47106  -2
   0  22   7 3.36486 7.47106   1
  -5  22   7 36.6664 7.93079  -2
   1  22   7 36.6664 7.93079   1
  -6  22   7 22.1276 5.57082  -2
   2  22   7 22.1276 5.57082   1
  -1  23   7 10.1625 7.53547  -2
  -3  23   7 10.1625 7.53547   1
  -3  23   7 18.7382 7.81864  -2
  -1  23   7 18.7382 7.81864   1
  -4  23   7 23.3430 8.07681  -2
   0  23   7 23.3430 8.07681   1
  -5  23   7 4.57490 7.67117  -2
   1  23   7 4.57490 7.67117   1
  -1  24   7 52.1850 8.60823  -2
  -3  24   7 52.1850 8.60823   1
  -3  24   7 46.2601 8.91082  -2
  -1  24   7 46.2601 8.91082   1
  -4  24   7 13.5448 8.11243  -2
   0  24   7 13.5448 8.11243   1
 -11   0   8 12.0329 3.51779   1
   6   0   8 83.3136 7.39791  -2
 -10   0   8 83.3136 7.39791   1
   5   0   8 3.08360 5.29324  -2
  -9   0   8 3.08360 5.29324   1
   3   0   8 61.1879 5.79205  -2
  -7   0   8 61.1879 5.79205   1
   2   0   8 47.7595 4.50558  -2
  -6   0   8 47.7595 4.50558   1
   1   0   8 73.4323 4.85495  -2
  -5   0   8 73.4323 4.85495   1
   0   0   8 165.144 4.58989  -2
  -4   0   8 165.144 4.58989   1
  -1   0   8 215.343 5.00831  -2
  -3   0   8 215.343 5.00831   1
  -2   0   8 488.101 11.6300  -2
  -2   0   8 488.101 11.6300   1
  -3   0   8 232.413 7.90703  -2
  -1   0   8 232.413 7.90703   1
  -4   0   8 179.551 7.04096  -2
   0   0   8 179.551 7.04096   1
  -5   0   8 73.1543 5.35262  -2
   1   0   8 73.1543 5.35262   1
  -6   0   8 46.7326 5.07455  -2
   2   0   8 46.7326 5.07455   1
  -7   0   8 104.393 6.33558  -2
   3   0   8 104.393 6.33558   1
  -8   0   8 2.25327 4.82383  -2
   4   0   8 2.25327 4.82383   1
  -9   0   8 3.55047 5.04031  -2
   5   0   8 3.55047 5.04031   1
 -10   0   8 88.9198 6.88215  -2
   6   0   8 88.9198 6.88215   1
 -11   1   8 14.2371 2.67259   1
   6   1   8 6.25343 3.87812  -2
 -10   1   8 6.25343 3.87812   1
   5   1   8 13.5824 3.88447  -2
  -9   1   8 13.5824 3.88447   1
   4   1   8 7.55019 4.40122  -2
  -8   1   8 7.55019 4.40122   1
   3   1   8 221.712 5.06215  -2
  -7   1   8 221.712 5.06215   1
   2   1   8 50.8039 3.11616  -2
  -6   1   8 50.8039 3.11616   1
   1   1   8 -0.0809 2.85749  -2
  -5   1   8 -0.0809 2.85749   1
   0   1   8 42.7901 2.62824  -2
  -4   1   8 42.7901 2.62824   1
  -1   1   8 144.120 2.92492  -2
  -3   1   8 144.120 2.92492   1
  -2   1   8 7.07587 3.19568  -2
  -2   1   8 7.07587 3.19568   1
  -3   1   8 159.359 4.80091  -2
  -1   1   8 159.359 4.80091   1
  -4   1   8 47.6328 3.61155  -2
   0   1   8 47.6328 3.61155   1
  -5   1   8 1.60290 3.14242  -2
   1   1   8 1.60290 3.14242   1
  -6   1   8 49.0280 3.64897  -2
   2   1   8 49.0280 3.64897   1
  -7   1   8 214.867 5.59591  -2
   3   1   8 214.867 5.59591   1
  -8   1   8 9.61038 3.50326  -2
   4   1   8 9.61038 3.50326   1
  -9   1   8 17.1000 3.77752  -2
   5   1   8 17.1000 3.77752   1
 -10   1   8 6.92947 4.60170  -2
   6   1   8 6.92947 4.60170   1
   6   2   8 2.90299 3.86110  -2
 -10   2   8 2.90299 3.86110   1
   5   2   8 26.8779 4.00060  -2
  -9   2   8 26.8779 4.00060   1
   3   2   8 32.1138 2.96328  -2
  -7   2   8 32.1138 2.96328   1
   2   2   8 32.2652 2.91895  -2
  -6   2   8 32.2652 2.91895   1
   1   2   8 -0.4092 2.56807  -2
  -5   2   8 -0.4092 2.56807   1
   0   2   8 -1.2018 3.21608  -2
  -4   2   8 -1.2018 3.21608   1
  -1   2   8 37.1707 2.60355  -2
  -3   2   8 37.1707 2.60355   1
  -2   2   8 21.5634 2.22917  -2
  -2   2   8 21.5634 2.22917   1
  -3   2   8 47.9184 3.62546  -2
  -1   2   8 47.9184 3.62546   1
  -4   2   8 1.38059 3.15245  -2
   0   2   8 1.38059 3.15245   1
  -5   2   8 -0.8498 3.01923  -2
   1   2   8 -0.8498 3.01923   1
  -6   2   8 26.8838 3.49106  -2
   2   2   8 26.8838 3.49106   1
  -7   2   8 34.0635 3.65410  -2
   3   2   8 34.0635 3.65410   1
  -8   2   8 11.5831 3.51619  -2
   4   2   8 11.5831 3.51619   1
  -9   2   8 26.5770 3.84502  -2
   5   2   8 26.5770 3.84502   1
 -10   2   8 10.7261 4.68481  -2
   6   2   8 10.7261 4.68481   1
   6   3   8 17.9860 4.07795  -2
 -10   3   8 17.9860 4.07795   1
   5   3   8 7.12127 3.75214  -2
  -9   3   8 7.12127 3.75214   1
   3   3   8 94.7441 3.64914  -2
  -7   3   8 94.7441 3.64914   1
   2   3   8 2.53242 2.56283  -2
  -6   3   8 2.53242 2.56283   1
   1   3   8 21.2569 2.42501  -2
  -5   3   8 21.2569 2.42501   1
   0   3   8 20.3141 2.39257  -2
  -4   3   8 20.3141 2.39257   1
  -1   3   8 368.404 5.75953  -2
  -3   3   8 368.404 5.75953   1
  -2   3   8 182.915 3.85253  -2
  -2   3   8 182.915 3.85253   1
  -3   3   8 381.057 7.12528  -2
  -1   3   8 381.057 7.12528   1
  -4   3   8 18.7749 3.31633  -2
   0   3   8 18.7749 3.31633   1
  -5   3   8 24.4211 3.35980  -2
   1   3   8 24.4211 3.35980   1
  -6   3   8 4.59921 3.78390  -2
   2   3   8 4.59921 3.78390   1
  -7   3   8 90.5176 4.22110  -2
   3   3   8 90.5176 4.22110   1
  -8   3   8 42.7746 3.93971  -2
   4   3   8 42.7746 3.93971   1
  -9   3   8 20.9093 3.83181  -2
   5   3   8 20.9093 3.83181   1
 -10   3   8 23.0593 4.87129  -2
   6   3   8 23.0593 4.87129   1
   6   4   8 33.2928 4.41975  -2
 -10   4   8 33.2928 4.41975   1
   5   4   8 76.0032 6.42654  -2
  -9   4   8 76.0032 6.42654   1
   3   4   8 23.9402 3.17459  -2
  -7   4   8 23.9402 3.17459   1
   2   4   8 26.4476 2.86851  -2
  -6   4   8 26.4476 2.86851   1
   1   4   8 -3.2157 2.40799  -2
  -5   4   8 -3.2157 2.40799   1
   0   4   8 0.31258 2.37128  -2
  -4   4   8 0.31258 2.37128   1
  -1   4   8 134.584 3.52459  -2
  -3   4   8 134.584 3.52459   1
  -2   4   8 42.8229 2.59577  -2
  -2   4   8 42.8229 2.59577   1
  -3   4   8 142.506 4.58483  -2
  -1   4   8 142.506 4.58483   1
  -4   4   8 4.58807 3.14127  -2
   0   4   8 4.58807 3.14127   1
  -5   4   8 2.97679 3.14748  -2
   1   4   8 2.97679 3.14748   1
  -6   4   8 27.9619 3.48358  -2
   2   4   8 27.9619 3.48358   1
  -7   4   8 16.0736 3.51515  -2
   3   4   8 16.0736 3.51515   1
  -8   4   8 18.8256 3.58113  -2
   4   4   8 18.8256 3.58113   1
  -9   4   8 89.5674 4.63134  -2
   5   4   8 89.5674 4.63134   1
 -10   4   8 43.7834 5.11761  -2
   6   4   8 43.7834 5.11761   1
   6   5   8 2.88283 3.86235  -2
 -10   5   8 2.88283 3.86235   1
   5   5   8 -0.1627 4.70351  -2
  -9   5   8 -0.1627 4.70351   1
   3   5   8 5.00540 3.43385  -2
  -7   5   8 5.00540 3.43385   1
   2   5   8 -2.2734 2.21867  -2
  -6   5   8 -2.2734 2.21867   1
   1   5   8 14.6038 2.71550  -2
  -5   5   8 14.6038 2.71550   1
   0   5   8 32.9215 2.62767  -2
  -4   5   8 32.9215 2.62767   1
  -1   5   8 8.98203 2.45019  -2
  -3   5   8 8.98203 2.45019   1
  -2   5   8 -2.7447 2.37303  -2
  -2   5   8 -2.7447 2.37303   1
  -3   5   8 5.10954 2.23091  -2
  -1   5   8 5.10954 2.23091   1
  -4   5   8 27.2973 2.37859  -2
   0   5   8 27.2973 2.37859   1
  -5   5   8 15.1064 3.27518  -2
   1   5   8 15.1064 3.27518   1
  -6   5   8 3.22956 3.24938  -2
   2   5   8 3.22956 3.24938   1
  -7   5   8 5.40941 3.38297  -2
   3   5   8 5.40941 3.38297   1
  -8   5   8 21.8624 3.64800  -2
   4   5   8 21.8624 3.64800   1
  -9   5   8 4.17277 3.66760  -2
   5   5   8 4.17277 3.66760   1
 -10   5   8 8.09794 4.60438  -2
   6   5   8 8.09794 4.60438   1
   6   6   8 8.56956 4.05961  -2
 -10   6   8 8.56956 4.05961   1
   5   6   8 2.52322 4.65433  -2
  -9   6   8 2.52322 4.65433   1
   3   6   8 11.1842 4.26106  -2
  -7   6   8 11.1842 4.26106   1
   2   6   8 10.4438 3.12731  -2
  -6   6   8 10.4438 3.12731   1
   1   6   8 25.2590 2.85374  -2
  -5   6   8 25.2590 2.85374   1
   0   6   8 86.2020 3.14673  -2
  -4   6   8 86.2020 3.14673   1
  -1   6   8 51.6520 2.81501  -2
  -3   6   8 51.6520 2.81501   1
  -2   6   8 53.6851 2.80799  -2
  -2   6   8 53.6851 2.80799   1
  -3   6   8 50.5753 2.76187  -2
  -1   6   8 50.5753 2.76187   1
  -4   6   8 86.2430 3.04846  -2
   0   6   8 86.2430 3.04846   1
  -5   6   8 27.7160 3.45232  -2
   1   6   8 27.7160 3.45232   1
  -6   6   8 4.27880 3.31616  -2
   2   6   8 4.27880 3.31616   1
  -7   6   8 14.6071 3.48210  -2
   3   6   8 14.6071 3.48210   1
  -8   6   8 10.8684 3.60845  -2
   4   6   8 10.8684 3.60845   1
  -9   6   8 0.72420 3.61943  -2
   5   6   8 0.72420 3.61943   1
 -10   6   8 18.8399 4.70573  -2
   6   6   8 18.8399 4.70573   1
   6   7   8 43.8953 4.59312  -2
 -10   7   8 43.8953 4.59312   1
   5   7   8 17.8170 4.92059  -2
  -9   7   8 17.8170 4.92059   1
   3   7   8 50.5897 4.80502  -2
  -7   7   8 50.5897 4.80502   1
   2   7   8 77.3732 4.01600  -2
  -6   7   8 77.3732 4.01600   1
   1   7   8 63.4501 3.85412  -2
  -5   7   8 63.4501 3.85412   1
   0   7   8 65.4926 3.23256  -2
  -4   7   8 65.4926 3.23256   1
  -1   7   8 130.923 3.58690  -2
  -3   7   8 130.923 3.58690   1
  -2   7   8 197.621 4.21230  -2
  -2   7   8 197.621 4.21230   1
  -3   7   8 137.228 3.66311  -2
  -1   7   8 137.228 3.66311   1
  -4   7   8 67.2569 2.95559  -2
   0   7   8 67.2569 2.95559   1
  -5   7   8 60.6099 2.82743  -2
   1   7   8 60.6099 2.82743   1
  -6   7   8 82.5869 4.13754  -2
   2   7   8 82.5869 4.13754   1
  -7   7   8 51.9213 3.83798  -2
   3   7   8 51.9213 3.83798   1
  -8   7   8 75.8110 4.88398  -2
   4   7   8 75.8110 4.88398   1
  -9   7   8 16.6249 3.75255  -2
   5   7   8 16.6249 3.75255   1
 -10   7   8 39.8847 4.89161  -2
   6   7   8 39.8847 4.89161   1
   6   8   8 38.7043 7.65962  -2
 -10   8   8 38.7043 7.65962   1
   5   8   8 9.93839 4.77061  -2
  -9   8   8 9.93839 4.77061   1
   4   8   8 18.9849 4.72147  -2
  -8   8   8 18.9849 4.72147   1
   3   8   8 64.0151 5.04302  -2
  -7   8   8 64.0151 5.04302   1
   2   8   8 11.3883 3.30253  -2
  -6   8   8 11.3883 3.30253   1
   1   8   8 65.0364 3.89789  -2
  -5   8   8 65.0364 3.89789   1
   0   8   8 123.140 3.83618  -2
  -4   8   8 123.140 3.83618   1
  -1   8   8 72.2527 3.37185  -2
  -3   8   8 72.2527 3.37185   1
  -2   8   8 41.0788 2.83257  -2
  -2   8   8 41.0788 2.83257   1
  -3   8   8 76.7328 3.15068  -2
  -1   8   8 76.7328 3.15068   1
  -4   8   8 128.689 3.62826  -2
   0   8   8 128.689 3.62826   1
  -5   8   8 63.9481 2.98443  -2
   1   8   8 63.9481 2.98443   1
  -6   8   8 14.9083 3.37008  -2
   2   8   8 14.9083 3.37008   1
  -7   8   8 65.0569 4.02883  -2
   3   8   8 65.0569 4.02883   1
  -8   8   8 18.1551 4.23321  -2
   4   8   8 18.1551 4.23321   1
  -9   8   8 12.1542 4.24986  -2
   5   8   8 12.1542 4.24986   1
 -10   8   8 41.0346 6.22310  -2
   6   8   8 41.0346 6.22310   1
   6   9   8 -3.1825 6.93174  -2
 -10   9   8 -3.1825 6.93174   1
   5   9   8 -4.6639 6.60801  -2
  -9   9   8 -4.6639 6.60801   1
   4   9   8 4.81220 3.44970  -2
  -8   9   8 4.81220 3.44970   1
   3   9   8 7.47623 4.21517  -2
  -7   9   8 7.47623 4.21517   1
   2   9   8 -5.5068 3.23258  -2
  -6   9   8 -5.5068 3.23258   1
   1   9   8 25.9873 3.52623  -2
  -5   9   8 25.9873 3.52623   1
   0   9   8 12.8463 3.29822  -2
  -4   9   8 12.8463 3.29822   1
  -1   9   8 28.0705 2.95512  -2
  -3   9   8 28.0705 2.95512   1
  -2   9   8 16.3247 2.63888  -2
  -2   9   8 16.3247 2.63888   1
  -3   9   8 30.3852 2.75817  -2
  -1   9   8 30.3852 2.75817   1
  -4   9   8 11.5637 2.48683  -2
   0   9   8 11.5637 2.48683   1
  -5   9   8 19.0721 2.59347  -2
   1   9   8 19.0721 2.59347   1
  -6   9   8 4.84812 3.29339  -2
   2   9   8 4.84812 3.29339   1
  -7   9   8 6.24452 3.95056  -2
   3   9   8 6.24452 3.95056   1
  -8   9   8 9.16442 4.10994  -2
   4   9   8 9.16442 4.10994   1
  -9   9   8 -1.1499 4.17946  -2
   5   9   8 -1.1499 4.17946   1
 -10  10   8 12.8071 4.28642   1
   5  10   8 8.32076 6.94947  -2
  -9  10   8 8.32076 6.94947   1
   4  10   8 5.80217 5.61495  -2
  -8  10   8 5.80217 5.61495   1
   3  10   8 11.1103 4.56991  -2
  -7  10   8 11.1103 4.56991   1
   2  10   8 42.7334 3.82776  -2
  -6  10   8 42.7334 3.82776   1
   1  10   8 47.5439 4.64280  -2
  -5  10   8 47.5439 4.64280   1
   0  10   8 14.9323 3.38080  -2
  -4  10   8 14.9323 3.38080   1
  -1  10   8 37.9359 3.08192  -2
  -3  10   8 37.9359 3.08192   1
  -2  10   8 13.6121 2.63665  -2
  -2  10   8 13.6121 2.63665   1
  -3  10   8 37.8853 2.89647  -2
  -1  10   8 37.8853 2.89647   1
  -4  10   8 20.8019 2.64468  -2
   0  10   8 20.8019 2.64468   1
  -5  10   8 52.0911 3.02107  -2
   1  10   8 52.0911 3.02107   1
  -6  10   8 34.2202 3.64803  -2
   2  10   8 34.2202 3.64803   1
  -7  10   8 12.1648 3.92076  -2
   3  10   8 12.1648 3.92076   1
  -8  10   8 14.5255 4.18467  -2
   4  10   8 14.5255 4.18467   1
  -9  10   8 9.17143 4.28985  -2
   5  10   8 9.17143 4.28985   1
   5  11   8 -7.7694 7.12183  -2
  -9  11   8 -7.7694 7.12183   1
   3  11   8 50.3532 5.24103  -2
  -7  11   8 50.3532 5.24103   1
   2  11   8 68.6849 5.28970  -2
  -6  11   8 68.6849 5.28970   1
   1  11   8 44.0540 4.67225  -2
  -5  11   8 44.0540 4.67225   1
   0  11   8 50.6471 4.48877  -2
  -4  11   8 50.6471 4.48877   1
  -1  11   8 39.7004 3.71833  -2
  -3  11   8 39.7004 3.71833   1
  -2  11   8 87.7169 3.64961  -2
  -2  11   8 87.7169 3.64961   1
  -3  11   8 36.3555 2.90994  -2
  -1  11   8 36.3555 2.90994   1
  -4  11   8 46.7115 2.94853  -2
   0  11   8 46.7115 2.94853   1
  -5  11   8 37.1458 3.09439  -2
   1  11   8 37.1458 3.09439   1
  -6  11   8 71.9810 3.40010  -2
   2  11   8 71.9810 3.40010   1
  -7  11   8 54.6750 4.52054  -2
   3  11   8 54.6750 4.52054   1
  -8  11   8 115.654 5.43515  -2
   4  11   8 115.654 5.43515   1
  -9  11   8 -1.1740 5.44141  -2
   5  11   8 -1.1740 5.44141   1
   5  12   8 -2.9132 7.00000  -2
  -9  12   8 -2.9132 7.00000   1
   3  12   8 8.77637 4.63131  -2
  -7  12   8 8.77637 4.63131   1
   2  12   8 7.06687 4.43812  -2
  -6  12   8 7.06687 4.43812   1
   1  12   8 29.5575 5.65681  -2
  -5  12   8 29.5575 5.65681   1
   0  12   8 93.9314 5.34452  -2
  -4  12   8 93.9314 5.34452   1
  -1  12   8 53.3280 4.00963  -2
  -3  12   8 53.3280 4.00963   1
  -2  12   8 3.04572 2.79919  -2
  -2  12   8 3.04572 2.79919   1
  -3  12   8 51.3746 3.55521  -2
  -1  12   8 51.3746 3.55521   1
  -4  12   8 101.066 3.82683  -2
   0  12   8 101.066 3.82683   1
  -5  12   8 30.0699 3.30911  -2
   1  12   8 30.0699 3.30911   1
  -6  12   8 9.63544 2.79861  -2
   2  12   8 9.63544 2.79861   1
  -7  12   8 -1.0078 3.00080  -2
   3  12   8 -1.0078 3.00080   1
  -8  12   8 21.8318 5.57496  -2
   4  12   8 21.8318 5.57496   1
  -9  12   8 5.04016 5.53462  -2
   5  12   8 5.04016 5.53462   1
   5  13   8 2.50690 7.20413  -2
  -9  13   8 2.50690 7.20413   1
   3  13   8 7.52154 4.64966  -2
  -7  13   8 7.52154 4.64966   1
   2  13   8 14.6940 5.54324  -2
  -6  13   8 14.6940 5.54324   1
   1  13   8 14.8999 5.27961  -2
  -5  13   8 14.8999 5.27961   1
   0  13   8 5.37795 4.01057  -2
  -4  13   8 5.37795 4.01057   1
  -1  13   8 1.71356 4.01709  -2
  -3  13   8 1.71356 4.01709   1
  -2  13   8 20.1315 3.70226  -2
  -2  13   8 20.1315 3.70226   1
  -3  13   8 8.76840 3.46214  -2
  -1  13   8 8.76840 3.46214   1
  -4  13   8 10.7300 3.09844  -2
   0  13   8 10.7300 3.09844   1
  -5  13   8 16.7443 2.94481  -2
   1  13   8 16.7443 2.94481   1
  -6  13   8 4.36591 3.12158  -2
   2  13   8 4.36591 3.12158   1
  -7  13   8 10.0471 3.52489  -2
   3  13   8 10.0471 3.52489   1
  -8  13   8 2.10043 5.27458  -2
   4  13   8 2.10043 5.27458   1
  -9  13   8 0.76890 5.51388  -2
   5  13   8 0.76890 5.51388   1
  -9  14   8 3.78894 3.49720   1
   3  14   8 22.5887 6.39072  -2
  -7  14   8 22.5887 6.39072   1
   2  14   8 14.1564 5.52436  -2
  -6  14   8 14.1564 5.52436   1
   1  14   8 2.39991 5.24716  -2
  -5  14   8 2.39991 5.24716   1
   0  14   8 15.4518 4.30738  -2
  -4  14   8 15.4518 4.30738   1
  -1  14   8 33.6766 4.53401  -2
  -3  14   8 33.6766 4.53401   1
  -2  14   8 11.8738 5.03131  -2
  -2  14   8 11.8738 5.03131   1
  -3  14   8 31.1402 4.38841  -2
  -1  14   8 31.1402 4.38841   1
  -4  14   8 10.0465 3.45870  -2
   0  14   8 10.0465 3.45870   1
  -5  14   8 1.54238 2.83555  -2
   1  14   8 1.54238 2.83555   1
  -6  14   8 7.08319 3.38425  -2
   2  14   8 7.08319 3.38425   1
  -7  14   8 33.2244 4.36627  -2
   3  14   8 33.2244 4.36627   1
  -8  14   8 8.68943 6.69077  -2
   4  14   8 8.68943 6.69077   1
   3  15   8 45.7501 6.94716  -2
  -7  15   8 45.7501 6.94716   1
   2  15   8 13.4254 5.74846  -2
  -6  15   8 13.4254 5.74846   1
   1  15   8 17.8747 5.57329  -2
  -5  15   8 17.8747 5.57329   1
   0  15   8 21.1590 4.50306  -2
  -4  15   8 21.1590 4.50306   1
  -1  15   8 41.8521 5.86624  -2
  -3  15   8 41.8521 5.86624   1
  -2  15   8 30.8121 5.53521  -2
  -2  15   8 30.8121 5.53521   1
  -3  15   8 35.3299 5.69463  -2
  -1  15   8 35.3299 5.69463   1
  -4  15   8 23.7569 4.54601  -2
   0  15   8 23.7569 4.54601   1
  -5  15   8 22.1795 3.86524  -2
   1  15   8 22.1795 3.86524   1
  -6  15   8 16.0997 3.96859  -2
   2  15   8 16.0997 3.96859   1
  -7  15   8 38.9490 4.47066  -2
   3  15   8 38.9490 4.47066   1
  -8  15   8 58.7346 7.90183  -2
   4  15   8 58.7346 7.90183   1
   4  16   8 15.0936 6.87153  -2
  -8  16   8 15.0936 6.87153   1
   3  16   8 16.9424 6.30455  -2
  -7  16   8 16.9424 6.30455   1
   2  16   8 13.2782 5.82417  -2
  -6  16   8 13.2782 5.82417   1
   1  16   8 8.86870 5.37848  -2
  -5  16   8 8.86870 5.37848   1
   0  16   8 4.82206 5.47720  -2
  -4  16   8 4.82206 5.47720   1
  -1  16   8 4.67485 5.04952  -2
  -3  16   8 4.67485 5.04952   1
  -2  16   8 3.30012 5.19927  -2
  -2  16   8 3.30012 5.19927   1
  -3  16   8 1.74641 5.00854  -2
  -1  16   8 1.74641 5.00854   1
  -4  16   8 9.26321 5.07319  -2
   0  16   8 9.26321 5.07319   1
  -5  16   8 0.91180 4.85502  -2
   1  16   8 0.91180 4.85502   1
  -6  16   8 17.5100 3.92994  -2
   2  16   8 17.5100 3.92994   1
  -7  16   8 13.9318 4.33486  -2
   3  16   8 13.9318 4.33486   1
  -8  16   8 21.8656 4.61139  -2
   4  16   8 21.8656 4.61139   1
  -8  17   8 -1.7859 3.24967   1
   3  17   8 35.2898 7.00991  -2
  -7  17   8 35.2898 7.00991   1
   2  17   8 8.36094 6.03271  -2
  -6  17   8 8.36094 6.03271   1
   1  17   8 19.6379 5.93732  -2
  -5  17   8 19.6379 5.93732   1
   0  17   8 3.02081 5.38314  -2
  -4  17   8 3.02081 5.38314   1
  -1  17   8 8.39736 5.33688  -2
  -3  17   8 8.39736 5.33688   1
  -2  17   8 3.82082 5.40599  -2
  -2  17   8 3.82082 5.40599   1
  -3  17   8 9.46747 5.37529  -2
  -1  17   8 9.46747 5.37529   1
  -4  17   8 7.19636 5.36379  -2
   0  17   8 7.19636 5.36379   1
  -5  17   8 17.1248 5.48921  -2
   1  17   8 17.1248 5.48921   1
  -6  17   8 14.7351 5.44902  -2
   2  17   8 14.7351 5.44902   1
  -7  17   8 30.6528 4.65500  -2
   3  17   8 30.6528 4.65500   1
   3  18   8 46.8900 7.55191  -2
  -7  18   8 46.8900 7.55191   1
   2  18   8 8.50698 5.88731  -2
  -6  18   8 8.50698 5.88731   1
   1  18   8 40.3508 6.74535  -2
  -5  18   8 40.3508 6.74535   1
   0  18   8 15.2545 5.92625  -2
  -4  18   8 15.2545 5.92625   1
  -1  18   8 23.3436 6.01288  -2
  -3  18   8 23.3436 6.01288   1
  -2  18   8 25.1609 6.03396  -2
  -2  18   8 25.1609 6.03396   1
  -3  18   8 28.1936 5.96835  -2
  -1  18   8 28.1936 5.96835   1
  -4  18   8 13.7693 5.69437  -2
   0  18   8 13.7693 5.69437   1
  -5  18   8 40.6124 6.36151  -2
   1  18   8 40.6124 6.36151   1
  -6  18   8 6.57246 5.49309  -2
   2  18   8 6.57246 5.49309   1
  -7  18   8 48.9643 7.20238  -2
   3  18   8 48.9643 7.20238   1
   2  19   8 3.66345 6.24895  -2
  -6  19   8 3.66345 6.24895   1
   1  19   8 -0.3002 5.97348  -2
  -5  19   8 -0.3002 5.97348   1
  -1  19   8 53.6256 7.05007  -2
  -3  19   8 53.6256 7.05007   1
  -2  19   8 6.19269 5.94955  -2
  -2  19   8 6.19269 5.94955   1
  -3  19   8 42.2634 6.59577  -2
  -1  19   8 42.2634 6.59577   1
  -4  19   8 23.9721 6.09828  -2
   0  19   8 23.9721 6.09828   1
  -5  19   8 5.48464 5.68695  -2
   1  19   8 5.48464 5.68695   1
  -6  19   8 16.6925 5.88547  -2
   2  19   8 16.6925 5.88547   1
  -6  20   8 2.69264 3.47771   1
   1  20   8 14.2973 6.43200  -2
  -5  20   8 14.2973 6.43200   1
  -1  20   8 3.19593 5.92423  -2
  -3  20   8 3.19593 5.92423   1
  -2  20   8 -5.8881 5.90942  -2
  -2  20   8 -5.8881 5.90942   1
  -3  20   8 -2.8037 5.75903  -2
  -1  20   8 -2.8037 5.75903   1
  -4  20   8 17.3783 6.25681  -2
   0  20   8 17.3783 6.25681   1
  -5  20   8 4.34228 5.93666  -2
   1  20   8 4.34228 5.93666   1
   1  21   8 36.6070 7.13079  -2
  -5  21   8 36.6070 7.13079   1
   0  21   8 1.80648 6.14339  -2
  -4  21   8 1.80648 6.14339   1
  -1  21   8 17.8024 6.65035  -2
  -3  21   8 17.8024 6.65035   1
  -3  21   8 18.2975 6.56075  -2
  -1  21   8 18.2975 6.56075   1
  -4  21   8 5.41933 6.28490  -2
   0  21   8 5.41933 6.28490   1
  -5  21   8 36.1735 6.84632  -2
   1  21   8 36.1735 6.84632   1
  -4  22   8 16.9828 3.20673   1
  -1  22   8 91.3494 8.61887  -2
  -3  22   8 91.3494 8.61887   1
  -3  22   8 75.2308 8.15340  -2
  -1  22   8 75.2308 8.15340   1
   5   0   9 3.85794 5.76433  -2
 -10   0   9 3.85794 5.76433   1
   3   0   9 -0.8060 7.01692  -2
  -8   0   9 -0.8060 7.01692   1
   2   0   9 -6.7355 6.74028  -2
  -7   0   9 -6.7355 6.74028   1
   1   0   9 9.23274 6.65484  -2
  -6   0   9 9.23274 6.65484   1
   0   0   9 0.96051 6.63063  -2
  -5   0   9 0.96051 6.63063   1
  -1   0   9 8.67016 7.05258  -2
  -4   0   9 8.67016 7.05258   1
  -2   0   9 -11.160 6.94013  -2
  -3   0   9 -11.160 6.94013   1
  -3   0   9 1.64407 4.98587  -2
  -2   0   9 1.64407 4.98587   1
  -4   0   9 2.70005 7.33258  -2
  -1   0   9 2.70005 7.33258   1
  -5   0   9 -3.1464 4.94238  -2
   0   0   9 -3.1464 4.94238   1
  -6   0   9 5.89582 4.99645  -2
   1   0   9 5.89582 4.99645   1
  -7   0   9 9.49071 6.74936  -2
   2   0   9 9.49071 6.74936   1
  -8   0   9 -1.1814 6.92475  -2
   3   0   9 -1.1814 6.92475   1
  -9   0   9 1.11360 6.93334  -2
   4   0   9 1.11360 6.93334   1
 -10   0   9 3.97580 7.41756  -2
   5   0   9 3.97580 7.41756   1
   5   1   9 16.0852 4.16613  -2
 -10   1   9 16.0852 4.16613   1
   3   1   9 -2.5425 4.87609  -2
  -8   1   9 -2.5425 4.87609   1
   2   1   9 46.7727 5.37749  -2
  -7   1   9 46.7727 5.37749   1
   1   1   9 104.594 6.01264  -2
  -6   1   9 104.594 6.01264   1
   0   1   9 10.3743 3.14115  -2
  -5   1   9 10.3743 3.14115   1
  -1   1   9 99.3730 6.13138  -2
  -4   1   9 99.3730 6.13138   1
  -2   1   9 51.1743 5.67341  -2
  -3   1   9 51.1743 5.67341   1
  -3   1   9 41.6330 3.94628  -2
  -2   1   9 41.6330 3.94628   1
  -4   1   9 90.2394 5.17305  -2
  -1   1   9 90.2394 5.17305   1
  -5   1   9 14.8860 4.27926  -2
   0   1   9 14.8860 4.27926   1
  -6   1   9 96.1774 5.10385  -2
   1   1   9 96.1774 5.10385   1
  -7   1   9 43.7843 5.46085  -2
   2   1   9 43.7843 5.46085   1
  -8   1   9 10.5177 4.43488  -2
   3   1   9 10.5177 4.43488   1
  -9   1   9 10.7585 5.47567  -2
   4   1   9 10.7585 5.47567   1
 -10   1   9 18.0985 5.46162  -2
   5   1   9 18.0985 5.46162   1
   5   2   9 29.6651 4.46839  -2
 -10   2   9 29.6651 4.46839   1
   3   2   9 62.3981 5.84299  -2
  -8   2   9 62.3981 5.84299   1
   2   2   9 196.446 7.63649  -2
  -7   2   9 196.446 7.63649   1
   1   2   9 3.78512 3.33373  -2
  -6   2   9 3.78512 3.33373   1
   0   2   9 182.196 5.09035  -2
  -5   2   9 182.196 5.09035   1
  -1   2   9 47.0194 5.48698  -2
  -4   2   9 47.0194 5.48698   1
  -2   2   9 76.0204 4.89418  -2
  -3   2   9 76.0204 4.89418   1
  -3   2   9 73.5211 4.91123  -2
  -2   2   9 73.5211 4.91123   1
  -4   2   9 43.2574 4.63094  -2
  -1   2   9 43.2574 4.63094   1
  -5   2   9 196.419 7.82239  -2
   0   2   9 196.419 7.82239   1
  -6   2   9 1.53717 3.93777  -2
   1   2   9 1.53717 3.93777   1
  -7   2   9 190.067 6.47084  -2
   2   2   9 190.067 6.47084   1
  -8   2   9 66.7783 6.34970  -2
   3   2   9 66.7783 6.34970   1
  -9   2   9 29.4715 5.63114  -2
   4   2   9 29.4715 5.63114   1
 -10   2   9 30.5777 5.69335  -2
   5   2   9 30.5777 5.69335   1
   5   3   9 2.80287 4.09013  -2
 -10   3   9 2.80287 4.09013   1
   3   3   9 -5.3818 7.01878  -2
  -8   3   9 -5.3818 7.01878   1
   2   3   9 23.4401 5.13221  -2
  -7   3   9 23.4401 5.13221   1
   1   3   9 2.78584 3.30722  -2
  -6   3   9 2.78584 3.30722   1
   0   3   9 7.21000 3.23393  -2
  -5   3   9 7.21000 3.23393   1
  -1   3   9 12.2364 5.03402  -2
  -4   3   9 12.2364 5.03402   1
  -2   3   9 23.7291 5.29158  -2
  -3   3   9 23.7291 5.29158   1
  -3   3   9 21.6593 4.31332  -2
  -2   3   9 21.6593 4.31332   1
  -4   3   9 19.9970 4.28604  -2
  -1   3   9 19.9970 4.28604   1
  -5   3   9 18.2750 4.13129  -2
   0   3   9 18.2750 4.13129   1
  -6   3   9 -4.2522 3.46514  -2
   1   3   9 -4.2522 3.46514   1
  -7   3   9 27.8384 4.39676  -2
   2   3   9 27.8384 4.39676   1
  -8   3   9 5.39334 5.26673  -2
   3   3   9 5.39334 5.26673   1
  -9   3   9 4.79117 5.22947  -2
   4   3   9 4.79117 5.22947   1
 -10   3   9 5.71121 7.52431  -2
   5   3   9 5.71121 7.52431   1
   3   4   9 0.61366 7.40158  -2
  -8   4   9 0.61366 7.40158   1
   2   4   9 64.2484 4.26023  -2
  -7   4   9 64.2484 4.26023   1
   1   4   9 7.15237 3.40024  -2
  -6   4   9 7.15237 3.40024   1
   0   4   9 21.9413 3.34979  -2
  -5   4   9 21.9413 3.34979   1
  -1   4   9 -0.8991 2.97050  -2
  -4   4   9 -0.8991 2.97050   1
  -2   4   9 -2.8448 4.03729  -2
  -3   4   9 -2.8448 4.03729   1
  -3   4   9 6.25728 3.56090  -2
  -2   4   9 6.25728 3.56090   1
  -4   4   9 4.54789 3.59045  -2
  -1   4   9 4.54789 3.59045   1
  -5   4   9 28.0484 4.34044  -2
   0   4   9 28.0484 4.34044   1
  -6   4   9 6.77572 4.17176  -2
   1   4   9 6.77572 4.17176   1
  -7   4   9 67.6347 4.95717  -2
   2   4   9 67.6347 4.95717   1
  -8   4   9 1.74515 5.32208  -2
   3   4   9 1.74515 5.32208   1
  -9   4   9 17.7300 5.29465  -2
   4   4   9 17.7300 5.29465   1
   5   4   9 6.55477 2.47500   1
   3   5   9 17.2769 7.91728  -2
  -8   5   9 17.2769 7.91728   1
   2   5   9 55.9244 5.17024  -2
  -7   5   9 55.9244 5.17024   1
   1   5   9 59.0329 3.98490  -2
  -6   5   9 59.0329 3.98490   1
   0   5   9 33.5828 3.63353  -2
  -5   5   9 33.5828 3.63353   1
  -1   5   9 13.1484 2.96418  -2
  -4   5   9 13.1484 2.96418   1
  -2   5   9 77.2416 4.86220  -2
  -3   5   9 77.2416 4.86220   1
  -3   5   9 78.1415 4.91714  -2
  -2   5   9 78.1415 4.91714   1
  -4   5   9 18.8283 4.34831  -2
  -1   5   9 18.8283 4.34831   1
  -5   5   9 37.1700 5.27199  -2
   0   5   9 37.1700 5.27199   1
  -6   5   9 58.9895 4.77394  -2
   1   5   9 58.9895 4.77394   1
  -7   5   9 68.8031 5.02758  -2
   2   5   9 68.8031 5.02758   1
  -8   5   9 20.3920 4.36982  -2
   3   5   9 20.3920 4.36982   1
  -9   5   9 2.54921 5.00265  -2
   4   5   9 2.54921 5.00265   1
   5   5   9 4.27494 2.20353   1
   4   6   9 1.97038 4.93002  -2
  -9   6   9 1.97038 4.93002   1
   3   6   9 -7.7335 4.60821  -2
  -8   6   9 -7.7335 4.60821   1
   2   6   9 6.22263 4.54699  -2
  -7   6   9 6.22263 4.54699   1
   1   6   9 38.6496 3.84380  -2
  -6   6   9 38.6496 3.84380   1
   0   6   9 79.5226 4.09934  -2
  -5   6   9 79.5226 4.09934   1
  -1   6   9 41.2015 3.30296  -2
  -4   6   9 41.2015 3.30296   1
  -2   6   9 21.1159 2.97777  -2
  -3   6   9 21.1159 2.97777   1
  -3   6   9 23.3699 5.27944  -2
  -2   6   9 23.3699 5.27944   1
  -4   6   9 40.7632 4.55834  -2
  -1   6   9 40.7632 4.55834   1
  -5   6   9 83.3598 5.10421  -2
   0   6   9 83.3598 5.10421   1
  -6   6   9 45.2925 4.02869  -2
   1   6   9 45.2925 4.02869   1
  -7   6   9 5.09883 4.97923  -2
   2   6   9 5.09883 4.97923   1
  -8   6   9 1.00332 4.12018  -2
   3   6   9 1.00332 4.12018   1
  -9   6   9 10.2974 4.32342  -2
   4   6   9 10.2974 4.32342   1
   4   7   9 4.34517 3.96476  -2
  -9   7   9 4.34517 3.96476   1
   3   7   9 8.24959 4.91343  -2
  -8   7   9 8.24959 4.91343   1
   2   7   9 -3.4437 4.44272  -2
  -7   7   9 -3.4437 4.44272   1
   1   7   9 3.77223 4.32618  -2
  -6   7   9 3.77223 4.32618   1
   0   7   9 9.26845 3.36826  -2
  -5   7   9 9.26845 3.36826   1
  -1   7   9 5.14799 3.05832  -2
  -4   7   9 5.14799 3.05832   1
  -2   7   9 6.58845 2.96286  -2
  -3   7   9 6.58845 2.96286   1
  -3   7   9 8.66763 5.07695  -2
  -2   7   9 8.66763 5.07695   1
  -4   7   9 12.6847 4.22786  -2
  -1   7   9 12.6847 4.22786   1
  -5   7   9 10.8126 4.81074  -2
   0   7   9 10.8126 4.81074   1
  -6   7   9 3.83227 4.07108  -2
   1   7   9 3.83227 4.07108   1
  -7   7   9 4.73180 4.92586  -2
   2   7   9 4.73180 4.92586   1
  -8   7   9 14.4152 4.29662  -2
   3   7   9 14.4152 4.29662   1
  -9   7   9 7.21815 4.31750  -2
   4   7   9 7.21815 4.31750   1
   4   8   9 13.2751 4.02805  -2
  -9   8   9 13.2751 4.02805   1
   3   8   9 -1.8721 4.83733  -2
  -8   8   9 -1.8721 4.83733   1
   2   8   9 35.7095 5.20419  -2
  -7   8   9 35.7095 5.20419   1
   1   8   9 32.3057 4.85121  -2
  -6   8   9 32.3057 4.85121   1
   0   8   9 38.5974 4.64151  -2
  -5   8   9 38.5974 4.64151   1
  -1   8   9 29.0239 3.29284  -2
  -4   8   9 29.0239 3.29284   1
  -2   8   9 6.69137 2.94736  -2
  -3   8   9 6.69137 2.94736   1
  -3   8   9 1.48031 4.86921  -2
  -2   8   9 1.48031 4.86921   1
  -4   8   9 34.0742 5.28702  -2
  -1   8   9 34.0742 5.28702   1
  -5   8   9 35.5838 5.20846  -2
   0   8   9 35.5838 5.20846   1
  -6   8   9 32.2317 4.38121  -2
   1   8   9 32.2317 4.38121   1
  -7   8   9 42.2095 5.51623  -2
   2   8   9 42.2095 5.51623   1
  -8   8   9 1.20690 4.97912  -2
   3   8   9 1.20690 4.97912   1
  -9   8   9 16.7748 4.47386  -2
   4   8   9 16.7748 4.47386   1
   4   9   9 8.98720 7.07432  -2
  -9   9   9 8.98720 7.07432   1
   3   9   9 32.4805 5.36084  -2
  -8   9   9 32.4805 5.36084   1
   2   9   9 12.0133 4.95228  -2
  -7   9   9 12.0133 4.95228   1
   1   9   9 35.2106 4.95755  -2
  -6   9   9 35.2106 4.95755   1
   0   9   9 218.625 7.37449  -2
  -5   9   9 218.625 7.37449   1
  -1   9   9 16.1617 3.57124  -2
  -4   9   9 16.1617 3.57124   1
  -2   9   9 45.7262 3.77312  -2
  -3   9   9 45.7262 3.77312   1
  -3   9   9 42.3265 3.73002  -2
  -2   9   9 42.3265 3.73002   1
  -4   9   9 14.2996 4.90898  -2
  -1   9   9 14.2996 4.90898   1
  -5   9   9 194.734 7.60869  -2
   0   9   9 194.734 7.60869   1
  -6   9   9 34.6976 4.44981  -2
   1   9   9 34.6976 4.44981   1
  -7   9   9 20.7280 7.08507  -2
   2   9   9 20.7280 7.08507   1
  -8   9   9 33.0662 5.42920  -2
   3   9   9 33.0662 5.42920   1
  -9   9   9 5.46751 4.39432  -2
   4   9   9 5.46751 4.39432   1
   4  10   9 28.7459 7.61901  -2
  -9  10   9 28.7459 7.61901   1
   3  10   9 6.79505 6.53160  -2
  -8  10   9 6.79505 6.53160   1
   2  10   9 4.92396 6.05142  -2
  -7  10   9 4.92396 6.05142   1
   1  10   9 12.1521 4.69671  -2
  -6  10   9 12.1521 4.69671   1
   0  10   9 69.5051 5.27280  -2
  -5  10   9 69.5051 5.27280   1
  -1  10   9 16.8417 4.46402  -2
  -4  10   9 16.8417 4.46402   1
  -2  10   9 5.61410 3.47186  -2
  -3  10   9 5.61410 3.47186   1
  -3  10   9 -0.0740 3.40226  -2
  -2  10   9 -0.0740 3.40226   1
  -4  10   9 19.5198 4.24506  -2
  -1  10   9 19.5198 4.24506   1
  -5  10   9 62.4803 5.58119  -2
   0  10   9 62.4803 5.58119   1
  -6  10   9 7.01439 4.67764  -2
   1  10   9 7.01439 4.67764   1
  -7  10   9 7.05220 6.88890  -2
   2  10   9 7.05220 6.88890   1
  -8  10   9 7.77415 5.03439  -2
   3  10   9 7.77415 5.03439   1
  -9  10   9 25.8022 5.90037  -2
   4  10   9 25.8022 5.90037   1
   3  11   9 8.19574 6.68739  -2
  -8  11   9 8.19574 6.68739   1
   2  11   9 12.1888 6.24426  -2
  -7  11   9 12.1888 6.24426   1
   1  11   9 13.4627 4.80836  -2
  -6  11   9 13.4627 4.80836   1
   0  11   9 42.0562 6.22981  -2
  -5  11   9 42.0562 6.22981   1
  -1  11   9 -7.4761 4.39640  -2
  -4  11   9 -7.4761 4.39640   1
  -2  11   9 -3.9048 3.41947  -2
  -3  11   9 -3.9048 3.41947   1
  -3  11   9 -6.6604 4.29904  -2
  -2  11   9 -6.6604 4.29904   1
  -4  11   9 -0.8844 3.38724  -2
  -1  11   9 -0.8844 3.38724   1
  -5  11   9 52.2946 5.40200  -2
   0  11   9 52.2946 5.40200   1
  -6  11   9 2.01755 4.52129  -2
   1  11   9 2.01755 4.52129   1
  -7  11   9 8.81884 4.94660  -2
   2  11   9 8.81884 4.94660   1
  -8  11   9 12.4066 5.11619  -2
   3  11   9 12.4066 5.11619   1
   4  11   9 4.12228 4.35974   1
   3  12   9 15.9999 7.06046  -2
  -8  12   9 15.9999 7.06046   1
   2  12   9 3.28476 4.97019  -2
  -7  12   9 3.28476 4.97019   1
   1  12   9 11.9287 5.93453  -2
  -6  12   9 11.9287 5.93453   1
   0  12   9 107.854 7.73295  -2
  -5  12   9 107.854 7.73295   1
  -1  12   9 9.10417 4.65976  -2
  -4  12   9 9.10417 4.65976   1
  -2  12   9 0.25974 4.54936  -2
  -3  12   9 0.25974 4.54936   1
  -3  12   9 2.90887 3.59003  -2
  -2  12   9 2.90887 3.59003   1
  -4  12   9 12.0652 4.12048  -2
  -1  12   9 12.0652 4.12048   1
  -5  12   9 118.260 6.39935  -2
   0  12   9 118.260 6.39935   1
  -6  12   9 9.57557 4.70562  -2
   1  12   9 9.57557 4.70562   1
  -7  12   9 -0.6561 4.75142  -2
   2  12   9 -0.6561 4.75142   1
  -8  12   9 12.1437 5.15350  -2
   3  12   9 12.1437 5.15350   1
   3  13   9 32.8698 7.55235  -2
  -8  13   9 32.8698 7.55235   1
   2  13   9 4.16651 6.32251  -2
  -7  13   9 4.16651 6.32251   1
   1  13   9 1.67538 5.86849  -2
  -6  13   9 1.67538 5.86849   1
   0  13   9 60.6809 6.99224  -2
  -5  13   9 60.6809 6.99224   1
  -1  13   9 18.1184 4.89852  -2
  -4  13   9 18.1184 4.89852   1
  -2  13   9 29.3307 5.07230  -2
  -3  13   9 29.3307 5.07230   1
  -3  13   9 26.8543 4.38485  -2
  -2  13   9 26.8543 4.38485   1
  -4  13   9 18.5193 4.29163  -2
  -1  13   9 18.5193 4.29163   1
  -5  13   9 66.7646 5.61550  -2
   0  13   9 66.7646 5.61550   1
  -6  13   9 6.96897 4.73275  -2
   1  13   9 6.96897 4.73275   1
  -7  13   9 4.20043 4.86827  -2
   2  13   9 4.20043 4.86827   1
  -8  13   9 23.4490 5.42933  -2
   3  13   9 23.4490 5.42933   1
   2  14   9 25.4152 6.70955  -2
  -7  14   9 25.4152 6.70955   1
   1  14   9 9.42773 6.15757  -2
  -6  14   9 9.42773 6.15757   1
   0  14   9 7.64262 6.07764  -2
  -5  14   9 7.64262 6.07764   1
  -1  14   9 20.9096 6.18470  -2
  -4  14   9 20.9096 6.18470   1
  -2  14   9 7.74870 5.85170  -2
  -3  14   9 7.74870 5.85170   1
  -3  14   9 4.25863 6.01629  -2
  -2  14   9 4.25863 6.01629   1
  -4  14   9 14.9991 5.83571  -2
  -1  14   9 14.9991 5.83571   1
  -5  14   9 7.56081 4.20604  -2
   0  14   9 7.56081 4.20604   1
  -6  14   9 6.75034 6.30188  -2
   1  14   9 6.75034 6.30188   1
  -7  14   9 17.4763 5.10680  -2
   2  14   9 17.4763 5.10680   1
   3  14   9 1.79784 4.31384   1
   2  15   9 1.09140 6.41589  -2
  -7  15   9 1.09140 6.41589   1
   1  15   9 21.8554 6.56729  -2
  -6  15   9 21.8554 6.56729   1
   0  15   9 6.98417 6.14867  -2
  -5  15   9 6.98417 6.14867   1
  -1  15   9 2.28565 6.07863  -2
  -4  15   9 2.28565 6.07863   1
  -2  15   9 12.0325 5.94954  -2
  -3  15   9 12.0325 5.94954   1
  -3  15   9 0.18567 6.03420  -2
  -2  15   9 0.18567 6.03420   1
  -4  15   9 3.59544 5.99592  -2
  -1  15   9 3.59544 5.99592   1
  -5  15   9 5.29326 5.86490  -2
   0  15   9 5.29326 5.86490   1
  -6  15   9 9.10937 6.44599  -2
   1  15   9 9.10937 6.44599   1
  -7  15   9 -3.6858 4.91954  -2
   2  15   9 -3.6858 4.91954   1
   1  16   9 10.1491 6.39473  -2
  -6  16   9 10.1491 6.39473   1
   0  16   9 44.2006 7.21602  -2
  -5  16   9 44.2006 7.21602   1
  -1  16   9 25.5913 6.68023  -2
  -4  16   9 25.5913 6.68023   1
  -2  16   9 24.5352 6.58039  -2
  -3  16   9 24.5352 6.58039   1
  -3  16   9 24.7660 5.23705  -2
  -2  16   9 24.7660 5.23705   1
  -4  16   9 28.4197 5.14407  -2
  -1  16   9 28.4197 5.14407   1
  -5  16   9 33.6406 6.85580  -2
   0  16   9 33.6406 6.85580   1
   2  16   9 -1.1716 3.59697   1
   1  17   9 35.4355 7.28448  -2
  -6  17   9 35.4355 7.28448   1
   0  17   9 11.1064 6.52605  -2
  -5  17   9 11.1064 6.52605   1
  -1  17   9 18.4248 6.62510  -2
  -4  17   9 18.4248 6.62510   1
  -2  17   9 47.3941 7.46810  -2
  -3  17   9 47.3941 7.46810   1
  -3  17   9 46.7113 5.58839  -2
  -2  17   9 46.7113 5.58839   1
  -4  17   9 10.9608 5.08726  -2
  -1  17   9 10.9608 5.08726   1
  -5  17   9 1.42935 6.44463  -2
   0  17   9 1.42935 6.44463   1
   0  18   9 20.8740 6.91311  -2
  -5  18   9 20.8740 6.91311   1
  -1  18   9 28.0110 7.18823  -2
  -4  18   9 28.0110 7.18823   1
  -2  18   9 18.5755 6.92303  -2
  -3  18   9 18.5755 6.92303   1
  -3  18   9 12.4923 6.71409  -2
  -2  18   9 12.4923 6.71409   1
  -4  18   9 24.4663 5.35561  -2
  -1  18   9 24.4663 5.35561   1
  -5  18   9 16.3677 5.23983  -2
   0  18   9 16.3677 5.23983   1
  -1  19   9 26.4480 7.30796  -2
  -4  19   9 26.4480 7.30796   1
  -2  19   9 53.5412 7.82091  -2
  -3  19   9 53.5412 7.82091   1
  -3  19   9 47.1373 7.78297  -2
  -2  19   9 47.1373 7.78297   1
  -4  19   9 26.9172 7.33534  -2
  -1  19   9 26.9172 7.33534   1
   1   0  10 13.1124 7.84144  -2
  -6   0  10 13.1124 7.84144   1
   0   0  10 5.09212 7.52166  -2
  -5   0  10 5.09212 7.52166   1
  -1   0  10 210.411 11.9796  -2
  -4   0  10 210.411 11.9796   1
  -2   0  10 31.3260 8.04867  -2
  -3   0  10 31.3260 8.04867   1
  -3   0  10 52.8056 8.95902  -2
  -2   0  10 52.8056 8.95902   1
  -4   0  10 202.767 12.0750  -2
  -1   0  10 202.767 12.0750   1
  -5   0  10 -4.4230 8.38250  -2
   0   0  10 -4.4230 8.38250   1
  -6   0  10 8.18116 8.88163  -2
   1   0  10 8.18116 8.88163   1
  -7   0  10 130.638 7.83279  -2
   2   0  10 130.638 7.83279   1
  -8   0  10 138.333 11.7243  -2
   3   0  10 138.333 11.7243   1
   3   1  10 116.069 10.4166  -2
  -8   1  10 116.069 10.4166   1
   2   1  10 12.9232 8.11361  -2
  -7   1  10 12.9232 8.11361   1
   1   1  10 3.27572 5.26632  -2
  -6   1  10 3.27572 5.26632   1
   0   1  10 26.3997 5.65365  -2
  -5   1  10 26.3997 5.65365   1
  -1   1  10 12.4029 5.64951  -2
  -4   1  10 12.4029 5.64951   1
  -2   1  10 67.1808 6.33546  -2
  -3   1  10 67.1808 6.33546   1
  -3   1  10 78.7493 6.71461  -2
  -2   1  10 78.7493 6.71461   1
  -4   1  10 18.2158 6.05348  -2
  -1   1  10 18.2158 6.05348   1
  -5   1  10 42.1765 6.50622  -2
   0   1  10 42.1765 6.50622   1
  -6   1  10 -1.6836 4.83762  -2
   1   1  10 -1.6836 4.83762   1
  -7   1  10 23.4721 5.25278  -2
   2   1  10 23.4721 5.25278   1
  -8   1  10 147.687 8.49946  -2
   3   1  10 147.687 8.49946   1
   3   2  10 2.90909 5.67515  -2
  -8   2  10 2.90909 5.67515   1
   2   2  10 11.7307 5.60932  -2
  -7   2  10 11.7307 5.60932   1
   1   2  10 3.02610 5.21905  -2
  -6   2  10 3.02610 5.21905   1
   0   2  10 13.0128 7.89521  -2
  -5   2  10 13.0128 7.89521   1
  -1   2  10 6.04119 5.41326  -2
  -4   2  10 6.04119 5.41326   1
  -2   2  10 14.8640 5.70612  -2
  -3   2  10 14.8640 5.70612   1
  -3   2  10 12.7267 5.86950  -2
  -2   2  10 12.7267 5.86950   1
  -4   2  10 4.54526 5.86407  -2
  -1   2  10 4.54526 5.86407   1
  -5   2  10 9.27035 6.05352  -2
   0   2  10 9.27035 6.05352   1
  -6   2  10 3.64984 4.81016  -2
   1   2  10 3.64984 4.81016   1
  -7   2  10 19.6756 5.18363  -2
   2   2  10 19.6756 5.18363   1
  -8   2  10 20.2353 6.70277  -2
   3   2  10 20.2353 6.70277   1
   3   3  10 60.2992 9.45619  -2
  -8   3  10 60.2992 9.45619   1
   2   3  10 5.11213 5.43940  -2
  -7   3  10 5.11213 5.43940   1
   1   3  10 65.4949 6.06277  -2
  -6   3  10 65.4949 6.06277   1
   0   3  10 7.12347 8.06645  -2
  -5   3  10 7.12347 8.06645   1
  -1   3  10 3.23709 5.50281  -2
  -4   3  10 3.23709 5.50281   1
  -2   3  10 64.0293 6.45592  -2
  -3   3  10 64.0293 6.45592   1
  -3   3  10 60.9687 6.54913  -2
  -2   3  10 60.9687 6.54913   1
  -4   3  10 -0.9677 5.76176  -2
  -1   3  10 -0.9677 5.76176   1
  -5   3  10 11.3470 6.11004  -2
   0   3  10 11.3470 6.11004   1
  -6   3  10 63.5465 6.94290  -2
   1   3  10 63.5465 6.94290   1
  -7   3  10 5.74389 4.34038  -2
   2   3  10 5.74389 4.34038   1
  -8   3  10 77.1561 5.80902  -2
   3   3  10 77.1561 5.80902   1
   3   4  10 13.1491 4.78150  -2
  -8   4  10 13.1491 4.78150   1
   2   4  10 13.5245 8.14805  -2
  -7   4  10 13.5245 8.14805   1
   1   4  10 39.6281 5.69800  -2
  -6   4  10 39.6281 5.69800   1
   0   4  10 12.3090 5.29939  -2
  -5   4  10 12.3090 5.29939   1
  -1   4  10 44.6347 6.10087  -2
  -4   4  10 44.6347 6.10087   1
  -2   4  10 18.3133 5.79479  -2
  -3   4  10 18.3133 5.79479   1
  -3   4  10 25.6532 6.02173  -2
  -2   4  10 25.6532 6.02173   1
  -4   4  10 62.0010 6.60705  -2
  -1   4  10 62.0010 6.60705   1
  -5   4  10 14.6068 6.22687  -2
   0   4  10 14.6068 6.22687   1
  -6   4  10 27.2215 6.39156  -2
   1   4  10 27.2215 6.39156   1
  -7   4  10 16.1993 4.97741  -2
   2   4  10 16.1993 4.97741   1
  -8   4  10 13.0375 4.91866  -2
   3   4  10 13.0375 4.91866   1
   3   5  10 -0.6667 4.80809  -2
  -8   5  10 -0.6667 4.80809   1
   2   5  10 -15.362 8.01014  -2
  -7   5  10 -15.362 8.01014   1
   1   5  10 -1.9585 5.16112  -2
  -6   5  10 -1.9585 5.16112   1
   0   5  10 6.01545 5.29340  -2
  -5   5  10 6.01545 5.29340   1
  -1   5  10 9.27292 5.58147  -2
  -4   5  10 9.27292 5.58147   1
  -2   5  10 19.1825 5.78494  -2
  -3   5  10 19.1825 5.78494   1
  -3   5  10 16.5684 5.90725  -2
  -2   5  10 16.5684 5.90725   1
  -4   5  10 1.62925 5.79638  -2
  -1   5  10 1.62925 5.79638   1
  -5   5  10 15.6143 6.14245  -2
   0   5  10 15.6143 6.14245   1
  -6   5  10 2.45299 6.00053  -2
   1   5  10 2.45299 6.00053   1
  -7   5  10 2.85732 4.72900  -2
   2   5  10 2.85732 4.72900   1
  -8   5  10 6.68571 4.71849  -2
   3   5  10 6.68571 4.71849   1
   3   6  10 0.82648 4.80952  -2
  -8   6  10 0.82648 4.80952   1
   2   6  10 19.8674 4.96523  -2
  -7   6  10 19.8674 4.96523   1
   1   6  10 1.28079 5.25100  -2
  -6   6  10 1.28079 5.25100   1
   0   6  10 35.6327 5.59170  -2
  -5   6  10 35.6327 5.59170   1
  -1   6  10 17.5492 5.72535  -2
  -4   6  10 17.5492 5.72535   1
  -2   6  10 -6.0390 5.47502  -2
  -3   6  10 -6.0390 5.47502   1
  -3   6  10 0.73301 5.69713  -2
  -2   6  10 0.73301 5.69713   1
  -4   6  10 20.9976 6.13151  -2
  -1   6  10 20.9976 6.13151   1
  -5   6  10 44.9460 6.60319  -2
   0   6  10 44.9460 6.60319   1
  -6   6  10 7.67757 8.00799  -2
   1   6  10 7.67757 8.00799   1
  -7   6  10 31.8330 5.04341  -2
   2   6  10 31.8330 5.04341   1
  -8   6  10 8.53033 6.61751  -2
   3   6  10 8.53033 6.61751   1
  -8   7  10 47.2575 3.57040   1
   2   7  10 5.50520 4.83613  -2
  -7   7  10 5.50520 4.83613   1
   1   7  10 10.7863 8.28259  -2
  -6   7  10 10.7863 8.28259   1
   0   7  10 44.3066 5.68440  -2
  -5   7  10 44.3066 5.68440   1
  -1   7  10 10.8539 5.56931  -2
  -4   7  10 10.8539 5.56931   1
  -2   7  10 21.4704 5.69123  -2
  -3   7  10 21.4704 5.69123   1
  -3   7  10 13.6831 5.88793  -2
  -2   7  10 13.6831 5.88793   1
  -4   7  10 13.2694 5.94777  -2
  -1   7  10 13.2694 5.94777   1
  -5   7  10 49.4715 6.68608  -2
   0   7  10 49.4715 6.68608   1
  -6   7  10 7.95395 4.67888  -2
   1   7  10 7.95395 4.67888   1
  -7   7  10 2.33269 6.25504  -2
   2   7  10 2.33269 6.25504   1
  -8   8  10 15.3629 3.56750   1
   2   8  10 3.49917 4.81567  -2
  -7   8  10 3.49917 4.81567   1
   1   8  10 -7.3610 4.34553  -2
  -6   8  10 -7.3610 4.34553   1
   0   8  10 -0.7352 6.65108  -2
  -5   8  10 -0.7352 6.65108   1
  -1   8  10 -4.3808 6.75688  -2
  -4   8  10 -4.3808 6.75688   1
  -3   8  10 -6.0462 5.58405  -2
  -2   8  10 -6.0462 5.58405   1
  -4   8  10 3.94676 7.62388  -2
  -1   8  10 3.94676 7.62388   1
  -5   8  10 11.4524 4.78770  -2
   0   8  10 11.4524 4.78770   1
  -6   8  10 -8.2000 4.55088  -2
   1   8  10 -8.2000 4.55088   1
  -7   8  10 4.95864 7.91627  -2
   2   8  10 4.95864 7.91627   1
   2   9  10 -3.8779 4.78229  -2
  -7   9  10 -3.8779 4.78229   1
   1   9  10 5.06216 5.46893  -2
  -6   9  10 5.06216 5.46893   1
  -1   9  10 -10.972 6.65658  -2
  -4   9  10 -10.972 6.65658   1
  -3   9  10 -9.6374 8.90037  -2
  -2   9  10 -9.6374 8.90037   1
  -4   9  10 4.51396 7.56250  -2
  -1   9  10 4.51396 7.56250   1
  -5   9  10 12.6361 7.86515  -2
   0   9  10 12.6361 7.86515   1
  -6   9  10 6.86681 5.28327  -2
   1   9  10 6.86681 5.28327   1
  -7   9  10 -1.2843 7.75334  -2
   2   9  10 -1.2843 7.75334   1
   2  10  10 2.65527 4.97286  -2
  -7  10  10 2.65527 4.97286   1
   1  10  10 -2.9869 5.47093  -2
  -6  10  10 -2.9869 5.47093   1
  -2  10  10 0.55806 6.82664  -2
  -3  10  10 0.55806 6.82664   1
  -3  10  10 12.1373 9.38338  -2
  -2  10  10 12.1373 9.38338   1
  -4  10  10 40.9689 6.47956  -2
  -1  10  10 40.9689 6.47956   1
  -5  10  10 10.3268 8.09776  -2
   0  10  10 10.3268 8.09776   1
  -6  10  10 5.71929 5.28868  -2
   1  10  10 5.71929 5.28868   1
  -7  11  10 2.86088 2.53327   1
   1  11  10 32.8262 6.31220  -2
  -6  11  10 32.8262 6.31220   1
   0  11  10 44.7300 6.40163  -2
  -5  11  10 44.7300 6.40163   1
  -3  11  10 22.8194 5.97093  -2
  -2  11  10 22.8194 5.97093   1
  -4  11  10 81.0404 11.3818  -2
  -1  11  10 81.0404 11.3818   1
  -5  11  10 61.6731 6.87811  -2
   0  11  10 61.6731 6.87811   1
  -6  11  10 38.6836 5.73377  -2
   1  11  10 38.6836 5.73377   1
   1  12  10 3.55437 5.77219  -2
  -6  12  10 3.55437 5.77219   1
   0  12  10 6.71168 5.60134  -2
  -5  12  10 6.71168 5.60134   1
  -3  12  10 -9.0292 5.54864  -2
  -2  12  10 -9.0292 5.54864   1
  -4  12  10 18.1525 10.0099  -2
  -1  12  10 18.1525 10.0099   1
  -5  12  10 11.4294 6.19740  -2
   0  12  10 11.4294 6.19740   1
  -6  12  10 8.99560 5.31025  -2
   1  12  10 8.99560 5.31025   1
  -6  13  10 11.8436 3.37552   1
   0  13  10 16.9459 6.13855  -2
  -5  13  10 16.9459 6.13855   1
  -1  13  10 17.8236 5.87189  -2
  -4  13  10 17.8236 5.87189   1
  -3  13  10 -7.4165 9.75860  -2
  -2  13  10 -7.4165 9.75860   1
   0  14  10 13.9154 6.25042  -2
  -5  14  10 13.9154 6.25042   1
  -1  14  10 24.3582 6.08516  -2
  -4  14  10 24.3582 6.08516   1
  -2  14  10 -2.2738 9.66589  -2
  -3  14  10 -2.2738 9.66589   1
  -1  15  10 2.67469 5.12204  -2
  -4  15  10 2.67469 5.12204   1
  -2  15  10 42.5973 10.6193  -2
  -3  15  10 42.5973 10.6193   1
   0   0  11 -8.9160 7.70650  -2
  -6   0  11 -8.9160 7.70650   1
  -1   0  11 0.08184 7.93601  -2
  -5   0  11 0.08184 7.93601   1
  -2   0  11 27.3847 11.3699  -2
  -4   1  11 27.3847 11.3699   1
  -4   0  11 27.3847 11.3699   1
  -3   0  11 -2.0747 8.03937  -2
  -3   0  11 -2.0747 8.03937   1
  -4   0  11 12.3513 8.52135  -2
  -2   0  11 12.3513 8.52135   1
  -5   0  11 12.6169 8.87533  -2
  -1   0  11 12.6169 8.87533   1
  -6   0  11 -7.4003 8.63881  -2
   0   0  11 -7.4003 8.63881   1
   0   1  11 15.1874 5.95732  -2
  -6   1  11 15.1874 5.95732   1
  -1   1  11 14.1899 5.90729  -2
  -5   1  11 14.1899 5.90729   1
  -2   0  11 27.3847 11.3699  -2
  -4   1  11 27.3847 11.3699   1
  -4   0  11 27.3847 11.3699   1
  -2   1  11 40.3712 8.77511  -2
  -4   1  11 40.3712 8.77511   1
  -3   1  11 47.7276 6.49289  -2
  -3   1  11 47.7276 6.49289   1
  -4   1  11 40.4348 6.52431  -2
  -2   1  11 40.4348 6.52431   1
  -5   1  11 14.3100 6.18136  -2
  -1   1  11 14.3100 6.18136   1
  -6   1  11 29.3237 9.23324  -2
   0   1  11 29.3237 9.23324   1
   0   2  11 -1.4981 5.66994  -2
  -6   2  11 -1.4981 5.66994   1
  -1   2  11 39.7919 6.18724  -2
  -5   2  11 39.7919 6.18724   1
  -2   2  11 95.4079 7.16103  -2
  -4   2  11 95.4079 7.16103   1
  -3   2  11 16.0680 6.10951  -2
  -3   2  11 16.0680 6.10951   1
  -4   2  11 106.893 7.46025  -2
  -2   2  11 106.893 7.46025   1
  -5   2  11 27.7889 6.47072  -2
  -1   2  11 27.7889 6.47072   1
  -6   2  11 -1.9827 8.46285  -2
   0   2  11 -1.9827 8.46285   1
   0   3  11 20.0907 5.97599  -2
  -6   3  11 20.0907 5.97599   1
  -1   3  11 -3.0063 5.57301  -2
  -5   3  11 -3.0063 5.57301   1
  -2   3  11 10.9551 5.98771  -2
  -4   3  11 10.9551 5.98771   1
  -3   3  11 0.67713 5.86660  -2
  -3   3  11 0.67713 5.86660   1
  -4   3  11 16.2197 6.04470  -2
  -2   3  11 16.2197 6.04470   1
  -5   3  11 0.18364 5.96992  -2
  -1   3  11 0.18364 5.96992   1
  -6   3  11 33.8302 6.74282  -2
   0   3  11 33.8302 6.74282   1
   0   4  11 -9.5648 5.55042  -2
  -6   4  11 -9.5648 5.55042   1
  -1   4  11 16.7390 5.92966  -2
  -5   4  11 16.7390 5.92966   1
  -2   4  11 0.03194 5.79310  -2
  -4   4  11 0.03194 5.79310   1
  -3   4  11 -2.6850 5.72553  -2
  -3   4  11 -2.6850 5.72553   1
  -4   4  11 3.34390 5.94641  -2
  -2   4  11 3.34390 5.94641   1
  -5   4  11 8.11445 6.10885  -2
  -1   4  11 8.11445 6.10885   1
  -6   4  11 0.83832 6.09374  -2
   0   4  11 0.83832 6.09374   1
   0   5  11 10.3279 5.80640  -2
  -6   5  11 10.3279 5.80640   1
  -1   5  11 -0.7075 8.42740  -2
  -5   5  11 -0.7075 8.42740   1
  -2   5  11 1.14511 5.78702  -2
  -4   5  11 1.14511 5.78702   1
  -3   5  11 21.7022 6.19416  -2
  -3   5  11 21.7022 6.19416   1
  -4   5  11 -3.8460 5.75890  -2
  -2   5  11 -3.8460 5.75890   1
  -5   5  11 12.1030 9.21633  -2
  -1   5  11 12.1030 9.21633   1
  -5   6  11 56.6544 11.4898  -2
  -1   5  11 56.6544 11.4898   1
  -1   6  11 56.6544 11.4898   1
  -6   5  11 36.9148 8.76545  -2
   0   5  11 36.9148 8.76545   1
  -1   6  11 31.8564 9.36941  -2
  -5   6  11 31.8564 9.36941   1
  -2   6  11 -10.941 5.73522  -2
  -4   6  11 -10.941 5.73522   1
  -3   6  11 10.5971 5.87768  -2
  -3   6  11 10.5971 5.87768   1
  -4   6  11 -12.325 5.75281  -2
  -2   6  11 -12.325 5.75281   1
  -5   6  11 56.6544 11.4898  -2
  -1   5  11 56.6544 11.4898   1
  -1   6  11 56.6544 11.4898   1
   0   6  11 7.28651 5.10412   1
  -1   7  11 -1.1149 5.70291  -2
  -5   7  11 -1.1149 5.70291   1
  -2   7  11 -8.0987 8.73483  -2
  -4   7  11 -8.0987 8.73483   1
  -3   7  11 -2.9813 5.70537  -2
  -3   7  11 -2.9813 5.70537   1
  -4   7  11 -2.9289 7.73424  -2
  -2   7  11 -2.9289 7.73424   1
  -5   7  11 6.50122 8.10895  -2
  -1   7  11 6.50122 8.10895   1
  -1   8  11 27.9884 7.69730  -2
  -5   8  11 27.9884 7.69730   1
  -4   8  11 -7.0091 7.55869  -2
  -2   8  11 -7.0091 7.55869   1
  -2   9  11 -1.3850 7.47494  -2
  -4   9  11 -1.3850 7.47494   1
  -4   9  11 -0.4053 7.64440  -2
  -2   9  11 -0.4053 7.64440   1
   0   0   0    0.00    0.00   0
;
_shelx_hkl_checksum     65243
_shelx_res_file
;
TITL mscpo in P2(1)/c
CELL  0.71073    9.6314   23.7488    8.8155   90.0000  104.1174   90.0000
ZERR        4    0.0014    0.0037    0.0014    0.0000    0.0044    0.0000
REM Gitterkonstanten aus 3917 Reflexen mit 2.3-27.0 Grad V=1955.5(9)
REM farblose Platte
REM absorptionskorrektur mit TWINABS Tmin=0.615, Tmax=0.746
LATT 1
SYMM  - X ,    0.50000 + Y ,    0.50000 - Z
SFAC C  H  O  P
UNIT 68  108  32  4
OMIT -2 53
L.S. 5
TEMP -100
SIZE 0.060        0.390        0.640
FMAP 2
PLAN -20 .5 -.5
BOND $H
CONF
ACTA 53
WGHT    0.046600    2.557200
BASF   0.49283
FVAR       0.48212
P1    4    0.826467    0.112921    0.682410    11.00000    0.02298    0.01945 =
         0.02251    0.00035    0.00624    0.00088
C1    1    0.535275    0.117932    0.672432    11.00000    0.02359    0.01920 =
         0.01543    0.00316    0.00911    0.00191
C2    1    0.470620    0.066729    0.627611    11.00000    0.02764    0.01571 =
         0.02230    0.00333    0.01048    0.00233
AFIX  43
H2    2    0.518280    0.033193    0.670319    11.00000   -1.20000
AFIX   0
C3    1    0.337629    0.062705    0.521677    11.00000    0.02772    0.01606 =
         0.02847   -0.00022    0.01250   -0.00041
AFIX  43
H3    2    0.295206    0.026929    0.492943    11.00000   -1.20000
AFIX   0
C4    1    0.267952    0.111412    0.458727    11.00000    0.01970    0.02230 =
         0.02305   -0.00346    0.00799   -0.00059
C5    1    0.329444    0.164424    0.504556    11.00000    0.02352    0.01650 =
         0.02045   -0.00079    0.00880    0.00359
C6    1    0.462867    0.167514    0.610857    11.00000    0.02627    0.01263 =
         0.01685   -0.00091    0.01202   -0.00046
O7    3    0.138208    0.113658    0.351847    11.00000    0.02230    0.02667 =
         0.04007   -0.00558    0.00200    0.00038
C8    1    0.070300    0.061020    0.301099    11.00000    0.03076    0.03164 =
         0.04855   -0.00663   -0.00482   -0.00512
AFIX  33
H8A   2   -0.021059    0.067901    0.225329    11.00000   -1.50000
H8B   2    0.132491    0.038488    0.251859    11.00000   -1.50000
H8C   2    0.052963    0.040625    0.391357    11.00000   -1.50000
AFIX   0
O9    3    0.256733    0.213600    0.454155    11.00000    0.02703    0.01724 =
         0.02872    0.00276    0.00714    0.00583
C10   1    0.234940    0.226048    0.288927    11.00000    0.03683    0.03544 =
         0.02785    0.00727    0.00322    0.00522
AFIX  33
H10A  2    0.182620    0.261621    0.264926    11.00000   -1.50000
H10B  2    0.327955    0.229279    0.263024    11.00000   -1.50000
H10C  2    0.179520    0.195653    0.227195    11.00000   -1.50000
AFIX   0
O11   3    0.526379    0.218003    0.664675    11.00000    0.02998    0.01403 =
         0.02146    0.00027    0.00365   -0.00076
C12   1    0.541355    0.259396    0.550249    11.00000    0.03486    0.02183 =
         0.03459    0.00806    0.00858   -0.00317
AFIX  33
H12A  2    0.587851    0.293113    0.603635    11.00000   -1.50000
H12B  2    0.599857    0.243862    0.483592    11.00000   -1.50000
H12C  2    0.446543    0.269371    0.485684    11.00000   -1.50000
AFIX   0
C13   1    0.684256    0.122119    0.783033    11.00000    0.02472    0.01819 =
         0.01744   -0.00074    0.00845    0.00086
AFIX  13
H13   2    0.694091    0.160869    0.828799    11.00000   -1.20000
AFIX   0
C14   1    0.700290    0.080583    0.918022    11.00000    0.03503    0.02128 =
         0.01793    0.00300    0.00543    0.00096
O15   3    0.752505    0.034781    0.924835    11.00000    0.07150    0.03488 =
         0.03656    0.01619    0.02600    0.02552
O16   3    0.641566    0.102383    1.028144    11.00000    0.05218    0.02878 =
         0.02068    0.00699    0.01910    0.00938
C17   1    0.634765    0.066040    1.159460    11.00000    0.04674    0.03695 =
         0.02495    0.01145    0.01579    0.00165
AFIX  23
H17A  2    0.732403    0.055638    1.219006    11.00000   -1.20000
H17B  2    0.581300    0.031136    1.121528    11.00000   -1.20000
AFIX   0
C18   1    0.560030    0.098486    1.260285    11.00000    0.04622    0.06538 =
         0.02050    0.00558    0.01357    0.00314
AFIX  33
H18A  2    0.553163    0.075453    1.350407    11.00000   -1.50000
H18B  2    0.614054    0.132882    1.296941    11.00000   -1.50000
H18C  2    0.463652    0.108494    1.199914    11.00000   -1.50000
AFIX   0
O19   3    0.819151    0.063440    0.581751    11.00000    0.02836    0.02428 =
         0.02628   -0.00303    0.01014   -0.00016
O20   3    0.814306    0.171621    0.595709    11.00000    0.02738    0.02231 =
         0.02672    0.00642    0.01267    0.00143
C21   1    0.915988    0.183627    0.500742    11.00000    0.03552    0.03433 =
         0.04320    0.01100    0.02367    0.00247
AFIX  23
H21A  2    0.902905    0.156385    0.413391    11.00000   -1.20000
H21B  2    1.015270    0.180145    0.565380    11.00000   -1.20000
AFIX   0
C22   1    0.890076    0.242069    0.438047    11.00000    0.03604    0.04618 =
         0.05364    0.02196    0.02026    0.00409
AFIX  33
H22A  2    0.957518    0.250709    0.374103    11.00000   -1.50000
H22B  2    0.791844    0.245097    0.373680    11.00000   -1.50000
H22C  2    0.903850    0.268781    0.525184    11.00000   -1.50000
AFIX   0
O23   3    0.969589    0.118343    0.815082    11.00000    0.02855    0.03078 =
         0.03656   -0.00363    0.00146    0.00650
C24   1    1.079319    0.075057    0.847643    11.00000    0.02984    0.03179 =
         0.05137    0.00108   -0.00308    0.01195
AFIX  23
H24A  2    1.080517    0.054429    0.750382    11.00000   -1.20000
H24B  2    1.058790    0.047808    0.924329    11.00000   -1.20000
AFIX   0
C25   1    1.219730    0.102064    0.911335    11.00000    0.03077    0.04498 =
         0.07145   -0.00604   -0.00070    0.00133
AFIX  33
H25A  2    1.294645    0.073188    0.933746    11.00000   -1.50000
H25B  2    1.239647    0.128755    0.834529    11.00000   -1.50000
H25C  2    1.217985    0.122154    1.007956    11.00000   -1.50000
AFIX   0
HKLF 5
REM  mscpo in P2(1)/c
REM R1 =  0.0534 for    3033 Fo > 4sig(Fo)  and  0.0768 for all    3859 data
REM    236 parameters refined using      0 restraints
END
WGHT      0.0463      2.5704
REM Highest difference peak  0.394,  deepest hole -0.431,  1-sigma level  0.072
Q1    1   0.6446  0.2790  0.5898  11.00000  0.05    0.39
Q2    1   0.4712  0.2906  0.5668  11.00000  0.05    0.34
Q3    1   0.7412  0.1193  0.7363  11.00000  0.05    0.32
Q4    1   0.7878  0.1008  1.1303  11.00000  0.05    0.31
Q5    1  -0.1012  0.0958  0.1635  11.00000  0.05    0.30
Q6    1   0.7141  0.1110  0.6891  11.00000  0.05    0.30
Q7    1   0.3679  0.1676  0.5831  11.00000  0.05    0.29
Q8    1   0.7100  0.0612  0.5365  11.00000  0.05    0.29
Q9    1   0.4233  0.1652  0.5023  11.00000  0.05    0.27
Q10   1  -0.1231  0.1179  0.2435  11.00000  0.05    0.27
Q11   1   0.9066  0.0993  0.9538  11.00000  0.05    0.27
Q12   1   0.2944  0.1315  0.4946  11.00000  0.05    0.26
Q13   1   0.1749  0.1117  0.4616  11.00000  0.05    0.25
Q14   1   0.5289  0.2468  0.4384  11.00000  0.05    0.25
Q15   1   0.7113  0.1110  0.8797  11.00000  0.05    0.25
Q16   1   0.7845  0.0743  0.9393  11.00000  0.05    0.25
Q17   1   0.8745  0.1107  0.7964  11.00000  0.05    0.25
Q18   1   0.6933  0.1027  0.8373  11.00000  0.05    0.25
Q19   1   1.0487  0.0829  0.9359  11.00000  0.05    0.25
Q20   1   0.4814  0.2325  0.7162  11.00000  0.05    0.24
;
_shelx_res_checksum     30363
_shelxl_version_number        2.014
data_global
_journal_date_recd_electronic     2014-07-02
_journal_date_accepted     2014-07-07
_journal_name_full     'Acta Crystallographica, Section E'
_journal_year     2014
_journal_volume     70
_journal_issue      9
_journal_page_first     o897
_journal_page_last     o898
_journal_paper_category     HO
_journal_paper_doi     10.1107/S1600536814015803
_journal_coeditor_code     HB7246
_publ_contact_author_name     'Siegfried R. Waldvogel'
_publ_contact_author_address
;
Johannes Gutenberg-Universit\"at Mainz
Institut f\"ur Organische Chemie
Duesbergweg 10-14
55128 Mainz
Germany
;
_publ_contact_author_email     'waldvogel@uni-mainz.de'
_publ_contact_author_fax     '+49 6131-3926777'
_publ_contact_author_phone     '+49 6131-3926069'
_publ_section_title
;
Crystal structure of
ethyl 2-(diethoxyphosphoryl)-2-(2,3,4-trimethoxyphenyl)acetate
;
loop_
    _publ_author_name
    _publ_author_address
    'Schubert, Moritz'
;
Johannes Gutenberg-Universit\"at Mainz
Institut f\"ur Organische Chemie
Duesbergweg 10-14
55128 Mainz
Germany
;
    'Schollmeyer, Dieter'
;
Johannes Gutenberg-Universit\"at Mainz
Institut f\"ur Organische Chemie
Duesbergweg 10-14
55128 Mainz
Germany
;
    'Waldvogel, Siegfried R.'
;
Johannes Gutenberg-Universit\"at Mainz
Institut f\"ur Organische Chemie
Duesbergweg 10-14
55128 Mainz
Germany
;
