# Supplementary material for: Crystal structure of ethyl 2-(di­eth­oxy­phosphor­yl)-2-(2,3,4-tri­meth­oxy­phen­yl)acetate
Source: Acta Crystallogr Sect E Struct Rep Online. 2014 Aug 1;70(Pt 9):o897–8. doi: 10.1107/S1600536814015803 (PMC4186086; doi:10.1107/S1600536814015803)
Supplement: Supplementary file 2 [file e-70-0o897-Isup2.hkl]

#
# h,k,l, Fc-squared, Fo-squared, sigma(Fo-squared), status flag
#
data_I
_shelx_title ' mscpo in P2(1)/c'
_shelx_refln_list_code          4
_shelx_F_calc_maximum      203.59
_exptl_crystal_F_000       832.00
_reflns_d_resolution_high  0.7966

loop_
 _space_group_symop_operation_xyz
 'x, y, z'
 '-x, y+1/2, -z+1/2'
 '-x, -y, -z'
 'x, -y-1/2, z-1/2'

_cell_length_a     9.6314
_cell_length_b    23.7488
_cell_length_c     8.8155
_cell_angle_alpha  90.000
_cell_angle_beta  104.117
_cell_angle_gamma  90.000

_shelx_F_squared_multiplier     1.000

loop_
 _refln_index_h
 _refln_index_k
 _refln_index_l
 _refln_F_squared_calc
 _refln_F_squared_meas
 _refln_F_squared_sigma
 _refln_observed_status
   1   0   0        769.81        749.47         8.63 o
   2   0   0       3439.09       3476.40        41.36 o
   3   0   0       6412.81       6271.66        73.31 o
   4   0   0       1139.87       1420.95        19.35 o
   5   0   0        304.95        462.98         9.26 o
   6   0   0       1272.31       1374.32        29.19 o
   7   0   0        205.27        276.36        13.93 o
   8   0   0        753.99        624.35        21.09 o
   9   0   0         24.87          9.19        12.29 o
   1   1   0       1086.42       1107.87         9.16 o
   2   1   0        256.00        256.26         3.46 o
   3   1   0       7820.95       7343.00        60.41 o
   4   1   0       1761.32       1706.96        15.99 o
   5   1   0        521.72        480.99         7.20 o
   6   1   0         37.81         52.41         6.10 o
   7   1   0       2505.67       2419.23        32.94 o
   8   1   0         11.73         25.46         6.96 o
   9   1   0        240.75        234.72        11.40 o
   9   1   0        318.28        372.86        29.16 o
  11   1   0        156.05        171.62        26.12 o
   0   2   0          0.51         15.06         1.05 o
   1   2   0        486.38        493.83         5.62 o
   2   2   0        783.01        821.42         8.58 o
   3   2   0       2336.42       2414.32        21.16 o
   4   2   0        734.76        779.69         9.17 o
   5   2   0        176.21        214.49         4.83 o
   6   2   0        155.61        143.47         5.86 o
   7   2   0         17.31         55.34         7.24 o
   8   2   0        136.94        151.71         9.62 o
   9   2   0        157.31        137.35        10.26 o
  10   2   0          0.06          1.79        19.03 o
  11   2   0          0.16         24.99        22.56 o
   1   3   0       6275.66       6541.49        60.98 o
   2   3   0       4414.86       4217.74        44.18 o
   3   3   0       6340.94       6208.33        58.36 o
   4   3   0       1180.03       1043.28        12.39 o
   5   3   0        837.28        685.45         8.88 o
   6   3   0       1670.20       1610.87        20.48 o
   7   3   0        777.37        618.78        13.66 o
   8   3   0       1203.35       1174.82        21.03 o
   9   3   0         24.43         20.29         8.85 o
  10   3   0         36.12         26.97        13.44 o
  11   3   0         36.36         16.60        15.30 o
   0   4   0      22757.67      23578.09       270.73 o
   1   4   0        526.65        564.77         7.54 o
   2   4   0        822.46        745.53         9.83 o
   3   4   0         12.02         35.14         3.65 o
   4   4   0       1392.81       1362.44        19.12 o
   5   4   0        679.46        652.94        10.83 o
   6   4   0       3583.45       3221.45        40.38 o
   7   4   0        170.39        177.12         8.83 o
   8   4   0        858.90        823.52        17.23 o
   9   4   0        190.87        203.67        12.70 o
  10   4   0         17.32         18.08        13.64 o
  11   4   0         40.62          7.33        15.29 o
   1   5   0          7.04         22.83         2.33 o
   2   5   0       1815.06       1741.59        19.84 o
   3   5   0         85.04         67.70         4.07 o
   4   5   0       1215.57       1205.49        17.53 o
   5   5   0         21.21         30.17         5.10 o
   6   5   0        752.01        751.43        16.34 o
   7   5   0        168.99        144.10         9.79 o
   8   5   0         13.86         24.25         9.43 o
   9   5   0        166.06        165.73        14.49 o
  10   5   0         43.76         39.31        20.08 o
  11   5   0         89.94         47.92        24.28 o
   0   6   0      41450.03      43022.22       691.54 o
   1   6   0        305.90        286.54         4.98 o
   2   6   0          2.19          8.93         2.45 o
   3   6   0        312.85        317.64         7.10 o
   4   6   0         41.67         27.71         4.58 o
   5   6   0         30.49         38.67         5.32 o
   6   6   0          5.29          5.33         6.33 o
   7   6   0         13.54         62.98         8.78 o
   8   6   0          0.04         -8.96         8.96 o
   9   6   0         21.97         31.02        12.19 o
  10   6   0         59.42         37.57        20.54 o
  11   6   0         51.78         54.05        24.40 o
   1   7   0         23.36         23.65         2.81 o
   2   7   0       4073.81       4660.65        49.16 o
   3   7   0       7621.34       8052.52        91.84 o
   4   7   0         84.14         84.12         5.93 o
   5   7   0        122.90         74.75         5.83 o
   6   7   0        130.57        155.48         8.57 o
   7   7   0       3722.53       3644.09        53.67 o
   8   7   0         30.31          4.59         9.24 o
   9   7   0         13.74         -8.16        11.90 o
  10   7   0         58.98         46.88        21.28 o
  11   7   0          0.10         17.22        23.92 o
   0   8   0         69.59         63.12         7.64 o
   1   8   0         19.84         19.22         2.83 o
   2   8   0         17.90         18.03         2.98 o
   3   8   0        560.22        560.32         8.70 o
   4   8   0         28.05         46.88         4.94 o
   5   8   0        149.86        123.45         6.50 o
   6   8   0        266.86        242.19         9.88 o
   7   8   0       1396.19       1397.25        26.13 o
   8   8   0        115.49         89.94        10.55 o
   9   8   0          2.30          0.12        12.08 o
  10   8   0         46.17         44.63        20.87 o
  11   8   0         18.43        -22.99        22.99 o
   1   9   0        300.53        344.26         6.46 o
   2   9   0        238.48        205.92         5.39 o
   3   9   0          3.04          3.03         2.91 o
   4   9   0         25.59         11.68         4.45 o
   5   9   0       1050.27       1076.18        17.61 o
   6   9   0         58.17         89.45         7.94 o
   7   9   0          8.98         19.72         8.58 o
   8   9   0         90.90         71.45        10.40 o
   9   9   0         87.22         78.33        20.40 o
  10   9   0          6.15          7.81        20.99 o
  11   9   0          0.24         -9.54        22.44 o
   0  10   0        690.68        791.90        25.45 o
   1  10   0          0.49          6.04         3.03 o
   2  10   0        535.04        607.38        11.01 o
   3  10   0        165.65        159.96         5.53 o
   4  10   0         34.32         11.24         4.11 o
   5  10   0        198.49        167.25         7.27 o
   6  10   0         31.00         12.72         7.14 o
   7  10   0        223.72        244.84        11.93 o
   8  10   0         25.56         24.84        11.61 o
   9  10   0        198.33        170.61        22.93 o
  10  10   0         19.68         26.70        21.80 o
  11  10   0          9.64        -13.90        23.44 o
   1  11   0          1.04         -2.79         3.17 o
   2  11   0       1193.03       1423.75        20.32 o
   3  11   0       2583.31       2634.39        30.70 o
   4  11   0        161.41        239.68         6.71 o
   5  11   0         69.78         62.05         6.07 o
   6  11   0         12.87         16.44         7.07 o
   7  11   0       2908.27       2673.93        42.26 o
   8  11   0        229.17        215.78        14.61 o
   9  11   0          0.12          3.89        18.81 o
  10  11   0        138.18        162.35        25.86 o
   0  12   0       1070.15       1146.56        34.76 o
   1  12   0        317.42        322.28         8.69 o
   2  12   0        512.25        534.26        11.92 o
   3  12   0        137.15        123.17         6.24 o
   4  12   0       1031.20       1009.86        15.08 o
   5  12   0        117.58        111.27         7.26 o
   6  12   0         13.66          5.14         6.99 o
   7  12   0        188.01        200.51        11.15 o
   8  12   0        218.50        216.91        14.40 o
   9  12   0        225.61        223.90        24.85 o
  10  12   0        138.05        120.38        24.77 o
   1  13   0       1278.12       1431.88        22.96 o
   2  13   0        168.59        184.29         7.52 o
   3  13   0         41.80         42.94         5.09 o
   4  13   0        132.61        117.53         7.80 o
   5  13   0         76.11        102.63         6.56 o
   6  13   0         16.94          3.07         7.13 o
   7  13   0        140.90        135.62        10.08 o
   8  13   0          0.08         15.37        12.80 o
   9  13   0         21.47         22.57        20.24 o
  10  13   0         58.32         51.87        23.23 o
   0  14   0       3313.23       2970.85        75.38 o
   1  14   0        910.67       1038.35        18.40 o
   2  14   0        396.16        465.81        11.64 o
   3  14   0       1002.04       1020.76        19.32 o
   4  14   0        334.85        329.39        11.13 o
   5  14   0        569.53        528.24        17.44 o
   6  14   0        250.00        238.95         9.35 o
   7  14   0        199.96        202.82        11.24 o
   8  14   0         81.10         86.21        14.45 o
   9  14   0          3.45         -2.30        20.52 o
  10  14   0         13.12          5.88        22.44 o
   1  15   0       1957.80       2027.93        31.14 o
   2  15   0        883.94        919.43        17.85 o
   3  15   0          9.74         13.59         5.01 o
   4  15   0        262.13        278.84        10.85 o
   5  15   0          0.16          6.93         7.82 o
   6  15   0        438.30        360.47        11.93 o
   7  15   0        394.28        416.15        15.96 o
   8  15   0          0.71          7.87        18.30 o
   9  15   0         71.82         99.77        23.45 o
  10  15   0         76.51         98.73        25.86 o
   0  16   0        857.81        709.46        29.06 o
   1  16   0       1510.75       1587.28        26.05 o
   2  16   0        499.37        521.14        13.10 o
   3  16   0         21.14         17.09         5.65 o
   4  16   0        952.38        856.74        18.83 o
   5  16   0          1.39         -7.50         7.50 o
   6  16   0        527.80        491.60        18.56 o
   7  16   0          3.42         24.79        12.31 o
   8  16   0        398.87        421.20        20.58 o
   9  16   0         44.03         38.48        22.94 o
   1  17   0        191.84        187.33        12.65 o
   2  17   0         27.58         23.63         5.12 o
   3  17   0        317.45        327.14        11.42 o
   4  17   0        392.93        319.60        12.17 o
   5  17   0         71.93         80.64         9.05 o
   6  17   0        134.95        135.68        12.64 o
   7  17   0        216.20        193.37        21.09 o
   8  17   0          2.50          5.79        13.61 o
   9  17   0          4.39         15.22        21.80 o
   0  18   0       9767.57       9764.38       222.91 o
   1  18   0          2.27         -2.62         7.78 o
   2  18   0        294.96        318.08        11.14 o
   3  18   0       1348.10       1275.07        24.07 o
   4  18   0          7.63         16.05         5.98 o
   5  18   0        232.73        285.62        12.73 o
   6  18   0       1386.94       1251.95        43.10 o
   7  18   0         17.93         14.78        12.64 o
   8  18   0        133.83        136.41        20.50 o
   9  18   0         85.28        101.67        20.18 o
   1  19   0          5.98         24.14         8.13 o
   2  19   0        608.85        559.42        17.20 o
   3  19   0         12.55         20.25         5.99 o
   4  19   0        786.17        752.38        22.26 o
   5  19   0        546.52        558.93        16.65 o
   6  19   0        375.67        384.69        23.86 o
   7  19   0        890.79        859.55        37.32 o
   8  19   0        240.49        283.33        26.40 o
   9  19   0        168.30        126.17        24.36 o
   0  20   0       1675.97       1847.83        58.01 o
   1  20   0          1.93         11.29         8.58 o
   2  20   0          1.83          6.13         5.87 o
   3  20   0         33.90         21.50         6.73 o
   4  20   0        269.64        266.03        14.59 o
   5  20   0        162.19        136.00        10.47 o
   6  20   0        109.33        101.80        12.82 o
   7  20   0          1.47         39.64        18.54 o
   8  20   0         59.14         98.05        21.47 o
   1  21   0         15.25         20.86         9.70 o
   2  21   0        100.14        112.84         9.93 o
   3  21   0         45.43         42.40         7.93 o
   4  21   0        523.58        482.05        18.45 o
   5  21   0        283.82        241.11        12.78 o
   6  21   0        201.92        203.33        24.03 o
   7  21   0         33.47         64.73        19.45 o
   8  21   0         43.14         44.98        21.19 o
   0  22   0       4088.55       3983.35       105.54 o
   1  22   0         15.00         49.74        11.95 o
   2  22   0         80.96         70.35        15.86 o
   3  22   0        226.62        270.66        12.05 o
   4  22   0         49.80         65.33        10.28 o
   5  22   0          0.16        -11.01        11.01 o
   6  22   0        726.27        668.08        36.53 o
   1  23   0        169.40        205.00        22.35 o
   2  23   0         51.91         49.36         8.87 o
   3  23   0        185.68        202.81        11.40 o
   4  23   0         47.15         50.94        10.04 o
   5  23   0          1.33          1.87        12.10 o
   6  23   0         38.92         41.41        14.80 o
   7  23   0        167.45        207.33        27.18 o
   0  24   0         20.35         57.86        19.55 o
   1  24   0         32.97         34.64        14.39 o
   2  24   0          2.86        -10.89        10.93 o
   3  24   0         21.43         24.73         7.97 o
   4  24   0        180.69        161.36        21.73 o
   5  24   0         95.72        117.49        32.24 o
   6  24   0          0.14         -0.72        12.89 o
   1  25   0        111.03        125.16        20.31 o
   2  25   0          5.84          8.54        12.71 o
   3  25   0          5.55          7.13        10.38 o
   4  25   0         65.81         57.11        17.55 o
   5  25   0         55.47         52.95        16.46 o
   6  25   0         38.48         37.00        16.94 o
   0  26   0        136.03        133.22        23.68 o
   1  26   0        255.79        287.39        27.72 o
   2  26   0         51.56         55.32        16.39 o
   3  26   0         50.67         40.22        12.11 o
   4  26   0          1.02         -8.19        13.54 o
   5  26   0          0.68        -12.28        12.69 o
   1  27   0         21.96         19.51        14.79 o
   2  27   0         12.82          8.12        13.55 o
   3  27   0         16.66         46.74        12.63 o
   4  27   0         77.87         57.18        18.56 o
   2  28   0         63.92         84.61        19.33 o
   3  28   0        264.00        304.26        29.80 o
   4  28   0         17.57          0.94        14.24 o
   2  29   0          0.03         -6.22        13.81 o
 -11   1   1         98.05        127.92        15.82 o
 -10   1   1          3.59          8.83         6.92 o
  -9   1   1          6.98         14.11         6.29 o
  -8   1   1        908.58        930.58        18.32 o
  -7   1   1        258.39        265.40         9.53 o
  -6   1   1        497.58        513.76         9.88 o
  -5   1   1         69.04         63.07         3.08 o
  -4   1   1          0.53          1.70         2.15 o
  -3   1   1        957.88       1019.59        12.46 o
  -2   1   1       2558.77       2424.19        31.85 o
  -1   1   1       2680.52       2789.89        28.00 o
   0   1   1       1437.39       1382.26        13.24 o
   1   1   1       3084.09       3027.13        23.35 o
   2   1   1       4114.86       3935.36        32.73 o
   3   1   1       4682.48       4597.88        38.55 o
   4   1   1        174.53        171.35         4.40 o
   5   1   1        261.76        258.17         6.20 o
   6   1   1        400.96        393.09         8.28 o
   7   1   1        760.67        797.43        13.02 o
   8   1   1         57.51         69.78         6.68 o
   9   1   1         56.36         71.23         7.22 o
  10   1   1         91.85         94.13         9.71 o
  11   1   1         27.19         19.33        35.31 o
 -11   2   1        111.21        116.03        15.11 o
 -10   2   1         22.49         28.18         7.45 o
  -9   2   1        933.77        965.60        19.99 o
  -8   2   1        604.91        602.42        14.78 o
  -7   2   1         14.78         18.77         4.27 o
  -6   2   1       2781.10       2648.84        30.94 o
  -5   2   1         89.86         99.05         4.80 o
  -4   2   1        538.55        564.49         8.10 o
  -3   2   1        675.39        614.98         8.66 o
  -2   2   1       6758.97       6459.79        72.26 o
  -1   2   1        485.57        558.01         6.07 o
   0   2   1       6562.17       6269.68        63.37 o
   1   2   1       2038.32       1967.78        17.78 o
   2   2   1       7786.00       7573.47        61.52 o
   3   2   1        870.95        852.08         9.06 o
   4   2   1       5998.80       6444.78        57.08 o
   5   2   1        107.56         95.37         4.39 o
   6   2   1        292.27        289.51         7.30 o
   7   2   1        121.94        142.92         6.54 o
   8   2   1        468.84        520.78        12.51 o
   9   2   1        100.55         99.50         7.75 o
  10   2   1        192.17        218.56        12.72 o
  11   2   1         50.97         88.08        37.44 o
 -11   3   1         33.83         42.45        12.85 o
 -10   3   1          1.55         11.59         8.33 o
  -9   3   1         28.34         27.79         6.75 o
  -8   3   1         57.55         79.93         7.49 o
  -7   3   1        305.46        278.98         8.62 o
  -6   3   1         38.85         42.72         4.33 o
  -5   3   1          0.02          0.45         2.73 o
  -4   3   1        501.38        504.17         7.82 o
  -3   3   1        492.60        564.11         9.17 o
  -2   3   1       1592.60       1495.09        18.52 o
  -1   3   1       1378.17       1477.07        15.92 o
   0   3   1       7088.21       6962.38        54.18 o
   1   3   1       2299.20       2090.04        22.54 o
   2   3   1         54.95         72.69         3.05 o
   3   3   1        616.93        589.28         7.36 o
   4   3   1          0.15          2.00         2.10 o
   5   3   1        299.01        280.97         6.48 o
   6   3   1         15.26         18.73         3.50 o
   7   3   1        372.46        394.03         9.31 o
   8   3   1         33.88         48.99         5.99 o
   9   3   1          0.04         -1.05         6.17 o
  10   3   1         48.30         43.14        10.14 o
  11   3   1         39.79         57.90        36.43 o
 -11   4   1         15.48         24.64        11.43 o
 -10   4   1         21.62         23.07         8.70 o
  -9   4   1          9.86          4.14         6.83 o
  -8   4   1         11.64         18.21         6.46 o
  -7   4   1          4.52          6.96         5.32 o
  -6   4   1          2.19         -2.51         3.66 o
  -5   4   1         88.76         56.27         4.54 o
  -4   4   1         74.35         77.42         4.53 o
  -3   4   1        553.98        578.09         9.39 o
  -2   4   1        538.97        531.97         8.29 o
  -1   4   1          1.87          1.69         1.34 o
   0   4   1         27.89         36.07         1.74 o
   1   4   1       2047.92       2020.98        22.07 o
   2   4   1       2523.75       2568.78        25.95 o
   3   4   1        124.16        137.46         4.43 o
   4   4   1        816.57        753.18        10.26 o
   5   4   1         17.51         25.51         2.91 o
   6   4   1          2.85          4.24         3.14 o
   7   4   1          1.96          5.49         3.97 o
   8   4   1         33.53         44.22         5.96 o
   9   4   1          0.02         -0.32         7.27 o
  10   4   1          0.21         -6.13         8.23 o
  11   4   1          9.10          0.79        35.18 o
 -11   5   1          9.20         19.61        10.94 o
 -10   5   1          0.03         -7.23         7.23 o
  -9   5   1         33.99         44.56         8.36 o
  -8   5   1        569.70        556.50        16.37 o
  -7   5   1         21.52         33.56         5.37 o
  -6   5   1        150.35        154.51         7.33 o
  -5   5   1       1048.62       1031.02        16.41 o
  -4   5   1         77.03         97.66         4.86 o
  -3   5   1       2054.87       1879.77        23.75 o
  -2   5   1        989.94       1011.55        16.45 o
  -1   5   1        129.28        140.83         4.84 o
   0   5   1       2563.41       2512.77        24.13 o
   1   5   1        162.66        130.67         4.39 o
   2   5   1       1665.82       1550.48        20.05 o
   3   5   1        594.63        605.01         9.27 o
   4   5   1         30.77         19.10         3.01 o
   5   5   1        369.60        365.67         8.10 o
   6   5   1         24.92         47.64         4.62 o
   7   5   1       1482.98       1534.27        21.90 o
   8   5   1        314.86        303.43        14.07 o
   9   5   1         97.70        109.95        10.83 o
  10   5   1         57.31         63.86        10.85 o
  11   5   1          2.36        -17.30        36.50 o
 -11   6   1         50.60         -0.12        10.57 o
 -10   6   1          1.72          0.44         7.82 o
  -9   6   1          6.30          2.36         7.00 o
  -8   6   1        291.07        312.22        13.28 o
  -7   6   1         32.58         40.31         6.59 o
  -6   6   1        131.72        156.48         7.41 o
  -5   6   1       1391.74       1209.10        18.49 o
  -4   6   1         69.39         81.11         4.60 o
  -3   6   1        165.34        169.99         5.08 o
  -2   6   1       1453.91       1398.90        18.13 o
  -1   6   1       2989.29       2785.75        27.55 o
   0   6   1       1682.76       1694.96        19.06 o
   1   6   1        131.23        129.09         3.61 o
   2   6   1         21.25         16.42         2.66 o
   3   6   1       2325.44       2449.39        27.71 o
   4   6   1        250.80        261.00         6.41 o
   5   6   1          0.95          3.02         3.05 o
   6   6   1         40.91         38.64         4.49 o
   7   6   1          0.25         -1.45         4.25 o
   8   6   1         53.13         47.84         8.29 o
   9   6   1         54.17         74.10        10.05 o
  10   6   1          0.63         -4.70         8.50 o
  11   6   1         49.63         69.10        22.41 o
 -11   7   1          1.67         -4.01        10.16 o
 -10   7   1          6.58          1.28         8.13 o
  -9   7   1          0.21         -2.26         6.74 o
  -8   7   1         72.80         80.27         8.80 o
  -7   7   1         18.80         26.89         5.53 o
  -6   7   1          1.52         -1.30         3.86 o
  -5   7   1        131.55        138.24         6.41 o
  -4   7   1        611.42        639.79        11.35 o
  -3   7   1         79.55         69.30         5.31 o
  -2   7   1        101.84        124.49         3.71 o
  -1   7   1        123.94        123.62         3.89 o
   0   7   1        162.36        154.64         4.26 o
   1   7   1         10.60         15.77         2.17 o
   2   7   1          0.52          1.72         2.03 o
   3   7   1        955.29        954.11        14.67 o
   4   7   1        171.27        158.09         5.47 o
   5   7   1        132.70        130.58         5.57 o
   6   7   1          5.39         23.90         5.09 o
   7   7   1         71.28         82.06         7.66 o
   8   7   1          5.92         -1.49         6.53 o
   9   7   1          0.66         -7.35         7.35 o
  10   7   1         13.91          7.73        11.23 o
  11   7   1          0.00         -0.60        18.03 o
 -11   8   1         13.08        -10.66        10.66 o
 -10   8   1         77.34         64.29        12.25 o
  -9   8   1        156.67        175.55        11.70 o
  -8   8   1        392.72        392.87        14.47 o
  -7   8   1         29.94         35.39         5.96 o
  -6   8   1        174.02        150.39         7.71 o
  -5   8   1          6.67          8.25         3.57 o
  -4   8   1        208.49        221.35         6.70 o
  -3   8   1          0.78         -1.29         3.63 o
  -2   8   1        555.68        542.97         8.30 o
  -1   8   1          0.26          4.70         2.01 o
   0   8   1         37.49         64.46         3.54 o
   1   8   1        441.52        419.95         6.81 o
   2   8   1        169.57        182.45         4.93 o
   3   8   1        152.88        191.55         6.39 o
   4   8   1         96.12        112.44         4.98 o
   5   8   1         51.48         82.11         4.83 o
   6   8   1        296.66        305.40        10.26 o
   7   8   1        198.89        219.80        10.69 o
   8   8   1          0.77          2.17         6.88 o
   9   8   1         19.09         22.34         8.52 o
  10   8   1          5.73         -3.44        10.27 o
 -11   9   1        114.02         95.63        36.23 o
 -10   9   1         28.07         40.93        11.49 o
  -9   9   1        874.06        900.00        22.40 o
  -8   9   1        207.12        212.84        11.99 o
  -7   9   1          8.20          5.96         5.43 o
  -6   9   1         55.80         73.10         6.17 o
  -5   9   1        149.58        149.42         6.67 o
  -4   9   1        671.23        777.79        16.37 o
  -3   9   1        636.30        707.09        11.62 o
  -2   9   1        374.63        347.73         6.68 o
  -1   9   1        870.20        843.31        11.56 o
   0   9   1        622.62        725.08        11.48 o
   1   9   1       2390.83       2315.08        25.44 o
   2   9   1        173.56        197.62         5.37 o
   3   9   1         16.44         21.68         5.29 o
   4   9   1         12.13         16.90         3.20 o
   5   9   1         61.79         70.02         4.71 o
   6   9   1        923.54        962.38        18.04 o
   7   9   1       1476.58       1548.37        25.90 o
   8   9   1        376.49        382.85        15.34 o
   9   9   1          8.74          8.02         8.17 o
  10   9   1        117.30        157.04        16.49 o
 -11  10   1         43.60         11.01        35.56 o
 -10  10   1          0.86         -9.34         9.34 o
  -9  10   1         14.04         25.67         7.74 o
  -8  10   1        333.19        367.54        14.42 o
  -7  10   1        280.20        304.95        11.07 o
  -6  10   1         39.29         28.20         5.08 o
  -5  10   1         48.66         44.88         4.78 o
  -4  10   1         44.44         58.33         6.05 o
  -3  10   1        880.84       1005.09        15.20 o
  -2  10   1        376.35        388.08         8.34 o
  -1  10   1        952.47       1162.96        16.63 o
   0  10   1        129.02        120.93         5.21 o
   1  10   1        420.46        450.22         7.63 o
   2  10   1       2924.96       3058.56        33.35 o
   3  10   1         89.65         94.84         4.77 o
   4  10   1         55.51        115.83         6.44 o
   5  10   1        328.88        318.29         8.00 o
   6  10   1        607.99        577.76        13.74 o
   7  10   1        272.94        269.21        11.39 o
   8  10   1         10.69         19.09         7.48 o
   9  10   1         72.41         77.43        10.50 o
  10  10   1          6.41          9.64        10.50 o
 -11  11   1          3.33         25.80        34.97 o
 -10  11   1         21.25         10.57        31.99 o
  -9  11   1         39.99         56.49         9.14 o
  -8  11   1        222.32        206.34        12.01 o
  -7  11   1         11.46         15.50         5.83 o
  -6  11   1         26.56         19.90         5.22 o
  -5  11   1        614.91        673.47        16.64 o
  -4  11   1          0.46          1.33         3.66 o
  -3  11   1         28.52         15.01         3.28 o
  -2  11   1         13.44         14.39         3.74 o
  -1  11   1        751.93        734.32        12.29 o
   0  11   1         26.05         34.90         3.63 o
   1  11   1         30.51         49.77         3.38 o
   2  11   1        221.18        171.65         5.42 o
   3  11   1        172.05        177.70         5.83 o
   4  11   1         15.67         14.29         3.42 o
   5  11   1        182.10        172.41         6.59 o
   6  11   1          7.53          7.75         5.32 o
   7  11   1          0.64          5.69         5.86 o
   8  11   1          5.90          0.62         6.75 o
   9  11   1         19.81         18.07         8.36 o
  10  11   1          1.54          6.34        10.40 o
 -10  12   1          6.64          8.29        32.90 o
  -9  12   1        100.69        124.51        11.11 o
  -8  12   1        235.25        234.20        12.59 o
  -7  12   1          7.42         13.46         6.19 o
  -6  12   1         14.73         26.60         5.31 o
  -5  12   1        415.88        405.83        13.35 o
  -4  12   1          0.73         -0.20         3.83 o
  -3  12   1         22.74         47.94         4.24 o
  -2  12   1        463.94        488.70        11.87 o
  -1  12   1        455.61        458.57         9.54 o
   0  12   1        400.30        406.81         8.82 o
   1  12   1        421.20        411.76         7.64 o
   2  12   1        341.72        248.66         6.31 o
   3  12   1         15.42         14.22         3.18 o
   4  12   1         47.59         49.84         4.36 o
   5  12   1         96.08        117.90         6.01 o
   6  12   1          0.13          0.76         5.10 o
   7  12   1        188.25        181.34        11.30 o
   8  12   1         18.50          5.57         6.79 o
   9  12   1          3.11          8.81         8.02 o
  10  12   1          0.00         -0.01        10.11 o
 -10  13   1        154.35        141.00        36.02 o
  -9  13   1        207.42        213.55        13.41 o
  -8  13   1        126.37        135.34        10.31 o
  -7  13   1         78.95         73.72         8.02 o
  -6  13   1          4.08          4.83         4.93 o
  -5  13   1          5.93          2.30         4.84 o
  -4  13   1          0.64          2.16         3.07 o
  -3  13   1        775.64        737.48        15.44 o
  -2  13   1        342.39        308.78         9.19 o
  -1  13   1        434.30        450.96         9.74 o
   0  13   1         13.09         17.74         3.49 o
   1  13   1       1659.35       1803.24        24.47 o
   2  13   1        705.28        594.93        11.64 o
   3  13   1         50.71         71.14         4.58 o
   4  13   1        335.68        344.28         8.60 o
   5  13   1        243.32        218.20         6.85 o
   6  13   1         34.63         29.57         6.11 o
   7  13   1        770.02        767.56        19.52 o
   8  13   1          6.62          0.79         7.12 o
   9  13   1         33.62         37.74         9.27 o
  10  13   1         45.78         42.63        12.69 o
 -10  14   1         70.38         31.36        34.30 o
  -9  14   1          0.56          3.39         7.40 o
  -8  14   1         47.22         58.99         8.33 o
  -7  14   1        176.12        157.05        10.07 o
  -6  14   1         17.17         13.30         6.16 o
  -5  14   1         76.54         74.43         7.17 o
  -4  14   1          4.82          8.14         4.65 o
  -3  14   1          6.24          6.35         4.22 o
  -2  14   1        125.85        157.51         7.43 o
  -1  14   1         43.85         64.67         4.80 o
   0  14   1        273.53        276.70         7.87 o
   1  14   1         15.79         34.85         5.03 o
   2  14   1         96.19        133.17         6.44 o
   3  14   1          0.38          2.00         3.70 o
   4  14   1         89.62         91.63         5.62 o
   5  14   1         85.23         98.94         5.39 o
   6  14   1        212.62        193.97         8.78 o
   7  14   1         28.30         21.88         6.91 o
   8  14   1         26.20         26.11         7.75 o
   9  14   1          9.41         16.32         8.39 o
  10  14   1          9.84          8.42        11.18 o
 -10  15   1         91.45         69.68        36.15 o
  -9  15   1         27.68         31.70        11.51 o
  -8  15   1         38.64         45.54         7.75 o
  -7  15   1         85.11         83.29         9.00 o
  -6  15   1          3.74          0.75         5.79 o
  -5  15   1          0.34          2.26         5.31 o
  -4  15   1          5.15         -0.50         4.60 o
  -3  15   1         43.97         37.09         5.43 o
  -2  15   1          1.09          2.00         3.93 o
  -1  15   1          0.26          3.16         3.58 o
   0  15   1         60.42         68.22         5.05 o
   1  15   1        382.41        320.94        11.03 o
   2  15   1         80.34        112.79         6.21 o
   3  15   1         74.53         98.71         6.46 o
   4  15   1        103.67        110.38         6.26 o
   5  15   1        127.47        139.43         7.29 o
   6  15   1         57.79         44.83         5.77 o
   7  15   1         22.54         26.03         6.28 o
   8  15   1          2.61          6.29         7.52 o
   9  15   1          0.48         -5.98         7.88 o
 -10  16   1         22.16         30.13        35.54 o
  -9  16   1        293.22        320.19        20.62 o
  -8  16   1         40.42         36.72         8.46 o
  -7  16   1          1.01          8.65         6.67 o
  -6  16   1        507.35        493.78        15.83 o
  -5  16   1        244.15        211.43        11.08 o
  -4  16   1         70.51         57.01         6.71 o
  -3  16   1        566.46        543.65        14.08 o
  -2  16   1         76.43        108.27        11.32 o
  -1  16   1         68.25         65.19         5.27 o
   0  16   1        219.55        269.84         8.51 o
   1  16   1          1.00         15.81         4.88 o
   2  16   1        426.88        424.42        10.48 o
   3  16   1         15.04          3.13         4.17 o
   4  16   1        207.64        194.04         9.18 o
   5  16   1        546.42        518.12        11.79 o
   6  16   1        158.62        183.18         8.85 o
   7  16   1         16.40         17.33         6.02 o
   8  16   1        216.83        227.95        11.72 o
   9  16   1          2.26          1.54         6.89 o
  -9  17   1          4.57          9.76         7.87 o
  -8  17   1        307.67        324.12        15.68 o
  -7  17   1        295.20        318.88        14.28 o
  -6  17   1          9.51          4.58         6.54 o
  -5  17   1         86.94         83.68         8.21 o
  -4  17   1          6.51          0.41         5.13 o
  -3  17   1        413.12        391.23        12.40 o
  -2  17   1       1834.94       1761.31        29.11 o
  -1  17   1        256.26        296.59        11.84 o
   0  17   1       1471.45       1579.67        23.90 o
   1  17   1        982.05        904.44        20.19 o
   2  17   1         91.71        103.15         6.52 o
   3  17   1        140.20        134.64         7.59 o
   4  17   1        360.87        342.26        11.31 o
   5  17   1        107.36        105.01         8.11 o
   6  17   1        221.71        232.41         9.65 o
   7  17   1        249.95        272.62        11.74 o
   8  17   1          7.14         15.58         6.70 o
   9  17   1         62.43         58.31        10.50 o
  -9  18   1         38.86         30.12         9.68 o
  -8  18   1         47.83         54.17         9.11 o
  -7  18   1         15.11          7.97         6.92 o
  -6  18   1        216.47        223.82        12.66 o
  -5  18   1          2.29          6.32         6.14 o
  -4  18   1          4.57          5.91         5.50 o
  -3  18   1         43.49         46.97         6.47 o
  -2  18   1        220.74        254.14        10.26 o
  -1  18   1        272.87        260.13        13.93 o
   0  18   1        230.98        291.99        12.73 o
   1  18   1        213.39        241.08        12.10 o
   2  18   1        103.07        132.43         7.39 o
   3  18   1         19.47         19.39         5.27 o
   4  18   1         13.55          6.53         5.36 o
   5  18   1          8.67          6.59         5.90 o
   6  18   1          4.40          6.91         5.13 o
   7  18   1        144.04        143.10        11.27 o
   8  18   1        129.17        119.67        11.48 o
   9  18   1          8.64         14.64         8.82 o
  -9  19   1         18.06         22.38         9.38 o
  -8  19   1         22.43         29.79         8.51 o
  -7  19   1         21.56         19.35         7.33 o
  -6  19   1         10.03         15.32         6.84 o
  -5  19   1         15.98         -3.25         6.35 o
  -4  19   1        483.98        436.47        14.45 o
  -3  19   1        145.73        145.73         9.22 o
  -2  19   1        781.65        742.71        17.06 o
  -1  19   1        227.00        215.11         9.73 o
   0  19   1        515.73        526.78        16.57 o
   1  19   1          1.58          3.62         6.24 o
   2  19   1         39.73         51.92         5.70 o
   3  19   1         11.36         13.10         5.26 o
   4  19   1         12.48         15.20         5.57 o
   5  19   1        112.76         94.45         8.32 o
   6  19   1          6.19         12.34         6.80 o
   7  19   1        161.83        168.78        12.45 o
   8  19   1          3.09         22.29         8.17 o
  -8  20   1         46.26         53.95         9.54 o
  -7  20   1         99.64        119.95        10.98 o
  -6  20   1        640.42        583.06        18.23 o
  -5  20   1         51.77         64.76         8.23 o
  -4  20   1        353.22        352.25        13.61 o
  -3  20   1        889.54        873.60        19.76 o
  -2  20   1        336.01        324.59        11.85 o
  -1  20   1        118.81        182.94         9.68 o
   0  20   1        543.38        576.23        17.70 o
   1  20   1          1.32         -3.55         6.05 o
   2  20   1         22.03         30.87         5.14 o
   3  20   1        253.83        240.20        10.89 o
   4  20   1        843.91        719.70        18.48 o
   5  20   1         76.78         80.73         8.78 o
   6  20   1        161.56        184.55        12.23 o
   7  20   1         77.22         78.95        10.36 o
   8  20   1        265.83        295.66        16.50 o
  -8  21   1         72.59         80.75        10.80 o
  -7  21   1        218.89        233.45        14.11 o
  -6  21   1        201.67        181.12        12.13 o
  -5  21   1         27.48         39.39         7.44 o
  -4  21   1        353.77        375.33        14.21 o
  -3  21   1        226.50        228.15        11.16 o
  -2  21   1        326.29        318.87        12.18 o
  -1  21   1       1442.51       1417.80        34.64 o
   0  21   1       1014.58       1066.02        29.24 o
   1  21   1         34.16         50.67         8.34 o
   2  21   1          5.56         14.38         7.40 o
   3  21   1        317.17        305.59        12.16 o
   4  21   1          4.69         17.67         6.61 o
   5  21   1          0.29         -6.08         6.08 o
   6  21   1         51.76         55.55         8.95 o
   7  21   1        156.48        178.91        12.99 o
  -8  22   1         76.76         88.19        10.99 o
  -7  22   1         21.82         17.90         7.67 o
  -6  22   1         22.68         17.52         7.19 o
  -5  22   1        235.41        192.51        11.76 o
  -4  22   1          0.21         -5.04         5.84 o
  -3  22   1        175.60        199.88        11.07 o
  -2  22   1         35.09         60.22         7.13 o
  -1  22   1        228.31        257.78        16.03 o
   0  22   1        534.03        535.24        21.11 o
   1  22   1          0.71          5.60         7.56 o
   2  22   1        227.73        209.49        15.48 o
   3  22   1        155.55        152.75         9.66 o
   4  22   1         69.03         57.13         8.09 o
   5  22   1         15.28          8.50         6.77 o
   6  22   1          0.62         -0.26         7.08 o
   7  22   1         26.16         39.04         9.28 o
  -7  23   1          0.47          3.57         7.61 o
  -6  23   1          3.49         -2.13         6.82 o
  -5  23   1         52.33         58.16         8.61 o
  -4  23   1          0.66         -6.08         6.08 o
  -3  23   1         11.46         24.79         6.44 o
  -2  23   1        579.92        562.18        15.74 o
  -1  23   1         32.58         33.36         9.09 o
   0  23   1         11.25         40.12         9.35 o
   1  23   1        157.56        157.84        13.89 o
   2  23   1         75.07         84.01        11.25 o
   3  23   1          5.56          5.25         5.82 o
   4  23   1        118.13        106.66         9.48 o
   5  23   1         85.73         91.30         9.79 o
   6  23   1         59.96         56.96         9.31 o
   7  23   1         51.45         61.18        10.06 o
  -7  24   1          8.08         -3.11         7.82 o
  -6  24   1         89.66         84.00        10.10 o
  -5  24   1          0.09         -5.15         6.44 o
  -4  24   1          0.06         -0.45         6.33 o
  -3  24   1          5.19          3.41         5.87 o
  -2  24   1          0.02         15.35         5.71 o
  -1  24   1         14.07         32.55         9.50 o
   0  24   1        198.76        211.19        15.94 o
   1  24   1        103.23        119.71        12.83 o
   2  24   1        119.06         92.10        11.96 o
   3  24   1         10.07         12.63         8.49 o
   4  24   1         16.04         11.45         6.63 o
   5  24   1        102.71        119.68        10.76 o
   6  24   1         10.35         15.13        32.57 o
  -6  25   1          6.83          4.08         7.44 o
  -5  25   1         96.16         88.90         9.92 o
  -4  25   1         73.96         62.91         8.82 o
  -3  25   1          8.68          8.19         6.43 o
  -2  25   1          4.64          2.82         8.56 o
  -1  25   1         60.44         76.15        11.74 o
   0  25   1         90.78         93.98        12.46 o
   1  25   1         55.69         60.26        10.93 o
   2  25   1         16.38          7.56         8.67 o
   3  25   1          1.92         -8.16         8.16 o
   4  25   1         72.27         88.73        13.04 o
   5  25   1          1.89         -3.02         6.93 o
   6  25   1          3.85         32.19        34.06 o
  -5  26   1         14.13          7.50         7.27 o
  -4  26   1         13.30         28.79         7.54 o
  -3  26   1         93.91         84.05        12.58 o
  -2  26   1         34.77         26.84         9.93 o
  -1  26   1          0.01          6.03         8.94 o
   0  26   1          0.21         -3.00         8.27 o
   1  26   1          0.16         12.43         9.02 o
   2  26   1          2.99         11.35         9.39 o
   3  26   1        225.78        219.95        17.05 o
   4  26   1         41.70         42.33        11.07 o
   5  26   1          0.08        -13.29        32.84 o
  -5  27   1          0.65         -3.83         8.07 o
  -4  27   1        231.50        282.34        19.75 o
  -3  27   1         61.29         75.76        12.52 o
  -2  27   1          6.64         23.10        10.14 o
  -1  27   1        136.93        161.27        16.23 o
   0  27   1          0.94          0.50         9.43 o
   1  27   1        136.55        170.43        16.01 o
   2  27   1         61.60         57.11        17.41 o
   3  27   1        298.41        444.55        41.75 o
   4  27   1        113.72        130.26        20.33 o
  -4  28   1          6.29         -1.17         9.95 o
  -3  28   1        112.89        122.08        15.15 o
  -2  28   1         40.47         43.00        11.89 o
  -1  28   1         10.02          9.36        10.17 o
   0  28   1        121.37        129.05        15.23 o
   1  28   1          0.44         12.08        10.39 o
   2  28   1        190.43        219.16        25.83 o
   3  28   1        104.80        128.93        20.63 o
  -2  29   1         45.39         34.98        11.65 o
  -1  29   1         81.76         72.35        17.78 o
   0  29   1          1.16         -2.11        10.12 o
   1  29   1         17.79         14.46        10.70 o
   2  29   1          7.26          3.70        14.53 o
 -10   0   2        544.11        607.11        32.86 o
  -9   0   2        282.50        260.14        17.29 o
  -8   0   2        107.03         95.22        13.66 o
  -7   0   2        528.03        530.31        18.17 o
  -6   0   2       2002.25       2004.41        31.60 o
  -5   0   2       2534.83       2310.78        34.50 o
  -4   0   2       4082.55       3896.36        64.17 o
  -3   0   2       1206.51       1244.67        32.72 o
  -2   0   2      18355.29      18370.68       399.15 o
  -1   0   2      11456.23      11084.73       144.15 o
   0   0   2      11170.19      11569.16       156.90 o
   1   0   2      18054.87      18361.90       247.34 o
   2   0   2       1172.76       1199.05        18.66 o
   3   0   2       4027.67       3769.73        52.26 o
   4   0   2       2605.94       2465.40        36.82 o
   5   0   2       2000.02       2033.09        32.37 o
   6   0   2        513.13        476.21        13.62 o
   7   0   2        104.80         92.04        10.02 o
   8   0   2        281.63        253.83        16.51 o
   9   0   2        530.68        546.15        33.28 o
 -10   1   2          2.48          8.19        13.67 o
  -9   1   2        236.04        231.71        13.48 o
  -8   1   2        895.95        857.81        20.21 o
  -7   1   2       1318.43       1397.94        22.13 o
  -6   1   2       2320.14       2324.62        30.86 o
  -5   1   2         83.07         83.98         4.65 o
  -4   1   2       4568.52       4430.35        51.01 o
  -3   1   2        841.48        750.54        22.36 o
  -2   1   2       9321.30       9500.18       119.92 o
  -1   1   2       6707.55       6709.15        75.95 o
   0   1   2       6526.79       7113.43        62.01 o
   1   1   2       9205.38       9386.86        76.57 o
   2   1   2        817.73        791.52         9.61 o
   3   1   2       4701.39       4698.81        45.35 o
   4   1   2         80.72         85.73         4.50 o
   5   1   2       2275.03       2172.50        24.15 o
   6   1   2       1313.34       1357.77        17.70 o
   7   1   2        875.62        780.08        13.34 o
   8   1   2        231.44        214.07        11.24 o
   9   1   2          2.47         26.64        13.58 o
  10   1   2        366.70        456.69        34.09 o
 -10   2   2         48.56         37.06        19.87 o
  -9   2   2        116.80        126.05        15.85 o
  -8   2   2         27.88         24.88         9.84 o
  -7   2   2        447.07        382.17        12.90 o
  -6   2   2        117.37        100.21         8.09 o
  -5   2   2       1982.93       1824.11        28.20 o
  -4   2   2       1002.22       1071.10        15.68 o
  -3   2   2        709.51        701.10        15.68 o
  -2   2   2       5611.08       5444.12        62.26 o
  -1   2   2        793.58        744.99         9.19 o
   0   2   2        807.25        702.78         8.46 o
   1   2   2       5481.98       5325.47        51.26 o
   2   2   2        690.76        747.99         9.31 o
   3   2   2       1031.26       1155.47        13.58 o
   4   2   2       1952.44       1727.15        19.38 o
   5   2   2        120.75        109.92         5.52 o
   6   2   2        460.07        410.29         9.20 o
   7   2   2         28.69         33.03         7.03 o
   8   2   2        115.58        125.60        14.38 o
   9   2   2         47.43         48.87        13.62 o
  10   2   2         12.67         50.17        25.36 o
 -11   3   2        215.88        240.01        28.20 o
 -10   3   2         58.55         77.43        20.87 o
  -9   3   2         28.79         30.12        14.37 o
  -8   3   2        125.50        120.21        10.97 o
  -7   3   2        774.77        756.96        17.61 o
  -6   3   2       1240.81       1310.94        23.03 o
  -5   3   2       1341.95       1178.96        20.31 o
  -4   3   2        290.88        341.56         9.03 o
  -3   3   2       1576.33       1658.43        24.76 o
  -2   3   2        349.53        296.64         5.46 o
  -1   3   2       3296.32       3109.07        29.31 o
   0   3   2       3208.17       3143.90        33.65 o
   1   3   2        346.08        308.33         7.26 o
   2   3   2       1558.75       1696.48        20.04 o
   3   3   2        296.15        346.08         6.38 o
   4   3   2       1350.41       1180.73        14.50 o
   5   3   2       1236.32       1273.44        16.14 o
   6   3   2        766.56        713.48        11.91 o
   7   3   2        128.72        128.52         7.97 o
   8   3   2         28.08         36.85        13.06 o
   9   3   2         58.66         36.23        21.95 o
  10   3   2        192.53        206.52        28.40 o
 -11   4   2         25.75         13.51        23.16 o
 -10   4   2        104.38        103.19        22.16 o
  -9   4   2        267.71        255.01        24.20 o
  -8   4   2        265.33        234.73        12.41 o
  -7   4   2        212.64        247.58        11.20 o
  -6   4   2       1086.17        993.40        19.23 o
  -5   4   2       1539.93       1626.41        25.82 o
  -4   4   2        756.33        760.30        14.14 o
  -3   4   2       2075.49       1966.34        28.03 o
  -2   4   2       7553.00       7279.75        74.91 o
  -1   4   2       5618.85       5477.77        50.36 o
   0   4   2       5572.53       5389.83        56.12 o
   1   4   2       7393.22       7325.87        83.20 o
   2   4   2       2053.19       1981.91        22.99 o
   3   4   2        741.36        749.61        11.43 o
   4   4   2       1526.18       1582.21        18.17 o
   5   4   2       1111.89       1059.69        14.27 o
   6   4   2        207.15        199.47         7.17 o
   7   4   2        271.73        239.43         9.26 o
   8   4   2        272.42        273.77        17.07 o
   9   4   2        101.44        107.15        22.71 o
  10   4   2         24.14          9.31        24.18 o
 -11   5   2         12.41          0.13        23.80 o
 -10   5   2         31.17          8.42        20.93 o
  -9   5   2         46.81         71.78        12.63 o
  -8   5   2        100.20         91.65        10.37 o
  -7   5   2        383.66        376.84        12.61 o
  -6   5   2        227.49        208.81         9.37 o
  -5   5   2        119.04        161.58         7.83 o
  -4   5   2        105.18        143.87         6.68 o
  -3   5   2        109.71        122.99         5.70 o
  -2   5   2       6187.09       6371.38        65.88 o
  -1   5   2        344.50        329.17         5.83 o
   0   5   2        349.82        316.25         4.69 o
   1   5   2       6270.59       6358.95        72.81 o
   2   5   2        108.86        120.76         4.90 o
   3   5   2        102.80        147.05         5.65 o
   4   5   2        116.70        141.78         5.77 o
   5   5   2        223.29        197.47         7.03 o
   6   5   2        385.14        383.34         9.98 o
   7   5   2         99.60         73.96         8.69 o
   8   5   2         48.03         40.93        13.32 o
   9   5   2         31.87         84.29        22.21 o
  10   5   2         12.08         22.40        23.76 o
 -11   6   2         76.45         60.28        25.58 o
 -10   6   2        144.77        146.28        15.43 o
  -9   6   2         39.62         45.26        11.82 o
  -8   6   2        289.51        269.96        12.73 o
  -7   6   2          4.45         12.50         7.85 o
  -6   6   2          7.36         -3.03         6.48 o
  -5   6   2        188.70        184.40         7.82 o
  -4   6   2        414.56        389.50         9.68 o
  -3   6   2         54.46         71.14         3.86 o
  -2   6   2        567.89        554.38         8.40 o
  -1   6   2       2958.66       2730.46        29.12 o
   0   6   2       2895.54       2789.90        29.70 o
   1   6   2        558.40        560.34         8.42 o
   2   6   2         55.99         64.94         5.08 o
   3   6   2        423.07        404.03         8.30 o
   4   6   2        191.18        188.13         6.51 o
   5   6   2          7.53          0.19         4.89 o
   6   6   2          4.35         10.69         7.26 o
   7   6   2        282.73        240.46         9.64 o
   8   6   2         39.39         35.54        13.97 o
   9   6   2        143.14        139.21        23.92 o
  10   6   2         76.51         96.76        25.95 o
 -11   7   2        237.51        257.53        18.83 o
 -10   7   2        283.72        299.00        17.91 o
  -9   7   2         35.67         48.88        11.98 o
  -8   7   2        423.09        422.70        17.01 o
  -7   7   2        319.89        302.84        11.81 o
  -6   7   2        308.26        302.10        10.46 o
  -5   7   2        662.02        547.59        12.62 o
  -4   7   2        620.90        540.08        11.45 o
  -3   7   2       1590.22       1651.69        21.97 o
  -2   7   2       1564.75       1506.28        18.06 o
  -1   7   2       3039.74       3309.32        39.51 o
   0   7   2       3024.14       3330.46        35.16 o
   1   7   2       1521.17       1524.82        17.91 o
   2   7   2       1628.54       1667.71        19.75 o
   3   7   2        608.58        518.12         9.57 o
   4   7   2        658.43        545.94        10.26 o
   5   7   2        315.95        320.29         8.52 o
   6   7   2        313.56        257.76         8.93 o
   7   7   2        414.63        395.72        11.31 o
   8   7   2         36.68         37.34        14.08 o
   9   7   2        288.18        322.27        28.54 o
  10   7   2        239.12        275.06        29.82 o
 -11   8   2         12.99         13.52        14.79 o
 -10   8   2        132.87        129.08        15.19 o
  -9   8   2        224.32        233.37        15.20 o
  -8   8   2        371.66        393.63        16.78 o
  -7   8   2       2270.75       2096.11        34.42 o
  -6   8   2        110.20        106.35         8.05 o
  -5   8   2        761.88        749.34        15.10 o
  -4   8   2        794.45        810.55        19.67 o
  -3   8   2        253.78        211.44         6.58 o
  -2   8   2       1351.60       1435.55        17.66 o
  -1   8   2       2133.88       2352.59        29.48 o
   0   8   2       2183.44       2282.49        28.72 o
   1   8   2       1315.94       1425.48        17.18 o
   2   8   2        249.37        206.55         5.85 o
   3   8   2        772.02        771.11        12.22 o
   4   8   2        777.70        785.15        12.81 o
   5   8   2        113.28        124.10         6.57 o
   6   8   2       2327.88       2243.95        29.01 o
   7   8   2        362.56        357.48        10.89 o
   8   8   2        223.72        230.44        17.38 o
   9   8   2        135.49        144.39        26.01 o
  10   8   2         13.30         36.45        24.59 o
 -11   9   2          7.56        -11.72        14.53 o
 -10   9   2         84.18         92.98        23.88 o
  -9   9   2         85.61        102.51        13.08 o
  -8   9   2        186.84        224.81        12.28 o
  -7   9   2         55.85         78.89         9.37 o
  -6   9   2        456.20        482.17        12.99 o
  -5   9   2        219.86        236.82         8.53 o
  -4   9   2        311.24        336.55        12.99 o
  -3   9   2         84.81         73.41         5.05 o
  -2   9   2         30.48         31.63         4.40 o
  -1   9   2        411.49        481.88        10.95 o
   0   9   2        422.77        478.62         9.66 o
   1   9   2         31.36         42.09         4.18 o
   2   9   2         86.09         78.88         4.83 o
   3   9   2        307.38        329.47         7.68 o
   4   9   2        225.75        250.09         7.55 o
   5   9   2        457.17        461.49        10.40 o
   6   9   2         54.38         68.10         7.17 o
   7   9   2        185.78        199.54         9.35 o
   8   9   2         83.53         70.50        14.51 o
   9   9   2         85.26         73.63        24.62 o
  10   9   2          7.64         -2.79        24.33 o
 -11  10   2          3.24        -14.40        14.40 o
 -10  10   2         25.02         14.08        20.96 o
  -9  10   2        261.96        285.81        16.27 o
  -8  10   2        406.26        400.04        16.83 o
  -7  10   2        770.61        760.56        18.14 o
  -6  10   2        137.62        133.36         8.66 o
  -5  10   2        150.98        181.74        12.01 o
  -4  10   2        814.25        720.63        19.10 o
  -3  10   2       1271.71       1249.76        18.38 o
  -2  10   2       1518.82       1528.12        21.41 o
  -1  10   2        979.25       1030.93        15.89 o
   0  10   2        974.59       1062.30        16.30 o
   1  10   2       1538.20       1526.33        18.67 o
   2  10   2       1236.13       1206.79        16.00 o
   3  10   2        813.49        718.67        11.76 o
   4  10   2        153.74        175.96         7.01 o
   5  10   2        136.35        140.48         7.19 o
   6  10   2        790.19        767.92        14.53 o
   7  10   2        397.07        372.60        11.18 o
   8  10   2        258.07        272.71        18.23 o
   9  10   2         24.88         90.49        24.47 o
  10  10   2          3.33         -6.53        24.49 o
 -11  11   2         49.22         19.18        15.64 o
 -10  11   2        530.84        560.03        34.84 o
  -9  11   2          5.89         37.81        11.81 o
  -8  11   2        617.78        600.93        19.96 o
  -7  11   2        305.02        391.44        13.32 o
  -6  11   2        215.15        234.44         9.97 o
  -5  11   2       1903.21       1967.44        39.54 o
  -4  11   2         56.15         89.35         5.52 o
  -3  11   2       2040.10       2081.13        28.09 o
  -2  11   2       1299.99       1317.62        19.49 o
  -1  11   2       1283.08       1428.94        20.52 o
   0  11   2       1283.66       1479.49        21.16 o
   1  11   2       1317.67       1260.53        16.30 o
   2  11   2       2099.44       2025.82        24.15 o
   3  11   2         55.28         86.65         5.73 o
   4  11   2       1904.29       1911.32        22.16 o
   5  11   2        218.73        252.66         8.55 o
   6  11   2        297.04        314.99        10.65 o
   7  11   2        603.65        541.08        15.97 o
   8  11   2          5.82         39.06        21.56 o
   9  11   2        521.72        493.58        33.71 o
  10  11   2         50.45         73.48        25.76 o
 -11  12   2          1.06         61.88        16.20 o
 -10  12   2         42.68         58.33        22.95 o
  -9  12   2        279.43        297.84        16.14 o
  -8  12   2        281.08        289.18        14.87 o
  -7  12   2       1879.32       1704.20        35.27 o
  -6  12   2         16.13         32.20        11.98 o
  -5  12   2          4.81          4.30         7.74 o
  -4  12   2        841.20        830.48        14.50 o
  -3  12   2        188.62        198.46         8.71 o
  -2  12   2        262.32        240.09         8.00 o
  -1  12   2       1714.03       1963.47        26.65 o
   0  12   2       1754.88       1945.26        26.47 o
   1  12   2        264.57        238.82         9.05 o
   2  12   2        193.96        200.29         6.57 o
   3  12   2        827.28        802.74        13.02 o
   4  12   2          4.84         -2.56         6.27 o
   5  12   2         16.53         18.32         6.40 o
   6  12   2       1931.23       1898.37        39.93 o
   7  12   2        275.06        281.16        17.45 o
   8  12   2        278.85        256.36        26.63 o
   9  12   2         42.72         96.85        25.68 o
 -10  13   2         94.39         99.17        24.47 o
  -9  13   2         31.39         63.56        12.48 o
  -8  13   2        156.18        140.88        11.38 o
  -7  13   2         16.24         51.54        18.91 o
  -6  13   2         84.69        103.19        13.40 o
  -5  13   2         98.52         99.60         9.48 o
  -4  13   2        136.04        137.56         9.04 o
  -3  13   2        181.98        188.36        11.75 o
  -2  13   2        326.05        336.06         9.34 o
  -1  13   2        681.91        737.01        13.64 o
   0  13   2        663.48        781.09        16.71 o
   1  13   2        317.47        338.00        10.50 o
   2  13   2        183.99        204.27         6.73 o
   3  13   2        132.35        110.71         6.40 o
   4  13   2         99.48        101.54         6.95 o
   5  13   2         84.93         82.55         6.55 o
   6  13   2         16.00         34.01        10.44 o
   7  13   2        152.68        159.43        15.26 o
   8  13   2         30.73         49.28        14.71 o
   9  13   2         96.34         99.89        25.73 o
 -10  14   2         30.54         44.66        22.80 o
  -9  14   2        263.46        298.65        26.98 o
  -8  14   2          2.43         19.94        10.59 o
  -7  14   2       1121.97       1120.29        42.45 o
  -6  14   2        955.03        885.21        21.18 o
  -5  14   2        433.35        399.22        13.80 o
  -4  14   2        431.50        451.09        13.60 o
  -3  14   2        570.17        551.35        18.13 o
  -2  14   2          7.43         18.38         6.12 o
  -1  14   2        299.55        285.91         9.00 o
   0  14   2        294.42        280.87        10.62 o
   1  14   2          7.59         11.81         6.84 o
   2  14   2        573.52        544.46        10.45 o
   3  14   2        421.01        431.13         9.83 o
   4  14   2        437.92        394.82        10.17 o
   5  14   2        974.70        917.80        14.48 o
   6  14   2       1107.81       1059.64        22.53 o
   7  14   2          2.36         32.33        20.01 o
   8  14   2        265.25        310.30        28.27 o
 -10  15   2         66.04         67.70        24.34 o
  -9  15   2         29.45         61.65        21.56 o
  -8  15   2        738.57        755.31        36.27 o
  -7  15   2        308.14        306.34        25.16 o
  -6  15   2          2.54         18.98        12.72 o
  -5  15   2        320.47        346.96        13.48 o
  -4  15   2        352.40        346.95        12.77 o
  -3  15   2        420.61        429.88        16.87 o
  -2  15   2        458.56        478.69        11.54 o
  -1  15   2        217.52        222.62         8.62 o
   0  15   2        218.61        230.67        10.27 o
   1  15   2        446.48        511.14        13.61 o
   2  15   2        432.84        429.85         9.55 o
   3  15   2        362.65        372.87         9.52 o
   4  15   2        311.91        325.27         9.72 o
   5  15   2          2.54         12.99         6.31 o
   6  15   2        305.19        306.71        13.53 o
   7  15   2        725.96        774.77        36.49 o
   8  15   2         28.95         31.08        22.48 o
   9  15   2         67.82         59.82        25.58 o
 -10  16   2         86.37         99.57        25.33 o
  -9  16   2        141.20        150.71        24.41 o
  -8  16   2         48.13         80.18        20.46 o
  -7  16   2         16.91         -7.11        18.00 o
  -6  16   2        125.93        119.66        14.60 o
  -5  16   2        133.66        121.39        10.79 o
  -4  16   2        189.94        191.61        10.77 o
  -3  16   2        731.98        701.09        21.70 o
  -2  16   2         25.17         36.76         8.40 o
  -1  16   2        448.80        447.60        11.45 o
   0  16   2        448.02        457.57        13.53 o
   1  16   2         25.68         27.25         7.76 o
   2  16   2        740.35        701.02        12.49 o
   3  16   2        194.71        204.20         8.09 o
   4  16   2        133.94        120.89         7.83 o
   5  16   2        127.53        117.90         8.67 o
   6  16   2         16.45         29.26        12.56 o
   7  16   2         46.77         68.22        14.73 o
   8  16   2        138.98        183.92        26.40 o
   9  16   2         83.94         81.11        26.05 o
  -9  17   2         54.93         93.34        23.55 o
  -8  17   2        149.57        159.50        22.83 o
  -7  17   2         41.55         44.60        14.42 o
  -6  17   2        462.85        458.32        20.07 o
  -5  17   2        320.31        302.24        23.56 o
  -4  17   2          1.02         -2.42         8.21 o
  -3  17   2        423.28        424.04        13.80 o
  -2  17   2         63.40         99.75        12.01 o
  -1  17   2        208.45        294.78        10.32 o
   0  17   2        205.90        280.75        11.87 o
   1  17   2         65.10        127.65         8.59 o
   2  17   2        432.31        459.06        10.40 o
   3  17   2          1.05         42.26         6.75 o
   4  17   2        314.68        320.81        15.59 o
   5  17   2        450.63        410.04        17.37 o
   6  17   2         40.50         50.53        13.18 o
   7  17   2        146.70        116.92        15.41 o
   8  17   2         56.52         95.46        24.81 o
  -9  18   2        163.68        194.85        26.24 o
  -8  18   2         21.57         -3.10        19.14 o
  -7  18   2        103.31        102.25        20.85 o
  -6  18   2        138.06        136.72        19.64 o
  -4  18   2        268.38        272.54        12.11 o
  -3  18   2       1024.92       1043.68        21.90 o
  -2  18   2       1508.82       1398.87        45.25 o
  -1  18   2       2363.25       2378.82        33.47 o
   0  18   2       2305.72       2572.81        41.62 o
   1  18   2       1506.52       1444.90        23.48 o
   2  18   2        999.85       1051.05        18.96 o
   3  18   2        262.07        329.95        13.29 o
   4  18   2        376.96        382.59        16.75 o
   5  18   2        141.94        130.97        13.19 o
   6  18   2        100.60        105.23        14.34 o
   7  18   2         21.60         18.84        14.36 o
   8  18   2        165.94        166.96        27.01 o
  -9  19   2        121.73        169.45        26.01 o
  -8  19   2         87.48        119.68        22.83 o
  -7  19   2        417.64        445.87        29.40 o
  -6  19   2        516.47        516.82        28.77 o
  -4  19   2        745.84        615.61        20.68 o
  -3  19   2       1091.42       1008.85        21.51 o
  -2  19   2         99.65        151.10        18.67 o
  -1  19   2       1997.03       1942.36        38.89 o
   0  19   2       1984.97       2082.82        43.06 o
   1  19   2         97.34        127.02         9.29 o
   2  19   2       1072.47       1056.80        31.44 o
   3  19   2        767.48        655.11        17.75 o
   4  19   2        235.08        206.02        14.05 o
   5  19   2        502.53        522.11        26.85 o
   6  19   2        411.94        388.73        19.31 o
   7  19   2         86.51        106.94        15.87 o
   8  19   2        121.17        140.19        25.65 o
  -8  20   2         12.84         18.26        20.52 o
  -6  20   2         43.93         45.65        17.98 o
  -4  20   2         51.13         67.03        18.39 o
  -3  20   2        105.24        100.53         9.96 o
  -2  20   2        146.12        160.81        19.32 o
  -1  20   2        163.74        220.80        12.85 o
   0  20   2        168.19        216.11        16.23 o
   1  20   2        142.89        163.46         9.74 o
   2  20   2        105.49        127.94        16.50 o
   3  20   2         49.72         62.68        11.82 o
   4  20   2         65.32         64.62         9.73 o
   5  20   2         43.26         39.24        16.36 o
   6  20   2         24.66         20.82        13.28 o
   7  20   2         12.98         10.20        14.71 o
  -6  21   2         51.91         43.34        18.38 o
  -4  21   2        129.10        123.83        20.70 o
  -3  21   2        159.32        142.84        10.59 o
  -2  21   2        317.85        328.22        14.73 o
  -1  21   2        493.88        530.37        21.31 o
   0  21   2        489.62        488.06        22.15 o
   1  21   2        316.01        352.60        18.31 o
   2  21   2        157.17        145.08        22.16 o
   4  21   2         22.12         16.27        11.06 o
   5  21   2         51.36         57.66        12.96 o
   6  21   2         67.64         68.62        14.30 o
   7  21   2         42.10         36.62        15.24 o
  -7  22   2          9.01         40.59        19.43 o
  -6  22   2        320.70        283.61        24.43 o
  -5  22   2         57.92         69.05        17.25 o
  -4  22   2        325.81        306.09        18.00 o
  -3  22   2        152.81        171.33        11.34 o
  -2  22   2        441.83        380.22        15.94 o
  -1  22   2        809.12        819.17        26.13 o
   0  22   2        787.69        796.69        28.50 o
   1  22   2        430.16        399.70        19.52 o
   2  22   2        150.99        158.74        22.95 o
   4  22   2         56.86         46.21        20.15 o
   5  22   2        326.08        345.79        28.83 o
   6  22   2          9.02         25.55        20.75 o
   7  22   2          9.54         -9.37        21.19 o
  -7  23   2        143.96        158.01        22.02 o
  -6  23   2         21.62         29.42        18.45 o
  -5  23   2         99.91        108.77        18.42 o
  -4  23   2        210.44        139.15        21.46 o
  -3  23   2        260.24        255.89        12.66 o
  -2  23   2         60.19         79.32        11.01 o
  -1  23   2        420.21        422.68        20.08 o
   0  23   2        408.44        383.55        27.15 o
   1  23   2         60.26         50.11        18.80 o
   2  23   2        253.76        228.17        25.58 o
   4  23   2         98.47         81.74        21.54 o
   5  23   2         22.02         20.89        20.73 o
   6  23   2        143.10        122.13        24.67 o
  -6  24   2         13.83         12.48        18.25 o
  -5  24   2         24.23        104.79        31.47 o
  -4  24   2         53.56         58.84        19.62 o
  -3  24   2         81.93         68.99        10.22 o
  -2  24   2         85.06         89.26        11.61 o
  -1  24   2        153.20        149.83        10.61 o
   0  24   2        148.93        168.09        22.35 o
   1  24   2         87.10         87.36        20.39 o
   2  24   2         80.72         84.53        21.91 o
   4  24   2         10.26         -6.47        19.76 o
   5  24   2         14.05         14.36        21.17 o
   6  24   2         84.33         51.33        23.03 o
  -6  25   2         38.49         42.25        19.07 o
  -5  25   2        117.07        267.83        36.06 o
  -4  25   2         17.98         20.68        19.93 o
  -3  25   2         12.55         16.04         9.75 o
  -2  25   2         70.00         78.48        11.49 o
  -1  25   2          7.04         17.15        13.77 o
   0  25   2          6.95         27.54        19.35 o
   1  25   2         68.03         58.28        20.07 o
   2  25   2         12.51          2.96        20.01 o
   4  25   2        219.03        216.42        27.81 o
   5  25   2         37.56         31.15        22.72 o
  -5  26   2        113.25        266.76        36.01 o
  -4  26   2        238.73        261.79        27.33 o
  -3  26   2        131.81        135.29        16.76 o
  -2  26   2          6.83         39.39        19.96 o
  -1  26   2        277.78        293.31        19.75 o
   0  26   2        285.22        300.22        27.08 o
   2  26   2        135.46        113.00        24.18 o
   4  26   2          9.42        -11.86        21.61 o
  -5  27   2         29.15          9.74        32.43 o
  -4  27   2         28.54         78.45        23.27 o
  -3  27   2         31.21         23.82        15.19 o
  -2  27   2         56.83         67.54        21.88 o
  -1  27   2        114.59        113.48        23.12 o
   0  27   2        117.71        128.06        23.78 o
   2  27   2         30.40         33.45        21.95 o
  -3  28   2         56.90         29.55        15.73 o
  -2  28   2        172.62        153.41        25.28 o
  -1  28   2         96.30        108.35        23.94 o
   0  28   2         95.00         96.03        23.60 o
   2  28   2         35.33         36.67        22.91 o
  -2  29   2         82.10        107.06        24.55 o
  -1  29   2         23.53         42.20        22.21 o
 -12   1   3         17.17         14.26        18.54 o
 -11   1   3         56.40         61.02        29.09 o
 -10   1   3        237.86        249.13        30.05 o
  -9   1   3        199.93        230.00        11.21 o
  -8   1   3         94.22        100.50         7.94 o
  -7   1   3         38.14         31.05        18.83 o
  -6   1   3        124.79        126.03         5.60 o
  -5   1   3        302.57        327.04         8.36 o
  -4   1   3        444.48        473.52         9.67 o
  -3   1   3      10994.56      11395.13       143.77 o
  -2   1   3        645.11        748.85        11.52 o
  -1   1   3         85.53        107.81         4.03 o
   0   1   3        307.82        314.46         7.44 o
   1   1   3        809.44        853.12        13.74 o
   2   1   3          8.89          9.13         2.67 o
   3   1   3        943.99       1046.68        13.06 o
   4   1   3         20.07         18.43         3.13 o
   5   1   3         32.63         41.39         4.17 o
   6   1   3        330.49        316.37         8.71 o
   7   1   3        105.23        106.46         6.71 o
   8   1   3        204.95        204.98         9.01 o
   9   1   3         26.69         20.30         6.88 o
  10   1   3          3.36          8.40         8.35 o
 -12   2   3        234.87        269.48        38.62 o
 -11   2   3        168.52        197.78        23.28 o
 -10   2   3        561.03        655.20        27.29 o
  -9   2   3        142.34        183.30        26.94 o
  -8   2   3        118.92        147.40         8.81 o
  -7   2   3        617.75        625.74        13.72 o
  -6   2   3          5.64         -0.80         4.03 o
  -5   2   3        776.04        744.64        14.85 o
  -4   2   3       2082.50       2183.43        28.08 o
  -3   2   3        119.43        163.52         5.56 o
  -2   2   3        353.36        412.50         7.85 o
  -1   2   3       2358.09       2334.87        28.67 o
   0   2   3       1192.19       1222.01        15.12 o
   1   2   3        660.72        702.49        10.24 o
   2   2   3        265.12        297.14         6.79 o
   3   2   3       1729.43       1803.25        19.90 o
   4   2   3         95.67        105.54         4.85 o
   5   2   3         19.02         36.01         4.04 o
   6   2   3          2.20          4.59         3.98 o
   7   2   3         25.09         35.56         5.28 o
   8   2   3        146.69        154.27         8.14 o
   9   2   3          0.28          3.16         6.20 o
  10   2   3        103.90        103.64        12.50 o
 -12   3   3          0.08         28.92        22.81 o
 -11   3   3         27.72         43.83        20.83 o
 -10   3   3         76.14        114.25        19.97 o
  -9   3   3        120.78        142.87        18.32 o
  -8   3   3         14.31         14.41         6.10 o
  -7   3   3          7.19         11.74         5.23 o
  -6   3   3        505.58        534.56        13.34 o
  -5   3   3         64.94        105.93         7.74 o
  -4   3   3        283.30        317.09         7.54 o
  -3   3   3       2139.54       2129.28        26.90 o
  -2   3   3        148.76        173.11         4.98 o
  -1   3   3       1270.23       1333.35        17.90 o
   0   3   3        158.74        153.80         5.09 o
   1   3   3        131.64        137.52         4.80 o
   2   3   3         11.77         17.68         3.00 o
   3   3   3       1461.77       1553.03        17.71 o
   4   3   3         73.24         72.60         4.31 o
   5   3   3        176.17        179.69         6.58 o
   6   3   3        178.13        182.91         7.48 o
   7   3   3         48.84         52.33         5.75 o
   8   3   3         23.19         29.83         5.78 o
   9   3   3          6.80          1.26         6.32 o
  10   3   3          0.06         -8.84        11.01 o
 -11   4   3         64.66         66.44        20.98 o
 -10   4   3          5.47         32.13        18.47 o
  -9   4   3        125.11        132.41        27.41 o
  -8   4   3          0.45         -5.48         5.48 o
  -7   4   3         34.30         29.49         6.10 o
  -6   4   3        289.11        302.34        10.33 o
  -5   4   3         29.63         60.68         6.67 o
  -4   4   3        112.73        110.02         5.16 o
  -3   4   3          0.51         41.75         3.90 o
  -2   4   3        724.87        708.84         9.98 o
  -1   4   3          9.41         11.25         2.73 o
   0   4   3       1494.07       1538.43        20.32 o
   1   4   3         13.19          5.44         2.59 o
   2   4   3         26.47         40.53         3.64 o
   3   4   3          5.66          6.24         3.16 o
   4   4   3        176.44        178.80         6.70 o
   5   4   3        175.37        162.10         6.49 o
   6   4   3         22.17         17.21         4.51 o
   7   4   3          6.91          3.76         4.63 o
   8   4   3          4.07         16.69         5.87 o
   9   4   3         48.88         45.81         8.76 o
  10   4   3          0.93        -35.79        35.79 o
 -11   5   3        177.66        154.83        34.02 o
 -10   5   3         59.51         57.41        28.47 o
  -9   5   3        153.81        146.99        28.41 o
  -8   5   3        686.64        714.90        35.94 o
  -7   5   3          4.74          2.17         4.90 o
  -6   5   3         56.82         77.07         6.56 o
  -5   5   3        142.42        105.96         7.71 o
  -4   5   3       1788.94       1687.02        45.58 o
  -3   5   3        770.05        723.86        24.84 o
  -2   5   3       1701.64       1667.14        47.48 o
  -1   5   3         88.83         81.77         4.51 o
   0   5   3        738.02        687.42        11.27 o
   1   5   3        706.88        661.82        11.38 o
   2   5   3        271.49        292.91         7.08 o
   3   5   3       1385.40       1361.86        18.28 o
   4   5   3        548.36        573.32        10.92 o
   5   5   3         19.96         32.74         4.67 o
   6   5   3        698.07        694.39        13.91 o
   7   5   3         80.69         76.41         7.07 o
   8   5   3         57.93         67.71         7.33 o
   9   5   3         53.23         71.16        10.77 o
  10   5   3         30.17         33.80        10.86 o
 -11   6   3        194.31         29.97        31.19 o
 -10   6   3        437.86        502.61        38.45 o
  -9   6   3        279.36        303.71        32.68 o
  -8   6   3         87.70         84.98        26.35 o
  -7   6   3          6.37          6.90         4.98 o
  -6   6   3        843.26        785.90        16.67 o
  -5   6   3         98.80         96.21         7.43 o
  -4   6   3        375.78        351.28         7.54 o
  -3   6   3          7.44         12.37         2.42 o
  -2   6   3       3063.41       3343.43        87.75 o
  -1   6   3        856.60        862.85        13.24 o
   0   6   3       2570.08       2472.70        30.89 o
   1   6   3          2.60         16.12         3.27 o
   2   6   3        474.82        465.48         8.87 o
   3   6   3         14.52         17.31         3.48 o
   4   6   3        335.47        304.71         8.35 o
   5   6   3        105.11        105.30         6.34 o
   6   6   3         24.25         21.64         5.16 o
   7   6   3         21.86         16.91         5.53 o
   8   6   3         31.08         45.91         6.74 o
   9   6   3          9.23         14.80         9.17 o
  10   6   3        178.77        292.61        23.06 o
 -11   7   3         81.39         61.61        32.09 o
 -10   7   3         81.46        111.88        30.50 o
  -9   7   3         50.27         49.59        27.65 o
  -8   7   3        117.21         95.66        28.23 o
  -7   7   3         64.16         21.08        22.33 o
  -6   7   3          0.26         -1.04         4.18 o
  -5   7   3         78.34         61.51         6.50 o
  -4   7   3        490.66        468.10        10.72 o
  -3   7   3       1048.27       1154.20        35.14 o
  -2   7   3        581.95        609.10        24.00 o
  -1   7   3         19.67         13.88        15.02 o
   0   7   3          6.40         13.76         3.07 o
   1   7   3        695.28        693.74        12.12 o
   2   7   3        479.25        488.78         9.24 o
   3   7   3        136.96        149.80         6.21 o
   4   7   3        377.18        379.69         9.23 o
   5   7   3         17.90         25.66         4.56 o
   6   7   3         44.47         38.01         5.66 o
   7   7   3         51.41         49.37         6.41 o
   8   7   3         79.95         76.14         7.68 o
   9   7   3         32.72         43.10        12.21 o
  10   7   3          6.29          7.54        12.64 o
 -11   8   3        199.93        104.39        33.73 o
 -10   8   3        681.68        768.28        44.74 o
  -9   8   3         23.28         22.48        27.07 o
  -8   8   3         10.78         18.58         6.50 o
  -7   8   3        133.13         71.49        24.33 o
  -6   8   3         15.72         18.54         4.99 o
  -5   8   3        155.72        158.69         8.86 o
  -4   8   3        161.42        161.47         6.80 o
  -3   8   3          0.49          0.20         2.38 o
  -2   8   3       1341.71       1554.36        46.65 o
  -1   8   3        931.05        848.51        31.92 o
   0   8   3        924.12        954.94        14.75 o
   1   8   3        170.04        222.43         7.00 o
   2   8   3        118.43        116.28         6.15 o
   3   8   3        207.09        210.04         7.12 o
   4   8   3        268.17        252.08         7.94 o
   5   8   3         57.18         51.46         5.43 o
   6   8   3         73.21         90.30         6.78 o
   7   8   3         13.11         22.36         5.59 o
   8   8   3         33.98         54.98         9.75 o
   9   8   3         42.27         46.89        12.77 o
  10   8   3        110.52        176.46        19.52 o
 -11   9   3         79.40         58.13        32.37 o
 -10   9   3         76.69        148.07        33.32 o
  -9   9   3        192.71        173.67        31.39 o
  -8   9   3         71.11         86.82         8.38 o
  -7   9   3        648.34        571.83        34.17 o
  -6   9   3         83.09         86.73         6.87 o
  -5   9   3        531.44        588.98        15.34 o
  -4   9   3        335.11        338.77         9.27 o
  -3   9   3         73.94         68.24         4.06 o
  -2   9   3        961.16        858.18        13.93 o
  -1   9   3       4407.99       4848.31       126.59 o
   0   9   3       2713.80       2731.51        34.34 o
   1   9   3         92.50         94.99         5.34 o
   2   9   3        127.69        163.30         6.91 o
   3   9   3       1485.85       1480.81        17.82 o
   4   9   3       1935.26       1835.61        24.31 o
   5   9   3        156.87        156.21         7.72 o
   6   9   3       1987.13       1998.34        63.26 o
   7   9   3         37.77         34.60         6.70 o
   8   9   3         23.42         44.22        11.12 o
   9   9   3         76.56         90.54        14.87 o
 -11  10   3        177.39        171.54        36.68 o
 -10  10   3        720.29        818.28        47.19 o
  -9  10   3         13.01         10.63        27.10 o
  -8  10   3       1013.78        998.70        44.67 o
  -7  10   3        416.64        406.22        31.63 o
  -6  10   3         72.78         60.62         6.36 o
  -5  10   3        122.11        143.48        10.47 o
  -4  10   3        963.39        938.57        13.55 o
  -3  10   3        115.21         99.48         5.61 o
  -2  10   3       3832.50       5115.65       133.00 o
  -1  10   3        294.53        272.90        21.04 o
   0  10   3       3940.97       4246.55       114.03 o
   1  10   3         64.69        100.56         4.68 o
   2  10   3          0.21         -1.25         5.15 o
   3  10   3        187.47        166.60         5.95 o
   4  10   3        687.15        691.94        12.91 o
   5  10   3        216.51        233.01         8.85 o
   6  10   3        554.82        569.40        13.13 o
   7  10   3         13.36          9.03        35.10 o
   8  10   3         80.36         79.65        13.09 o
   9  10   3         72.08         95.37        14.81 o
 -11  11   3          8.03        -17.45        32.13 o
 -10  11   3          1.76        116.72        32.84 o
  -9  11   3         68.26         64.66        28.45 o
  -8  11   3        165.08        180.85        29.48 o
  -7  11   3        245.31        232.93        10.89 o
  -6  11   3          1.24         -6.50         6.50 o
  -5  11   3         89.26         67.13         8.22 o
  -4  11   3         42.23         64.67         4.28 o
  -3  11   3        788.04        771.20        13.79 o
  -2  11   3        289.90        260.61         7.77 o
  -1  11   3         10.26         32.42        17.87 o
   0  11   3        377.84        426.74        26.92 o
   1  11   3        782.20        845.61        38.34 o
   2  11   3        160.90        152.83         5.99 o
   3  11   3         30.50         40.79         4.27 o
   4  11   3         68.80        126.86        24.11 o
   5  11   3        144.93        134.45         7.44 o
   6  11   3        161.20        152.85         8.22 o
   7  11   3         66.34         43.45        27.97 o
   8  11   3          0.14         11.68         9.73 o
   9  11   3          6.20         12.81        18.27 o
 -11  12   3         22.41          4.24        32.18 o
 -10  12   3        269.13        271.37        36.36 o
  -9  12   3        105.50        120.52        29.84 o
  -8  12   3          3.84         44.73        28.01 o
  -7  12   3          6.74          5.14         5.60 o
  -6  12   3        657.89        628.09        20.57 o
  -5  12   3         70.52         54.39         6.36 o
  -4  12   3        756.09        647.05        12.91 o
  -3  12   3         54.85         69.02         5.22 o
  -2  12   3        132.73        162.12         6.95 o
  -1  12   3       1061.47       1142.21        41.89 o
   0  12   3        390.91        440.81        27.15 o
   1  12   3        201.50        173.59        23.19 o
   2  12   3          7.46          5.64         3.24 o
   3  12   3         85.98         73.80         5.11 o
   4  12   3        127.45        135.01         6.39 o
   5  12   3         48.74         46.07         5.01 o
   6  12   3          3.76          7.90         5.55 o
   7  12   3         47.24         56.27         8.09 o
   8  12   3         49.87         54.31        11.92 o
   9  12   3         22.64         29.45        18.68 o
 -10  13   3        170.93         26.47        31.12 o
  -9  13   3        194.60        175.75        29.59 o
  -8  13   3        252.21        262.57        12.16 o
  -7  13   3        224.05        192.18        29.43 o
  -6  13   3        143.25        164.41        10.27 o
  -5  13   3        781.27        753.16        17.56 o
  -4  13   3       1018.34       1001.43        17.22 o
  -3  13   3        188.28        151.23         7.22 o
  -2  13   3        815.77        871.08        35.76 o
  -1  13   3         70.29         74.15        20.35 o
   0  13   3        812.36        813.45        36.90 o
   1  13   3        248.02        223.25        26.01 o
   2  13   3       1393.53       1391.82        54.51 o
   3  13   3        423.12        446.49        10.07 o
   4  13   3        755.21        832.00        37.22 o
   5  13   3        220.51        183.35        37.32 o
   6  13   3        515.61        498.16        11.97 o
   7  13   3        171.66        176.64        14.99 o
   8  13   3          0.24          5.84        10.27 o
   9  13   3        162.76        214.12        28.70 o
 -10  14   3         50.66         53.62        31.97 o
  -9  14   3         17.06         40.67        28.56 o
  -8  14   3          8.02         72.47        28.30 o
  -7  14   3         38.67         14.02        26.09 o
  -6  14   3          1.31          7.38         5.73 o
  -5  14   3          0.25          3.99         5.35 o
  -4  14   3        109.07        107.08         6.74 o
  -3  14   3        122.68        144.84         7.55 o
  -2  14   3        288.96        376.62        26.50 o
  -1  14   3        120.26         86.47        21.93 o
   0  14   3        294.21        335.20        26.83 o
   1  14   3        125.26        115.98        25.34 o
   2  14   3        290.06        215.87        17.13 o
   3  14   3        289.13        217.85        24.45 o
   4  14   3        688.29        645.07        42.73 o
   5  14   3         37.60          6.75        32.34 o
   6  14   3          5.24          6.48         4.89 o
   7  14   3         17.42         23.84         7.45 o
   8  14   3         17.89         19.60        10.34 o
   9  14   3          0.14         -0.71        18.08 o
 -10  15   3         18.40          0.73        31.87 o
  -9  15   3         15.32         31.78        29.72 o
  -8  15   3         67.95         50.55        27.38 o
  -7  15   3         56.14         94.54        27.88 o
  -6  15   3        210.01        267.17        27.85 o
  -5  15   3        178.24        174.73        10.23 o
  -4  15   3          1.51         -4.35         5.02 o
  -3  15   3         20.41         -2.96        20.54 o
  -2  15   3        724.12        781.33        36.01 o
  -1  15   3         45.01         24.08        22.19 o
   0  15   3        740.51        701.01        36.34 o
   1  15   3         19.84        -11.60        24.32 o
   2  15   3         12.74         -5.26        26.93 o
   3  15   3        175.59        145.60        33.47 o
   4  15   3        213.37        132.61        34.02 o
   5  15   3         27.27         23.86         5.71 o
   6  15   3         43.01         36.90         6.30 o
   7  15   3          6.95          4.02         6.99 o
   8  15   3          5.88          3.58         7.61 o
 -10  16   3        109.72        133.13        26.65 o
  -9  16   3        101.06         72.80        30.84 o
  -8  16   3          8.51         30.19        27.15 o
  -7  16   3        585.77        603.93        37.67 o
  -6  16   3        162.13        178.96        27.96 o
  -5  16   3        991.97        927.02        39.06 o
  -4  16   3        880.95        667.31        30.04 o
  -3  16   3        155.89        235.26        26.25 o
  -2  16   3         64.27        148.93        25.37 o
  -1  16   3        573.60        542.69        33.99 o
   0  16   3         65.21         88.39        25.89 o
   1  16   3        160.42        179.34        29.08 o
   2  16   3        860.33        847.63        46.28 o
   3  16   3        976.27        972.04        51.60 o
   4  16   3        161.06        151.65        36.79 o
   5  16   3          2.49          0.37         5.17 o
   6  16   3          5.90          5.10         5.58 o
   7  16   3         56.92         48.59         8.54 o
   8  16   3          7.89         10.27         8.03 o
  -9  17   3        334.35        238.23        34.94 o
  -8  17   3         14.42        -14.16        25.97 o
  -7  17   3        249.83        282.53        31.28 o
  -6  17   3        344.00        361.49        30.89 o
  -5  17   3        969.72        953.86        40.41 o
  -4  17   3        116.55        104.73        10.42 o
  -3  17   3       1943.83       1972.86        63.13 o
  -2  17   3        265.49        276.10        17.74 o
  -1  17   3        116.20        113.19        15.53 o
   0  17   3        270.35        286.33        31.74 o
   1  17   3       1902.02       2001.87        70.98 o
   2  17   3        379.42        374.01        36.80 o
   3  17   3        995.02        911.22        49.54 o
   4  17   3        336.92        360.17        41.34 o
   5  17   3        240.94        257.92        10.78 o
   6  17   3         14.36          4.45         5.67 o
   7  17   3         56.36         61.17         9.27 o
   8  17   3         87.74         78.91        10.81 o
  -9  18   3          3.44         -3.95        30.69 o
  -8  18   3          8.07         15.68        27.74 o
  -7  18   3         72.78         52.55        27.31 o
  -6  18   3         87.28        119.01        26.68 o
  -5  18   3         55.56         86.68        24.38 o
  -4  18   3         59.22         34.48         8.46 o
  -3  18   3         87.23        138.78        17.39 o
  -2  18   3        116.08        139.25        27.98 o
  -1  18   3        350.61        364.00        33.44 o
   0  18   3        113.13        113.90        29.52 o
   1  18   3         89.44         45.41        29.32 o
   2  18   3         58.53        101.11        33.00 o
   3  18   3         54.38         54.80        34.19 o
   4  18   3         88.02         85.90        35.89 o
   5  18   3          6.12          9.09         5.58 o
   6  18   3          0.58          1.68         6.89 o
   7  18   3          0.00          2.42         7.33 o
  -9  19   3          3.16         33.85        31.50 o
  -8  19   3        134.84         90.27        29.46 o
  -7  19   3         77.67         57.54        10.79 o
  -6  19   3         78.72         73.61        26.31 o
  -5  19   3        263.81        273.04        28.44 o
  -4  19   3        245.08        221.90        15.09 o
  -3  19   3        206.65        233.47        28.28 o
  -2  19   3        380.46        501.63        36.02 o
  -1  19   3        112.95        217.53        33.24 o
   0  19   3        256.82        273.54        11.90 o
   1  19   3        206.75        209.31        33.44 o
   2  19   3        255.42        279.35        37.39 o
   3  19   3        268.13        314.95        39.15 o
   4  19   3         81.00        100.24        37.79 o
   5  19   3         18.48         22.01         6.04 o
   6  19   3        109.96        106.13        10.21 o
   7  19   3          0.48         -2.63         7.48 o
  -8  20   3         61.01         65.88        29.14 o
  -7  20   3        260.79        273.63        18.69 o
  -6  20   3         44.66         32.40         9.43 o
  -5  20   3        439.48        473.29        31.62 o
  -4  20   3        293.94        310.57        27.95 o
  -3  20   3          1.21         25.27         7.99 o
  -2  20   3        232.26        265.70        32.09 o
  -1  20   3       1039.89        982.85        29.53 o
   0  20   3        225.99        213.13        22.36 o
   1  20   3        199.76        253.35        36.35 o
   2  20   3        302.34        322.24        38.83 o
   3  20   3        448.23        397.28        42.13 o
   4  20   3        110.50        109.77         9.25 o
   5  20   3         27.12         32.49         6.43 o
   6  20   3         56.43         67.40        32.57 o
   7  20   3          4.03         -2.89         7.80 o
  -8  21   3         41.78         12.86        28.43 o
  -7  21   3         33.20         78.78        27.69 o
  -6  21   3         95.92         90.16        12.53 o
  -5  21   3        479.50        488.99        31.66 o
  -4  21   3         16.59         -4.30        22.16 o
  -3  21   3       1986.00       1791.85        40.62 o
  -2  21   3        241.69        204.18        14.58 o
  -1  21   3        101.96        103.57        18.64 o
   0  21   3        242.84        213.59        19.34 o
   1  21   3       2014.61       2201.20        81.31 o
   2  21   3         16.98         16.61        18.34 o
   3  21   3        493.45        524.49        46.15 o
   4  21   3          1.83         -2.27         6.17 o
   5  21   3          2.15         -1.55         5.61 o
   6  21   3         43.00         47.50        32.86 o
  -8  22   3         26.59         -0.85        29.26 o
  -7  22   3         37.79         45.30        27.44 o
  -6  22   3         31.44         22.61         9.87 o
  -5  22   3        106.78         97.84        24.98 o
  -4  22   3          0.04          2.19         7.97 o
  -3  22   3         44.02         57.95         9.95 o
  -2  22   3         26.39         25.11         8.50 o
  -1  22   3         21.38         11.15         7.67 o
   0  22   3         51.21         44.58         9.24 o
   1  22   3         50.94        114.98        36.65 o
   2  22   3         30.47         -1.64        17.83 o
   3  22   3        104.08        177.01        41.19 o
   4  22   3          0.42         -4.52         6.26 o
   5  22   3         24.69         20.32         7.67 o
   6  22   3         26.19         14.93        32.61 o
  -7  23   3         26.51         16.42        26.95 o
  -6  23   3         54.60         69.74        27.02 o
  -5  23   3         96.21        100.59        25.12 o
  -4  23   3         10.29         12.86         8.86 o
  -3  23   3        144.61        139.80        18.40 o
  -2  23   3         24.53         34.98         9.08 o
  -1  23   3          0.71         -6.97         6.97 o
   0  23   3         56.37         71.41        10.93 o
   1  23   3        289.80        263.64        16.64 o
   2  23   3         18.92         20.73         9.38 o
   3  23   3         91.99         95.82        11.68 o
   4  23   3         55.23         70.07        31.17 o
   5  23   3         23.10         10.14         7.22 o
  -6  24   3         80.85         67.22        27.32 o
  -5  24   3          0.41          2.44         8.55 o
  -4  24   3         99.90         97.71        12.35 o
  -3  24   3        120.09        126.47        18.12 o
  -2  24   3        100.80        101.56        11.94 o
  -1  24   3         78.07         89.46        11.71 o
   0  24   3         79.63         83.68        15.27 o
   1  24   3         17.71         27.13        12.13 o
   2  24   3         50.87         61.17        14.12 o
   3  24   3         31.09         89.20        31.38 o
   4  24   3         48.17         31.14        31.49 o
   5  24   3         32.58         39.46        33.24 o
  -6  25   3         24.89         10.96        10.04 o
  -5  25   3         15.62         18.20        10.08 o
  -4  25   3         15.82         28.77        23.38 o
  -3  25   3        195.79        162.41        20.75 o
  -2  25   3         94.25        115.26        13.08 o
  -1  25   3          0.00         -6.96         7.94 o
   0  25   3          0.13         -9.85        10.48 o
   1  25   3          1.20         -1.54        11.29 o
   2  25   3          5.11         -0.80        10.47 o
   3  25   3         16.72          8.86        12.14 o
   4  25   3         89.13         39.29        33.09 o
  -5  26   3          1.99          1.09         9.22 o
  -4  26   3         16.16         14.81         9.64 o
  -3  26   3          1.60          8.85        13.04 o
  -2  26   3          1.42         16.33        13.13 o
  -1  26   3         14.63          6.96        11.99 o
   0  26   3         43.55         48.78        14.25 o
   1  26   3         20.45         -1.47        11.52 o
   2  26   3          3.76         14.49        13.18 o
   3  26   3         31.88         34.28        14.89 o
  -4  27   3          0.64          4.71         9.39 o
  -3  27   3         69.54         70.90        17.50 o
  -2  27   3        185.40        249.86        26.50 o
  -1  27   3          0.07          5.61        12.95 o
   0  27   3        114.91         99.69        18.03 o
   1  27   3         14.66         22.68        14.08 o
   2  27   3          2.62          8.49        12.59 o
  -3  28   3         51.43         47.02        16.87 o
  -2  28   3         18.88         37.76        15.89 o
  -1  28   3          9.83         15.96        13.73 o
   0  28   3        111.03        133.82        20.38 o
   1  28   3          0.59         -3.86        12.65 o
 -10   0   4        219.54        239.76        24.67 o
  -9   0   4        196.79        145.90        21.14 o
  -8   0   4         92.08         73.76        18.43 o
  -7   0   4         21.04          0.12        15.45 o
  -6   0   4        998.87       1080.62        35.85 o
  -4   0   4       1851.88       1916.93        52.26 o
  -3   0   4       7206.19       7496.59       126.56 o
  -2   0   4        113.73         95.02         9.80 o
  -1   0   4        110.71         94.42         5.93 o
   0   0   4        116.53         95.39        10.61 o
   1   0   4       7025.05       7441.86       126.11 o
   2   0   4       1874.25       1923.96        39.27 o
   3   0   4       1423.49       1352.96        23.39 o
   4   0   4        970.89       1098.31        21.11 o
   5   0   4         21.65         12.46         9.20 o
   6   0   4         89.57         89.33        11.37 o
   7   0   4        194.15        145.83        23.64 o
   8   0   4        215.12        220.58        28.03 o
   9   0   4        128.33        154.48        29.44 o
 -10   1   4          2.87          6.81        13.47 o
  -9   1   4        119.38        110.33        14.66 o
  -8   1   4        232.97        216.79        15.24 o
  -7   1   4        168.73        203.73        13.59 o
  -6   1   4        117.73         91.99        11.12 o
  -5   1   4        287.05        347.73        21.11 o
  -4   1   4        172.17        161.56         8.76 o
  -3   1   4       3725.08       3897.61        55.75 o
  -2   1   4        342.03        323.58         9.37 o
  -1   1   4        141.37        186.49         6.24 o
   0   1   4        335.10        307.86         7.19 o
   1   1   4       3658.11       3828.20        42.23 o
   2   1   4        174.99        160.99         6.62 o
   3   1   4        280.19        321.16         8.54 o
   4   1   4        120.15        126.45         6.58 o
   5   1   4        164.93        177.42         7.82 o
   6   1   4        229.04        234.56         9.30 o
   7   1   4        116.01        108.88        13.60 o
   8   1   4          2.94         -7.58        22.93 o
   9   1   4         82.15         79.49        28.60 o
 -11   2   4         59.95         50.82        16.72 o
 -10   2   4         44.41         29.58        14.89 o
  -9   2   4          5.74          8.44        11.03 o
  -8   2   4         36.64         20.93        10.32 o
  -7   2   4          6.31         -0.13         9.18 o
  -6   2   4        235.86        256.90         8.72 o
  -5   2   4        201.31        183.30         8.62 o
  -4   2   4        274.29        267.22         8.16 o
  -3   2   4        752.58        853.91        16.89 o
  -2   2   4        334.34        360.58        11.13 o
  -1   2   4        226.86        241.40         6.91 o
   0   2   4        343.35        360.78         8.01 o
   1   2   4        763.28        876.20        13.27 o
   2   2   4        279.65        302.35         8.10 o
   3   2   4        198.71        184.40         7.48 o
   4   2   4        234.37        269.64         7.67 o
   5   2   4          6.48         -6.23         6.52 o
   6   2   4         37.37         20.22         7.79 o
   7   2   4          5.86          0.08        14.97 o
   8   2   4         44.39         38.35        24.30 o
   9   2   4         58.43         36.58        27.33 o
 -11   3   4         38.94         46.69        16.64 o
 -10   3   4        116.58        112.20        16.02 o
  -9   3   4        263.15        282.73        14.47 o
  -8   3   4          0.04        -10.04        10.04 o
  -7   3   4        437.71        405.87        14.15 o
  -6   3   4        111.15         97.05         7.44 o
  -5   3   4        123.89        119.79         7.64 o
  -4   3   4       1576.77       1550.32        21.98 o
  -3   3   4       1007.97        962.09        15.28 o
  -2   3   4        876.09        818.70        16.86 o
  -1   3   4       1619.16       1740.05        23.67 o
   0   3   4        851.78        825.07        12.62 o
   1   3   4        982.51        933.62        13.90 o
   2   3   4       1571.31       1586.68        20.76 o
   3   3   4        126.12        133.87         7.25 o
   4   3   4        108.64        101.23         7.53 o
   5   3   4        447.23        448.32        11.95 o
   6   3   4          0.04         -9.38         9.38 o
   7   3   4        256.30        248.66        14.79 o
   8   3   4        118.08        109.72        25.56 o
   9   3   4         37.85         39.58        27.30 o
 -11   4   4         84.95         80.02        17.51 o
 -10   4   4        290.35        342.09        19.79 o
  -9   4   4        187.43        186.72        15.24 o
  -8   4   4        112.13        106.00        11.51 o
  -7   4   4        293.31        286.24        12.84 o
  -6   4   4        691.55        638.50        18.91 o
  -5   4   4        774.69        782.33        16.22 o
  -4   4   4       1305.14       1269.75        18.89 o
  -3   4   4       1618.26       1649.69        22.65 o
  -2   4   4        517.82        477.94        10.46 o
  -1   4   4       1307.20       1611.04        22.38 o
   0   4   4        505.09        494.49         9.69 o
   1   4   4       1585.40       1658.35        21.16 o
   2   4   4       1278.67       1270.80        17.77 o
   3   4   4        770.55        804.59        13.80 o
   4   4   4        704.73        708.93        13.58 o
   5   4   4        292.23        289.46        10.38 o
   6   4   4        113.55        103.23         9.63 o
   7   4   4        192.62        204.92        14.71 o
   8   4   4        285.52        310.80        29.98 o
   9   4   4         83.49         77.84        27.95 o
 -11   5   4         73.62         50.79        25.18 o
 -10   5   4        126.41        171.99        26.24 o
  -9   5   4        141.11        159.85        14.92 o
  -8   5   4        173.74        152.50        12.30 o
  -7   5   4         27.42         27.97        11.28 o
  -6   5   4         50.82         29.03        10.15 o
  -5   5   4        442.53        416.17        11.30 o
  -4   5   4        182.12        208.22         7.38 o
  -3   5   4        876.37        868.03        14.12 o
  -2   5   4        287.48        296.02         6.91 o
  -1   5   4        326.06        380.86         9.41 o
   0   5   4        289.33        294.10         8.65 o
   1   5   4        875.41        903.99        14.01 o
   2   5   4        176.97        212.75         7.64 o
   3   5   4        448.07        448.95        10.43 o
   4   5   4         50.23         37.07         7.27 o
   5   5   4         28.22         17.89         7.92 o
   6   5   4        168.83        142.15        10.01 o
   7   5   4        139.86        152.04        13.98 o
   8   5   4        128.32        156.20        27.11 o
   9   5   4         71.70         93.50        27.55 o
 -11   6   4         63.33         63.47        26.45 o
 -10   6   4         81.91        103.38        25.29 o
  -9   6   4         44.96         52.03        14.28 o
  -8   6   4         11.39         -3.46        10.49 o
  -7   6   4        428.01        344.64        13.67 o
  -6   6   4          5.26         -8.42         9.57 o
  -5   6   4         33.45         26.88        10.16 o
  -4   6   4        434.16        421.37         9.72 o
  -3   6   4        781.12        742.70        11.44 o
  -2   6   4        309.45        291.11         8.65 o
  -1   6   4          0.47          3.45         5.74 o
   0   6   4        300.78        301.75         8.83 o
   1   6   4        802.47        788.82        13.11 o
   2   6   4        441.42        414.81         9.72 o
   3   6   4         34.06         29.04         6.76 o
   4   6   4          5.20         -1.01         7.93 o
   5   6   4        437.58        378.82        11.66 o
   6   6   4         11.67         -0.68         9.90 o
   7   6   4         43.69         45.95        11.19 o
   8   6   4         79.59         88.10        25.31 o
   9   6   4         64.07         92.62        28.37 o
 -11   7   4        484.84        548.20        38.18 o
 -10   7   4        180.62        169.42        26.88 o
  -9   7   4        161.62        191.73        25.72 o
  -8   7   4        527.39        484.40        16.13 o
  -7   7   4        104.17         90.88        10.67 o
  -6   7   4        152.54        161.66        11.90 o
  -5   7   4       2089.39       1980.19        27.03 o
  -4   7   4        467.33        402.46         9.57 o
  -3   7   4       2968.48       3004.58        33.46 o
  -2   7   4        246.85        242.32         8.18 o
  -1   7   4        825.90        876.76        14.85 o
   0   7   4        251.90        249.26         8.51 o
   1   7   4       2950.94       2997.88        38.41 o
   2   7   4        479.73        419.15        10.05 o
   3   7   4       2087.32       1998.71        26.03 o
   4   7   4        150.36        160.13         8.72 o
   5   7   4        106.99        110.68         9.26 o
   6   7   4        525.74        489.52        13.45 o
   7   7   4        157.46        157.61        11.17 o
   8   7   4        184.77        225.99        21.13 o
   9   7   4        478.67        565.00        39.13 o
 -11   8   4         18.57         32.31        26.43 o
 -10   8   4        169.99        152.59        27.07 o
  -9   8   4        137.06        149.49        25.35 o
  -8   8   4         22.70         55.30        11.31 o
  -7   8   4        492.06        450.80        15.03 o
  -6   8   4       2088.39       2106.32        40.65 o
  -5   8   4        342.70        331.44         9.96 o
  -4   8   4       2682.07       2631.97        39.92 o
  -3   8   4       1139.58       1037.99        14.57 o
  -2   8   4       2127.62       2123.64        24.88 o
  -1   8   4        267.09        297.08         8.84 o
   0   8   4       2080.13       2172.30        29.28 o
   1   8   4       1157.16       1045.87        17.51 o
   2   8   4       2673.57       2657.67        32.17 o
   3   8   4        334.77        330.84         9.88 o
   4   8   4       2149.02       2176.62        28.77 o
   5   8   4        503.09        471.07        12.80 o
   6   8   4         22.60         22.46         9.03 o
   7   8   4        135.37        138.75        12.38 o
   8   8   4        169.98        173.96        28.68 o
   9   8   4         18.04         51.13        28.95 o
 -11   9   4         15.92         49.63        27.57 o
 -10   9   4         14.62         10.79        25.02 o
  -9   9   4          1.85          0.50        23.19 o
  -8   9   4         52.16         31.48        11.15 o
  -7   9   4        140.31        139.02        12.84 o
  -6   9   4         95.51        187.00        20.53 o
  -5   9   4        504.12        485.53        11.95 o
  -4   9   4        114.22        125.99         7.58 o
  -3   9   4        115.75        109.39         5.87 o
  -2   9   4         12.83          3.96         4.87 o
  -1   9   4        343.79        291.42         9.00 o
   0   9   4         12.68          9.96         6.34 o
   1   9   4        118.92        116.33         7.80 o
   2   9   4        111.40        119.63         7.57 o
   3   9   4        508.06        494.01        11.81 o
   4   9   4         97.09        109.99         8.92 o
   5   9   4        138.11        140.88         9.72 o
   6   9   4         51.21         47.89         9.51 o
   7   9   4          1.87         14.82        12.86 o
   8   9   4         14.69         13.66        25.48 o
   9   9   4         15.72         32.33        28.30 o
 -11  10   4         96.67        142.46        30.67 o
 -10  10   4        171.88        229.88        30.23 o
  -9  10   4        463.34        485.61        33.95 o
  -8  10   4         87.93         90.55        16.48 o
  -7  10   4        810.26        764.02        18.87 o
  -6  10   4       1011.38        959.93        23.62 o
  -5  10   4        123.43        122.64        10.93 o
  -4  10   4        926.37        907.71        16.32 o
  -3  10   4         35.84        154.99         8.98 o
  -2  10   4        452.80        443.93         9.10 o
  -1  10   4        619.34        722.18        11.56 o
   0  10   4        443.59        453.81        11.08 o
   1  10   4         34.88         39.59         7.37 o
   2  10   4        907.74        914.77        17.00 o
   3  10   4        120.10        123.95         8.63 o
   4  10   4       1027.92       1039.83        17.93 o
   5  10   4        803.82        761.43        15.92 o
   6  10   4         85.45         93.93        11.18 o
   7  10   4        469.12        502.65        19.32 o
   8  10   4        168.33        168.18        29.25 o
   9  10   4         94.04        185.67        32.54 o
 -11  11   4        550.34        857.26        46.45 o
 -10  11   4        483.26        573.97        37.83 o
  -9  11   4         42.22         56.91        24.56 o
  -8  11   4        442.86        457.67        31.54 o
  -7  11   4        315.85        303.12        18.82 o
  -6  11   4        619.45        618.03        22.31 o
  -5  11   4       3693.31       3478.54        51.64 o
  -4  11   4        476.32        491.91        12.26 o
  -3  11   4       2472.33       2351.38        31.85 o
  -2  11   4       2059.14       2107.22        28.98 o
  -1  11   4        912.57        991.98        14.39 o
   0  11   4       2097.45       2054.05        28.66 o
   1  11   4       2412.64       2392.39        32.75 o
   2  11   4        486.72        481.26        12.77 o
   3  11   4       3677.94       3456.50        41.29 o
   4  11   4        635.24        634.55        12.21 o
   5  11   4        322.98        304.86         9.69 o
   6  11   4        439.55        468.02        15.36 o
   7  11   4         41.07         61.97        15.35 o
   8  11   4        474.72        515.99        36.44 o
 -10  12   4        591.14        120.56        27.79 o
  -9  12   4        141.41        169.31        26.57 o
  -8  12   4         76.40         80.99        12.12 o
  -7  12   4        248.43        229.31        17.67 o
  -6  12   4       1592.40       1564.26        30.08 o
  -5  12   4         54.09         62.61         9.26 o
  -4  12   4       1405.14       1425.54        22.66 o
  -3  12   4          6.66          8.93         7.32 o
  -2  12   4         22.81         29.66         6.89 o
  -1  12   4        135.44         85.53         6.12 o
   0  12   4         22.93         26.32         5.72 o
   1  12   4          6.84         19.89         7.42 o
   2  12   4       1387.49       1367.08        22.42 o
   3  12   4         52.59         61.28         8.18 o
   4  12   4       1638.67       1627.15        21.23 o
   5  12   4        243.39        235.02         9.13 o
   6  12   4         75.14         83.17        11.00 o
   7  12   4        145.21        141.63        16.43 o
   8  12   4         54.79         90.20        28.23 o
 -10  13   4        206.93        207.66        29.30 o
  -9  13   4         81.28        116.20        25.70 o
  -8  13   4          3.57          2.94        15.63 o
  -7  13   4         49.94         28.27        14.42 o
  -6  13   4        109.68        141.08        12.57 o
  -5  13   4        228.76        218.49        11.45 o
  -4  13   4        235.81        218.85        10.18 o
  -3  13   4       1032.85       1037.40        18.45 o
  -2  13   4          5.50         15.43         8.35 o
  -1  13   4        434.28        375.01        12.40 o
   0  13   4          5.42          8.52         5.93 o
   1  13   4       1054.76       1058.86        18.86 o
   2  13   4        242.06        210.37        10.37 o
   3  13   4        234.19        230.62         9.08 o
   4  13   4        112.81        118.14         7.91 o
   5  13   4         50.07         25.96         8.85 o
   6  13   4          3.47        -10.00        10.00 o
   7  13   4         79.60         66.51        13.78 o
   8  13   4        208.69        254.07        31.43 o
 -10  14   4        108.85        155.94        28.16 o
  -8  14   4         84.16         91.02        23.18 o
  -7  14   4         36.41         66.54        15.49 o
  -6  14   4        314.61        266.28        14.34 o
  -5  14   4        770.89        751.50        18.19 o
  -4  14   4        836.49        786.45        18.73 o
  -3  14   4        506.07        516.07        13.30 o
  -2  14   4       1760.06       1651.73        25.20 o
  -1  14   4         30.56         18.91         8.85 o
   0  14   4       1712.80       1673.07        21.87 o
   1  14   4        519.36        514.30        11.04 o
   2  14   4        817.73        779.25        16.60 o
   3  14   4        768.11        725.20        14.02 o
   4  14   4        321.58        288.96        10.36 o
   5  14   4         35.56         12.02         9.86 o
   6  14   4         81.81         72.53        11.45 o
   7  14   4         22.67          0.07        16.22 o
   8  14   4        111.47        135.16        29.29 o
 -10  15   4         32.77         43.67        25.75 o
  -9  15   4         61.87         84.26        25.26 o
  -8  15   4         31.02         27.96        22.39 o
  -7  15   4        150.59        135.06        23.00 o
  -6  15   4        146.98        144.87        12.77 o
  -5  15   4        404.49        410.37        14.23 o
  -4  15   4        456.24        427.45        14.75 o
  -3  15   4        746.34        744.84        16.06 o
  -2  15   4        103.00        110.29         9.08 o
  -1  15   4          0.37         -8.88         8.88 o
   0  15   4        102.63         94.50         8.83 o
   1  15   4        738.05        741.20        13.47 o
   2  15   4        451.78        420.90        13.11 o
   3  15   4        411.36        434.72        11.45 o
   4  15   4        143.50        127.08        10.82 o
   5  15   4        154.81        148.12        11.81 o
   6  15   4         31.87         18.12        10.88 o
   7  15   4         60.44         67.56        17.66 o
   8  15   4         33.00         65.77        19.54 o
 -10  16   4          0.01          2.04        25.46 o
  -9  16   4         22.95         17.31        23.17 o
  -7  16   4         82.87         65.85        21.65 o
  -6  16   4          0.30        -10.87        10.87 o
  -5  16   4        394.11        386.85        14.31 o
  -4  16   4         25.71         39.28         9.25 o
  -3  16   4        107.27        125.32         9.80 o
  -2  16   4         65.61         54.25         8.93 o
  -1  16   4        100.01         98.83        10.38 o
   0  16   4         64.78         46.90         8.95 o
   1  16   4        104.29        121.40         7.72 o
   2  16   4         25.00         48.78         9.49 o
   3  16   4        383.38        421.44        11.57 o
   4  16   4          0.31         -9.52         9.52 o
   5  16   4         80.55         67.21        13.21 o
   6  16   4         37.76         19.55        11.68 o
   7  16   4         23.10         -7.76        22.61 o
  -7  17   4         22.17         38.86        15.38 o
  -6  17   4         49.22         30.03        14.36 o
  -5  17   4        194.02        197.00        22.02 o
  -4  17   4        374.23        360.83        14.75 o
  -3  17   4        290.95        303.91        12.22 o
  -2  17   4        237.37        189.97        12.32 o
  -1  17   4        114.68        109.18        13.09 o
   0  17   4        243.97        187.25        12.31 o
   1  17   4        282.72        293.78        13.55 o
   2  17   4        367.28        445.56        15.99 o
   3  17   4        194.30        210.40        13.61 o
   4  17   4         49.98         51.05        10.53 o
   5  17   4         22.57         32.10        12.97 o
   6  17   4         63.89         71.51        24.54 o
   7  17   4         83.53         85.60        25.70 o
  -7  18   4        176.24        172.47        17.67 o
  -6  18   4        411.14        404.72        20.53 o
  -5  18   4        322.21        275.46        24.19 o
  -4  18   4        878.20        843.58        26.50 o
  -3  18   4       1615.42       1474.04        34.98 o
  -2  18   4         58.64         55.98        10.98 o
  -1  18   4          3.29          2.42        10.27 o
   0  18   4         58.25         26.87        10.38 o
   1  18   4       1569.75       1620.01        35.81 o
   2  18   4        878.27        830.47        17.38 o
   3  18   4        320.26        282.53        14.54 o
   4  18   4        419.16        428.75        19.69 o
   5  18   4        171.40        156.12        16.35 o
   6  18   4         24.25         27.73        24.31 o
   7  18   4        200.89        192.86        28.50 o
  -9  19   4        114.53        151.54        28.00 o
  -8  19   4          8.97        -24.23        24.23 o
  -7  19   4         63.56         68.82        23.74 o
  -6  19   4        207.41        257.63        25.75 o
  -4  19   4         67.50         83.23        14.82 o
  -3  19   4        891.47        838.95        25.68 o
  -2  19   4         21.61         10.84        12.63 o
  -1  19   4          9.75         28.07        12.30 o
   0  19   4         22.09         12.58        16.08 o
   1  19   4        904.70        829.29        28.44 o
   2  19   4         68.93         98.54        12.19 o
   3  19   4         95.75         91.15        13.43 o
   4  19   4        201.55        200.05        16.05 o
   5  19   4         62.63         60.41        12.18 o
   6  19   4          9.22         37.92        25.60 o
  -4  20   4        128.21         25.48        13.61 o
  -3  20   4        106.54        113.50        15.24 o
  -2  20   4        411.09        352.21        18.23 o
  -1  20   4        415.31        430.92        30.58 o
   0  20   4        409.80        323.32        25.76 o
   1  20   4        103.64        104.88        14.84 o
   2  20   4         16.49         10.35        12.67 o
   3  20   4         64.00         53.55        13.08 o
   4  20   4         55.65         67.52        14.31 o
   5  20   4         15.53          4.07        14.44 o
   6  20   4         33.91         33.97        16.34 o
  -5  21   4        133.62         93.07        21.99 o
  -4  21   4        114.00        122.28        15.78 o
  -3  21   4        114.94        138.29        16.07 o
  -2  21   4         47.83         50.72        13.67 o
  -1  21   4        280.02        376.11        28.13 o
   0  21   4         46.52         21.48        20.02 o
   1  21   4        114.20        144.04        18.22 o
   2  21   4        113.56         72.39        16.90 o
   3  21   4        136.13        123.77        25.04 o
   4  21   4         87.62         72.42        15.08 o
   5  21   4        112.97        127.94        16.76 o
   6  21   4          0.61         -1.65        15.80 o
  -6  22   4         61.58         87.80        22.98 o
  -5  22   4        252.53        238.48        25.36 o
  -4  22   4        284.57        291.77        25.04 o
  -3  22   4        526.87        525.01        29.56 o
  -2  22   4         84.81         66.43        19.18 o
  -1  22   4         35.93         56.11        16.05 o
   1  22   4        514.59        504.55        27.20 o
   2  22   4        288.35        301.00        22.70 o
   3  22   4        245.75        243.96        28.77 o
   4  22   4         63.20         91.94        26.95 o
   5  22   4        188.80        190.32        17.74 o
  -7  23   4          4.77         -9.32        23.99 o
  -6  23   4          7.50         -3.99        21.38 o
  -4  23   4         60.30         80.99        20.41 o
  -3  23   4        134.01        159.55        22.01 o
  -2  23   4        362.17        331.22        24.45 o
  -1  23   4          2.14         13.02        15.48 o
   1  23   4        132.81        123.14        19.64 o
   2  23   4         60.77         61.74        17.71 o
   4  23   4          7.29        -13.64        25.38 o
   5  23   4          4.79          8.17        25.41 o
  -4  24   4          9.63         23.91        12.75 o
  -3  24   4          0.93          7.34        11.29 o
  -2  24   4         38.33         26.03        17.55 o
  -1  24   4          4.31         22.92        16.34 o
   1  24   4          4.94          6.36        17.30 o
   2  24   4          9.69          3.33        17.25 o
  -4  25   4          6.32         29.33        28.46 o
  -3  25   4        118.09        141.86        30.15 o
  -2  25   4         99.58        147.33        19.08 o
  -1  25   4          0.69         14.23        16.94 o
   1  25   4        110.95        129.46        21.12 o
   2  25   4          8.24         33.44        19.23 o
  -4  26   4        145.22        204.90        33.37 o
  -3  26   4        141.76        518.33        38.23 o
  -1  26   4        436.12        408.40        27.50 o
  -1  27   4        115.98         22.51        18.96 o
 -11   1   5         46.62         45.26        18.49 o
 -10   1   5         81.77         54.25        17.72 o
  -9   1   5         10.88         -3.35        23.22 o
  -8   1   5         53.21         37.74        15.53 o
  -7   1   5        307.30        251.12        13.57 o
  -6   1   5        377.90        336.39        22.37 o
  -5   1   5        970.31       1072.64        38.60 o
  -4   1   5         81.29         63.34        18.16 o
  -3   1   5        513.65        537.23        19.24 o
  -2   1   5        209.54        232.43        15.13 o
  -1   1   5         13.86         26.40         4.67 o
   0   1   5        509.28        532.18        28.64 o
   1   1   5         80.30        129.55        21.32 o
   2   1   5        964.76       1070.19        28.47 o
   3   1   5        385.65        376.26        19.99 o
   4   1   5        304.27        298.94        30.10 o
   5   1   5         53.81         39.68        13.60 o
   6   1   5         11.12          7.72        28.17 o
   7   1   5         83.73         75.28        18.52 o
   8   1   5         47.73         86.89        19.93 o
   9   1   5         30.56        143.95        27.64 o
 -11   2   5        214.59        237.39        21.80 o
 -10   2   5        121.80        121.21        19.02 o
  -9   2   5        410.09        345.55        20.23 o
  -8   2   5         45.81         61.87        11.46 o
  -7   2   5         97.46        107.79        13.22 o
  -6   2   5        391.45        412.82        18.45 o
  -5   2   5        670.37        737.66        29.86 o
  -4   2   5       3046.32       3038.64        84.22 o
  -3   2   5       1202.91       1294.33        43.59 o
  -2   2   5         84.54        123.89        13.79 o
  -1   2   5         82.16        115.85        19.22 o
   0   2   5        720.77        767.52        14.94 o
   1   2   5       2991.23       3136.81        82.30 o
   2   2   5        681.42        739.91        24.03 o
   3   2   5        380.97        432.06        17.29 o
   4   2   5         99.67        112.47        27.11 o
   5   2   5         45.58         30.69        19.11 o
   6   2   5        418.11        374.42        17.57 o
   7   2   5        118.90        128.90        18.68 o
   8   2   5        193.28        206.06        21.39 o
   9   2   5         16.15         52.74        26.82 o
 -11   3   5         29.65         56.71        18.88 o
 -10   3   5         92.21         86.91        17.89 o
  -9   3   5         11.79         12.05        15.43 o
  -8   3   5         37.84         35.70        10.72 o
  -7   3   5        102.24         66.94        11.13 o
  -6   3   5        464.53        433.28        18.12 o
  -5   3   5        154.62        162.16        18.30 o
  -4   3   5        606.98        532.39        26.87 o
  -3   3   5         76.50        109.55        18.43 o
  -2   3   5         91.21         96.72        13.37 o
  -1   3   5         92.64         99.96        19.00 o
   0   3   5          7.59          9.08         3.32 o
   1   3   5        595.35        725.93        33.48 o
   2   3   5        154.53        163.19        13.72 o
   3   3   5        478.05        490.80        31.15 o
   4   3   5        101.03        124.98        26.87 o
   5   3   5         38.07         55.12        19.87 o
   6   3   5         11.99         -3.86        16.56 o
   7   3   5         94.17         74.85        17.88 o
   8   3   5         17.43          9.96        22.69 o
   9   3   5         12.05         77.07        26.88 o
 -11   4   5          8.26         39.61        20.11 o
 -10   4   5          4.41         12.19        17.14 o
  -9   4   5         24.29          0.28        15.86 o
  -8   4   5        244.68        230.14        15.25 o
  -7   4   5        137.10        114.26        10.90 o
  -6   4   5        306.22        314.61        16.01 o
  -5   4   5        293.60        270.86        19.53 o
  -4   4   5        153.10        145.85        18.71 o
  -3   4   5        972.60       1039.70        37.58 o
  -2   4   5        369.09        352.07        23.33 o
  -1   4   5        358.67        375.16        24.49 o
   0   4   5        969.03       1022.30        39.65 o
   1   4   5        157.30        168.89        16.79 o
   2   4   5        300.70        280.26        15.10 o
   3   4   5        313.56        311.85        28.59 o
   4   4   5        141.06        147.07        26.78 o
   5   4   5        238.15        204.24        17.60 o
   6   4   5         24.99          2.02        16.45 o
   7   4   5          4.45         -0.55        20.48 o
   8   4   5          0.23          4.29        22.41 o
   9   4   5          8.26         45.73        26.13 o
 -11   5   5        191.64        209.94        32.27 o
 -10   5   5         20.85          8.68        16.87 o
  -9   5   5          7.18         11.53        15.86 o
  -8   5   5        271.79        246.14        15.16 o
  -7   5   5        208.66        198.91        11.81 o
  -6   5   5        902.42        863.46        23.97 o
  -5   5   5        419.88        459.03        23.18 o
  -4   5   5        561.88        532.73        25.60 o
  -3   5   5       1106.09       1046.27        37.74 o
  -2   5   5        743.36        777.49        32.90 o
  -1   5   5        764.14        705.16        31.18 o
   0   5   5       1074.87       1152.68        29.64 o
   1   5   5        558.69        551.07        22.33 o
   2   5   5        430.75        484.08        17.45 o
   3   5   5        908.43        895.13        29.26 o
   4   5   5        207.64        229.67        13.31 o
   5   5   5        275.91        262.32        14.94 o
   6   5   5          7.25         -4.66        16.54 o
   7   5   5         20.65        -20.54        20.54 o
   8   5   5        197.17        239.63        25.09 o
 -11   6   5        328.69        386.98        37.84 o
 -10   6   5         97.60         89.10        18.08 o
  -9   6   5         78.53         75.05        16.57 o
  -8   6   5        214.51        235.42        15.40 o
  -7   6   5        781.88        740.98        17.66 o
  -6   6   5         29.60         73.39        12.62 o
  -5   6   5       1647.05       1512.03        45.97 o
  -4   6   5        573.08        580.96        26.28 o
  -3   6   5        298.62        269.69        20.89 o
  -2   6   5       1006.97        949.12        36.14 o
  -1   6   5        982.21        946.09        37.50 o
   0   6   5        295.35        346.81        18.72 o
   1   6   5        567.90        542.35        30.80 o
   2   6   5       1607.86       1597.41        30.61 o
   3   6   5         29.98         60.21        18.11 o
   4   6   5        793.72        780.31        18.90 o
   5   6   5        208.60        234.34        17.85 o
   6   6   5         80.81         58.49        14.46 o
   7   6   5         95.93         68.99        18.01 o
   8   6   5        320.13        384.48        39.96 o
 -11   7   5         17.62          1.54        30.95 o
 -10   7   5         71.45         55.30        17.58 o
  -9   7   5         20.02         -0.81        15.78 o
  -8   7   5         77.77         84.59        15.92 o
  -7   7   5        114.75         62.89        10.08 o
  -6   7   5        239.60        204.12        12.92 o
  -5   7   5        237.27        239.93        14.87 o
  -4   7   5        409.52        480.75        24.47 o
  -3   7   5        582.82        514.20        26.38 o
  -2   7   5        379.66        411.26        25.26 o
  -1   7   5        386.48        421.95        26.96 o
   0   7   5        571.85        537.77        21.40 o
   1   7   5        414.44        429.29        20.63 o
   2   7   5        238.15        260.51        19.12 o
   3   7   5        234.67        216.87        20.15 o
   4   7   5        117.73        121.17        16.20 o
   5   7   5         77.59         75.80        16.36 o
   6   7   5         19.68         29.71        14.24 o
   7   7   5         71.20         77.62        15.85 o
   8   7   5         17.48         74.80        34.55 o
 -11   8   5        130.96        226.57        36.33 o
 -10   8   5        118.67        155.71        19.92 o
  -9   8   5        157.27        138.85        17.37 o
  -8   8   5        173.52        154.24        16.61 o
  -7   8   5        657.10        590.18        21.88 o
  -6   8   5         10.36        127.31        18.23 o
  -5   8   5        310.78        305.40        16.86 o
  -4   8   5        806.94        806.06        31.77 o
  -3   8   5       1798.69       1931.68        59.01 o
  -2   8   5        314.44        385.14        25.09 o
  -1   8   5        318.00        371.65        26.25 o
   0   8   5       1843.93       1821.53        41.38 o
   1   8   5        788.69        820.06        26.52 o
   2   8   5        302.95        280.19        20.49 o
   3   8   5         10.66        135.00        20.45 o
   4   8   5        640.13        664.48        22.12 o
   5   8   5        177.75        181.44        14.87 o
   6   8   5        156.83        145.56        15.23 o
   7   8   5        121.95        156.89        20.36 o
   8   8   5        128.61        209.59        26.77 o
 -11   9   5        523.51        692.57        47.24 o
 -10   9   5        315.03        372.09        36.42 o
  -9   9   5        148.47        137.56        16.77 o
  -8   9   5        771.72        806.92        21.80 o
  -7   9   5       2113.40       1899.47        53.49 o
  -6   9   5       5278.70       5481.08        77.97 o
  -5   9   5        704.72        758.01        18.75 o
  -4   9   5        807.89        776.58        23.74 o
  -3   9   5       1359.91       1382.06        46.63 o
  -2   9   5        127.63        131.00        20.62 o
  -1   9   5        131.10        105.43        15.67 o
   0   9   5       1353.16       1368.80        34.89 o
   1   9   5        810.88        814.02        27.25 o
   2   9   5        710.81        698.91        27.33 o
   3   9   5       5426.56       5268.16        78.40 o
   4   9   5       2124.20       2060.97        39.26 o
   5   9   5        779.17        794.29        20.91 o
   6   9   5        150.24        152.08        18.50 o
   7   9   5        316.85        356.18        28.14 o
   8   9   5        508.71        586.81        45.43 o
 -11  10   5        304.98        383.73        41.47 o
 -10  10   5        144.35        181.95        33.14 o
  -9  10   5        177.33        175.90        30.87 o
  -8  10   5        126.20        153.42        16.15 o
  -7  10   5        364.40        316.46        21.81 o
  -6  10   5         25.91         75.59        11.52 o
  -5  10   5        702.79        686.74        18.67 o
  -4  10   5       1350.73       1143.08        29.80 o
  -3  10   5        785.94        980.74        27.09 o
  -2  10   5       1038.06       1166.75        30.79 o
  -1  10   5       1048.68       1057.96        42.11 o
   0  10   5        808.65        817.09        27.44 o
   1  10   5       1314.13       1279.46        26.34 o
   2  10   5        683.51        670.76        27.05 o
   3  10   5         26.43        125.68        16.58 o
   4  10   5        360.47        410.24        19.79 o
   5  10   5        128.72        162.72        19.53 o
   6  10   5        182.48        182.69        23.67 o
   7  10   5        145.34        201.34        26.42 o
   8  10   5        296.45        397.11        41.99 o
 -10  11   5        219.24        196.59        33.71 o
  -9  11   5         29.95         29.82        27.73 o
  -8  11   5          8.73         12.65        26.81 o
  -7  11   5         13.92         29.74        16.58 o
  -6  11   5        402.65        399.98        15.44 o
  -5  11   5        124.71        123.67        13.40 o
  -4  11   5         40.92         34.68        11.73 o
  -3  11   5         56.17         84.19        10.89 o
  -2  11   5        408.15        436.75        29.38 o
  -1  11   5        419.37        430.22        21.44 o
   0  11   5         57.04         45.75        17.47 o
   1  11   5         39.77         51.15        14.69 o
   2  11   5        121.85        102.70        20.36 o
   3  11   5        409.61        433.91        19.76 o
   4  11   5         13.97         31.29        15.77 o
   5  11   5          8.81         11.14        19.45 o
   6  11   5         30.71         29.18        16.97 o
   7  11   5        183.77        215.37        26.84 o
   8  11   5         36.20        171.00        38.66 o
 -10  12   5         41.38         62.38        31.40 o
  -9  12   5        103.91        107.84        29.91 o
  -8  12   5        120.26        159.69        21.30 o
  -7  12   5        236.72        225.82        15.28 o
  -6  12   5        162.63        202.13        16.22 o
  -5  12   5        545.74        513.10        21.97 o
  -4  12   5        329.58        363.19        15.14 o
  -3  12   5        170.02        205.17        13.14 o
  -2  12   5       1538.20       1535.73        53.66 o
  -1  12   5       1524.01       1593.11        39.14 o
   0  12   5        169.10        180.02        19.75 o
   1  12   5        336.64        287.15        15.19 o
   2  12   5        532.71        510.64        26.04 o
   3  12   5        161.72        192.41        16.99 o
   4  12   5        240.74        224.63        14.90 o
   5  12   5        118.57         77.68        20.75 o
   6  12   5        106.67        100.21        18.07 o
   7  12   5         29.47         61.32        19.29 o
   8  12   5         11.90        359.79        41.19 o
 -10  13   5        104.28         94.12        31.62 o
  -9  13   5         79.10         90.10        29.43 o
  -8  13   5        262.53        326.89        23.66 o
  -7  13   5        157.27        149.80        29.27 o
  -6  13   5       1470.86       1483.93        30.49 o
  -5  13   5        203.34        262.58        30.26 o
  -4  13   5        246.73        252.04        19.22 o
  -3  13   5        689.35        690.20        24.81 o
  -2  13   5        364.70        344.14        20.85 o
  -1  13   5        370.17        335.24        21.58 o
   0  13   5        677.37        720.58        27.78 o
   1  13   5        242.53        241.22        14.87 o
   2  13   5        209.14        161.17        22.18 o
   3  13   5       1511.41       1462.18        31.39 o
   4  13   5        153.24        153.01        14.46 o
   5  13   5        270.16        251.79        19.07 o
   6  13   5         76.87         76.99        22.73 o
   7  13   5        104.03        106.68        23.31 o
 -10  14   5         18.11         32.03        31.45 o
  -9  14   5         53.23         70.92        28.91 o
  -8  14   5          8.03         10.87        19.71 o
  -7  14   5         56.61          2.40        19.00 o
  -6  14   5         33.12         39.55        26.27 o
  -5  14   5        195.04        196.44        18.85 o
  -4  14   5        592.54        561.39        24.15 o
  -3  14   5         90.93         88.99        17.61 o
  -2  14   5        152.30        153.23        18.83 o
  -1  14   5        148.03        147.85        19.26 o
   0  14   5         93.17         80.24        19.08 o
   1  14   5        582.33        623.82        19.30 o
   2  14   5        189.85        129.56        21.83 o
   3  14   5         33.01         18.89        15.31 o
   4  14   5         55.92         21.80        15.68 o
   5  14   5          8.08          7.87        15.38 o
   6  14   5         52.89          9.75        29.78 o
   7  14   5         17.60          6.89        22.38 o
  -9  15   5         21.03         14.44        29.20 o
  -8  15   5         66.93         70.48        28.83 o
  -7  15   5        229.29        241.17        22.44 o
  -6  15   5        220.04        257.66        29.62 o
  -5  15   5        126.64        131.89        18.60 o
  -4  15   5        118.69        168.23        14.89 o
  -3  15   5        182.27        194.72        14.65 o
  -2  15   5        366.24        375.99        15.84 o
  -1  15   5        365.57        309.92        14.36 o
   0  15   5        180.99        175.01        31.25 o
   1  15   5        121.66         97.35        13.71 o
   2  15   5        130.32         95.25        21.34 o
   3  15   5        226.30        206.62        17.23 o
   4  15   5        230.87        217.89        15.17 o
   5  15   5         67.36         67.25        16.91 o
   6  15   5          9.90        -12.09        20.73 o
   7  15   5         11.75        -18.06        23.15 o
  -9  16   5         82.39         27.05        10.61 o
  -8  16   5         63.09         78.19        29.53 o
  -7  16   5        191.56        196.84        30.61 o
  -5  16   5         67.96         76.08        18.61 o
  -4  16   5        468.26        440.91        18.30 o
  -3  16   5        221.73        235.76        15.16 o
  -2  16   5         77.53         61.43        13.02 o
  -1  16   5         75.91         35.10        12.45 o
   0  16   5        224.64        216.40        31.82 o
   1  16   5        463.67        432.43        17.18 o
   2  16   5         69.09         18.17        20.69 o
   3  16   5        145.19        133.03        13.99 o
   4  16   5        196.77        158.01        20.91 o
   5  16   5         61.31         34.54        20.75 o
   6  16   5         42.24         16.58        21.14 o
   7  16   5         52.87        109.29        35.59 o
  -9  17   5          0.48         -6.71         9.31 o
  -8  17   5         10.21         25.40        28.40 o
  -7  17   5         38.88         39.34        27.36 o
  -5  17   5        115.95        101.60        13.50 o
  -4  17   5        236.81        226.01        16.71 o
  -3  17   5          9.71         14.95        12.23 o
  -2  17   5        327.77        332.31        14.32 o
  -1  17   5        331.04        271.09        17.54 o
   0  17   5          9.82          9.21        29.32 o
   1  17   5        233.28        237.83        15.09 o
   2  17   5        119.31         75.76        22.12 o
   3  17   5         57.71         66.97        15.36 o
   4  17   5         39.77         28.15        18.08 o
   5  17   5         10.50          7.18        17.27 o
   6  17   5          9.16         -0.27        21.19 o
  -9  18   5          0.09         -4.31         9.96 o
  -8  18   5          2.68        -28.01        28.01 o
  -7  18   5         10.97        -14.49        26.50 o
  -6  18   5          0.46        -10.01        10.01 o
  -5  18   5         64.92         49.43        18.45 o
  -4  18   5         76.04         79.65        20.36 o
  -3  18   5        194.37        190.13        14.02 o
  -2  18   5        279.70        259.54        16.12 o
  -1  18   5        277.99        328.42        35.04 o
   0  18   5        189.46        216.08        34.21 o
   1  18   5         73.93         81.76        13.85 o
   2  18   5         65.38         71.56        20.91 o
   3  18   5         28.97         39.85        15.38 o
   4  18   5         10.89         -0.27        18.09 o
   5  18   5          2.61          7.98        23.72 o
   6  18   5         41.34         42.98        22.00 o
  -8  19   5        141.24        175.48        32.51 o
  -7  19   5         86.13         77.35        28.31 o
  -6  19   5        122.01        109.13        16.66 o
  -5  19   5         34.97        -19.30        19.30 o
  -4  19   5          9.89         85.70        16.33 o
  -3  19   5         32.13         45.07        14.57 o
  -2  19   5         81.68         79.29        14.67 o
  -1  19   5         75.26         68.86        11.09 o
   0  19   5         32.98         61.79        32.82 o
   1  19   5         10.09         88.71        21.86 o
   2  19   5         34.61         33.13        22.06 o
   3  19   5        258.21        274.79        32.61 o
   4  19   5         84.23         78.08        19.20 o
   5  19   5        143.58        126.59        19.39 o
  -8  20   5          4.67         22.79        29.39 o
  -7  20   5         23.54          7.87        20.51 o
  -6  20   5         22.07         37.84        28.54 o
  -5  20   5          4.10         23.35        27.13 o
  -4  20   5       1860.06       1741.75        35.16 o
  -3  20   5        256.54        254.54        21.05 o
  -2  20   5        123.57        152.01        15.98 o
  -1  20   5        120.64        112.75        17.26 o
   0  20   5        258.49        308.32        38.48 o
   1  20   5       1812.44       2011.42        79.58 o
   2  20   5          4.18         23.48        28.08 o
   3  20   5         21.53         -1.02        27.86 o
   4  20   5         23.50         33.25        15.48 o
   5  20   5          4.66        -14.42        20.12 o
  -7  21   5        105.03         37.01        21.27 o
  -6  21   5         47.21         40.45        20.03 o
  -5  21   5        277.01        257.89        31.38 o
  -4  21   5        132.74        157.37        20.90 o
  -3  21   5          9.97        -18.02        18.02 o
  -2  21   5         77.40         69.32        18.08 o
  -1  21   5         79.64         58.94        22.40 o
   2  21   5        279.12        315.97        33.85 o
   3  21   5         46.37         41.67        29.36 o
   4  21   5         74.74         84.72        16.49 o
   5  21   5         28.93         64.73        21.39 o
  -7  22   5         12.95         -6.52        21.08 o
  -6  22   5         15.76         13.93        20.05 o
  -5  22   5         53.78         34.08        28.25 o
  -4  22   5         55.04         65.95        27.01 o
  -3  22   5         45.74         66.64        24.78 o
  -2  22   5         64.77         58.48        23.52 o
  -1  22   5         63.15          9.99        17.38 o
   3  22   5         15.46         22.02        29.83 o
   4  22   5         13.22         -9.21        28.27 o
  -6  23   5         24.82         11.39        20.44 o
  -5  23   5         84.93        102.94        30.77 o
  -4  23   5         35.89         51.67        27.42 o
  -3  23   5         94.85        101.49        26.28 o
  -2  23   5        222.51        218.87        20.48 o
  -1  23   5        228.79        216.86        27.20 o
   3  23   5         24.33        -28.31        29.31 o
  -5  24   5        207.90        177.18        33.19 o
  -4  24   5        360.72        382.06        34.62 o
  -3  24   5         12.08         11.20        26.03 o
  -2  24   5         53.03         49.10        26.04 o
  -3  25   5        159.13        -13.14        27.34 o
  -3  26   5          2.02         21.16        12.61 o
 -11   0   6         56.95         56.82        23.19 o
 -10   0   6        185.74        210.96        25.47 o
  -9   0   6        467.19        498.72        30.47 o
  -8   0   6         97.65         85.74        12.83 o
  -7   0   6        915.86        838.89        33.31 o
  -6   0   6        722.62        703.51        22.96 o
  -5   0   6       1150.97       1114.01        28.96 o
  -4   0   6        177.23        213.46        15.01 o
  -3   0   6        653.41        696.42        22.53 o
  -2   0   6       1237.39       1186.70        21.96 o
  -1   0   6       1218.90       1209.94        31.09 o
   0   0   6        658.48        690.27        23.53 o
   1   0   6        182.13        237.05        17.22 o
   2   0   6       1136.54       1081.47        30.52 o
   3   0   6        704.60        699.21        25.54 o
   4   0   6        931.41        944.99        30.10 o
   5   0   6         98.99         70.80        17.96 o
   6   0   6        460.35        473.16        25.28 o
   7   0   6        181.68        198.15        32.31 o
   8   0   6         55.42         50.21        32.07 o
 -11   1   6         15.27         21.30        21.97 o
 -10   1   6        219.02        239.78        18.63 o
  -9   1   6        107.00        106.50        15.68 o
  -8   1   6         85.25         93.38        10.88 o
  -7   1   6         59.88         62.87        13.24 o
  -6   1   6        501.48        438.24        13.37 o
  -5   1   6        368.05        384.20        12.44 o
  -4   1   6        931.87        907.95        18.41 o
  -3   1   6        219.08        210.26        10.67 o
  -2   1   6         58.67         68.82         5.44 o
  -1   1   6         57.17         56.78         6.33 o
   0   1   6        224.25        220.77        11.50 o
   1   1   6        906.26        882.92        18.92 o
   2   1   6        359.42        390.45        14.17 o
   3   1   6        492.85        437.47        15.24 o
   4   1   6         61.06         76.66        11.90 o
   5   1   6         83.23         61.66        12.49 o
   6   1   6        107.20        101.89        13.96 o
   7   1   6        214.14        231.79        23.12 o
   8   1   6         15.35         -1.80        22.04 o
 -11   2   6         12.19         37.72        21.69 o
 -10   2   6          4.28         -3.73        14.42 o
  -9   2   6         57.79         34.84        14.34 o
  -8   2   6         21.97         34.61         9.74 o
  -7   2   6         89.55         88.04        13.35 o
  -6   2   6        113.46        116.70        11.37 o
  -5   2   6        413.87        399.92        14.70 o
  -4   2   6        278.08        285.58        11.71 o
  -3   2   6         67.15         47.23         9.36 o
  -2   2   6        244.56        220.34         8.66 o
  -1   2   6        250.04        207.44         7.74 o
   0   2   6         66.61         45.38         6.42 o
   1   2   6        270.92        304.83        12.74 o
   2   2   6        405.59        398.62        14.16 o
   3   2   6        116.38        137.46         9.29 o
   4   2   6         90.28        100.49        12.10 o
   5   2   6         22.59         13.43        11.88 o
   6   2   6         56.21         29.70        13.14 o
   7   2   6          4.30        -16.11        16.11 o
   8   2   6         12.22          3.38        21.28 o
 -11   3   6         14.58         12.61        15.21 o
 -10   3   6         78.69         87.27        15.74 o
  -9   3   6         69.88         60.24        14.62 o
  -8   3   6        271.00        263.30        17.34 o
  -7   3   6          6.58          0.00        13.10 o
  -6   3   6        597.11        606.27        17.61 o
  -5   3   6        501.08        463.39        14.92 o
  -4   3   6        821.15        783.63        19.56 o
  -3   3   6        133.38        135.84         8.23 o
  -2   3   6        377.02        401.07        10.63 o
  -1   3   6        367.06        387.53        10.24 o
   0   3   6        137.00        121.67         7.38 o
   1   3   6        806.97        747.35        13.93 o
   2   3   6        515.23        521.79        12.51 o
   3   3   6        585.54        591.53        13.64 o
   4   3   6          6.60         -2.06         8.99 o
   5   3   6        274.18        271.66        14.77 o
   6   3   6         70.47         68.22        13.64 o
   7   3   6         77.68         77.41        14.64 o
   8   3   6         14.19         27.58        21.46 o
 -11   4   6         42.57         49.52        15.99 o
 -10   4   6         60.57         75.25        15.53 o
  -9   4   6        137.16        159.48        16.26 o
  -8   4   6         12.78          5.17        13.36 o
  -7   4   6        230.19        183.24        15.52 o
  -6   4   6         93.95         93.76        11.05 o
  -5   4   6        377.15        351.78        14.04 o
  -4   4   6        276.19        233.07        12.05 o
  -3   4   6        787.11        776.89        15.83 o
  -2   4   6        419.11        355.31        10.34 o
  -1   4   6        425.90        348.15        10.11 o
   0   4   6        805.03        786.41        14.37 o
   1   4   6        283.70        272.69         9.64 o
   2   4   6        367.60        342.47        10.76 o
   3   4   6         92.90        107.98         9.34 o
   4   4   6        236.54        238.11        11.37 o
   5   4   6         13.15          0.39        11.93 o
   6   4   6        139.30        168.12        14.53 o
   7   4   6         59.87         61.39        16.85 o
   8   4   6         41.46         41.08        22.65 o
 -11   5   6          8.31         24.77        25.85 o
 -10   5   6         78.32         70.09        15.81 o
  -9   5   6         40.25         33.10        14.28 o
  -8   5   6        114.94         93.41        14.60 o
  -7   5   6          4.83         -5.74        15.35 o
  -6   5   6        167.86        160.70        11.50 o
  -5   5   6        414.40        388.51        14.02 o
  -4   5   6         51.13         48.92         8.82 o
  -3   5   6        119.95        150.49         9.60 o
  -2   5   6        353.30        386.08        10.83 o
  -1   5   6        361.84        377.16        10.59 o
   0   5   6        118.01        115.69         8.12 o
   1   5   6         51.10         41.32         7.79 o
   2   5   6        418.32        411.25        11.92 o
   3   5   6        166.76        157.03        10.22 o
   4   5   6          4.77         12.25        10.28 o
   5   5   6        113.37        104.40        13.22 o
   6   5   6         39.72         63.87        13.30 o
   7   5   6         78.28         84.70        20.56 o
   8   5   6          8.36          8.30        31.68 o
 -11   6   6         75.70        104.74        28.82 o
 -10   6   6          8.91         12.55        14.96 o
  -9   6   6        160.61        166.58        13.99 o
  -8   6   6         73.35         58.13        11.81 o
  -7   6   6        199.38        185.09        11.24 o
  -6   6   6        219.90        213.16        12.51 o
  -5   6   6        113.03        108.52         9.28 o
  -4   6   6        169.75        180.27        10.02 o
  -3   6   6         93.12         94.81         9.12 o
  -2   6   6        200.82        186.38         9.86 o
  -1   6   6        204.77        180.46         9.07 o
   0   6   6         95.55        109.61         8.58 o
   1   6   6        173.20        197.37         9.77 o
   2   6   6        111.27        103.89         9.42 o
   3   6   6        225.64        248.73        11.29 o
   4   6   6        197.80        177.34        11.09 o
   5   6   6         75.09         74.46        10.79 o
   6   6   6        159.11        149.99        12.30 o
   7   6   6          8.75         24.95        19.65 o
 -11   7   6        101.13         84.31        29.54 o
 -10   7   6        446.57        467.66        22.35 o
  -9   7   6         38.45         73.75        14.59 o
  -8   7   6        151.91        141.31        12.76 o
  -7   7   6        275.34        274.18        15.92 o
  -6   7   6       1206.91       1162.62        24.37 o
  -5   7   6         27.49         29.46         8.64 o
  -4   7   6       1459.76       1337.76        19.27 o
  -3   7   6       2104.70       2029.73        29.81 o
  -2   7   6        493.17        491.95        13.34 o
  -1   7   6        502.63        515.55        13.58 o
   0   7   6       2060.97       2047.09        27.57 o
   1   7   6       1457.95       1384.80        21.32 o
   2   7   6         28.17         83.23         9.63 o
   3   7   6       1176.25       1082.09        19.18 o
   4   7   6        268.79        263.25        12.14 o
   5   7   6        156.32        152.59        13.73 o
   6   7   6         38.55         68.25        13.66 o
   7   7   6        447.96        507.12        27.22 o
 -10   8   6        161.16        145.23        16.77 o
  -9   8   6        471.67        480.99        21.38 o
  -8   8   6        178.83        172.42        13.12 o
  -7   8   6        119.97        115.09        13.42 o
  -6   8   6       1067.56       1074.33        23.20 o
  -5   8   6       1059.73       1031.90        17.13 o
  -4   8   6        688.76        663.67        14.72 o
  -3   8   6        806.12        754.84        16.30 o
  -2   8   6         68.26         54.77         9.16 o
  -1   8   6         66.43         86.22         9.56 o
   0   8   6        807.33        770.86        15.40 o
   1   8   6        688.21        687.32        14.83 o
   2   8   6       1035.42        976.72        17.80 o
   3   8   6       1091.37       1119.79        20.11 o
   4   8   6        117.34        129.57        11.03 o
   5   8   6        175.94        174.25        14.01 o
   6   8   6        477.18        542.23        18.98 o
   7   8   6        135.57        170.47        21.89 o
 -10   9   6         49.55         90.30        28.36 o
  -9   9   6         72.66         95.54        15.31 o
  -8   9   6         21.94         18.36        13.33 o
  -7   9   6        310.28        290.45        15.86 o
  -6   9   6        123.92        144.72        12.60 o
  -5   9   6          5.65         42.21         9.05 o
  -4   9   6         37.12         50.95         8.84 o
  -3   9   6        107.22        114.07        11.94 o
  -2   9   6        124.23        102.86         9.86 o
  -1   9   6        125.47         97.17        10.05 o
   0   9   6        104.22        125.86         9.68 o
   1   9   6         37.14         46.86         9.06 o
   2   9   6          5.77         11.70        10.19 o
   3   9   6        127.11        157.84        11.17 o
   4   9   6        304.19        282.01        12.49 o
   5   9   6         21.35         24.05        10.65 o
   6   9   6         70.68        102.55        14.16 o
   7   9   6         49.57         39.28        19.61 o
 -10  10   6         18.94         58.76        29.07 o
  -9  10   6        255.18        265.38        17.75 o
  -8  10   6         37.06         36.63        25.16 o
  -7  10   6         53.77         47.25        12.49 o
  -6  10   6        828.98        799.14        17.76 o
  -5  10   6        339.26        332.99        12.48 o
  -4  10   6        654.46        608.56        12.79 o
  -3  10   6        494.64        518.86        17.02 o
  -2  10   6         19.63         14.00         9.19 o
  -1  10   6         19.94         20.23         9.60 o
   0  10   6        500.40        496.38        14.62 o
   1  10   6        669.78        642.40        15.07 o
   2  10   6        329.75        311.32        12.11 o
   3  10   6        853.10        834.53        17.83 o
   4  10   6         52.25         74.50        10.78 o
   5  10   6         36.76         22.25        11.85 o
   6  10   6        256.85        290.81        14.11 o
   7  10   6         18.59         52.17        20.04 o
 -10  11   6        492.18        575.62        41.37 o
  -9  11   6        150.50        169.80        29.82 o
  -8  11   6         71.72         84.08        26.39 o
  -7  11   6        561.09        556.33        16.62 o
  -6  11   6        753.47        757.94        16.62 o
  -5  11   6         43.55         48.20         9.96 o
  -4  11   6       1196.94       1166.26        18.22 o
  -3  11   6        557.07        552.38        14.83 o
  -2  11   6       1311.22       1280.45        22.42 o
  -1  11   6       1317.81       1315.12        23.16 o
   0  11   6        543.87        570.63        15.76 o
   1  11   6       1186.56       1175.54        20.29 o
   2  11   6         44.66         46.26         9.93 o
   3  11   6        754.98        770.46        17.27 o
   4  11   6        545.73        531.22        15.01 o
   5  11   6         72.35         67.63        12.59 o
   6  11   6        147.03        184.19        14.33 o
   7  11   6        501.41        563.12        27.44 o
 -10  12   6         41.14         75.97        30.71 o
  -9  12   6        168.44        215.84        31.19 o
  -8  12   6        192.03        199.77        28.17 o
  -7  12   6        322.00        317.07        18.96 o
  -6  12   6        866.36        851.61        22.29 o
  -5  12   6        355.93        368.49        13.42 o
  -4  12   6         86.03         88.97         9.76 o
  -3  12   6        647.08        635.90        15.52 o
  -2  12   6         58.63         51.91        10.11 o
  -1  12   6         59.97         60.31        10.45 o
   0  12   6        651.99        636.66        16.68 o
   1  12   6         86.55         90.80        10.13 o
   2  12   6        361.80        345.68        12.81 o
   3  12   6        885.00        887.26        18.61 o
   4  12   6        313.27        282.66        13.97 o
   5  12   6        186.72        184.09        13.65 o
   6  12   6        173.14        216.37        15.15 o
   7  12   6         39.98         66.41        25.62 o
 -10  13   6         30.95         46.81        29.21 o
  -9  13   6         98.13         79.10        27.87 o
  -8  13   6         35.25         49.76        25.86 o
  -7  13   6         17.12         25.15        20.22 o
  -6  13   6         59.76         68.94        12.65 o
  -5  13   6        127.13        143.07        13.09 o
  -4  13   6         34.67         28.93         9.52 o
  -3  13   6        174.89        154.30        10.32 o
  -2  13   6         31.62         23.03        10.60 o
  -1  13   6         31.41          5.00        10.16 o
   0  13   6        178.67        148.73        11.92 o
   1  13   6         33.74         26.46        10.83 o
   2  13   6        128.70        134.20        11.00 o
   3  13   6         58.76         70.66        11.71 o
   4  13   6         16.96         20.67        11.31 o
   5  13   6         35.05         43.05        12.19 o
   6  13   6         98.40        123.50        14.20 o
  -9  14   6        183.40        168.78        30.01 o
  -8  14   6         80.25         75.05        26.23 o
  -7  14   6         79.38         87.96        22.02 o
  -6  14   6         79.50         78.30        14.70 o
  -5  14   6        421.39        411.82        16.43 o
  -4  14   6        218.53        225.99        13.18 o
  -3  14   6         86.81         55.57        13.23 o
  -2  14   6        184.87        175.04        10.97 o
  -1  14   6        190.22        150.61        14.92 o
   0  14   6         85.60         59.22        11.01 o
   1  14   6        221.30        227.18        13.03 o
   2  14   6        420.43        425.29        15.08 o
   3  14   6         77.40         77.55        11.81 o
   4  14   6         81.64         63.88        12.19 o
   5  14   6         78.58         56.82        12.60 o
   6  14   6        154.00        185.21        16.50 o
  -9  15   6         72.34         96.73        27.82 o
  -8  15   6         59.25         35.94        26.28 o
  -7  15   6        105.05        109.96        16.78 o
  -6  15   6        210.42        184.30        22.54 o
  -5  15   6        154.25        145.30        13.26 o
  -4  15   6        106.08         90.29        11.96 o
  -3  15   6        149.14        129.65        10.61 o
  -2  15   6         26.36          9.75        13.42 o
  -1  15   6         27.12          0.33        13.51 o
   0  15   6        147.25        143.23        12.05 o
   1  15   6        109.05         98.81        12.77 o
   2  15   6        156.24        164.32        12.48 o
   3  15   6        213.76        199.36        13.54 o
   4  15   6        102.11         83.40        12.45 o
   5  15   6         58.95         45.58        14.78 o
   6  15   6         70.49        102.94        26.56 o
  -9  16   6          8.11         40.97        27.44 o
  -8  16   6         33.21         25.38        26.05 o
  -6  16   6         48.88         23.08        19.43 o
  -5  16   6         31.00          2.99        11.96 o
  -4  16   6        149.08        123.84        12.49 o
  -3  16   6        155.41        161.05        12.40 o
  -2  16   6        248.33        225.55        16.36 o
  -1  16   6        252.93        216.03        16.37 o
   0  16   6        159.00        124.71        31.14 o
   1  16   6        145.24        149.91        13.82 o
   2  16   6         31.06         50.96        12.85 o
   3  16   6         49.50         59.70        14.12 o
   4  16   6         82.61         91.80        13.81 o
   5  16   6         34.16         31.36        14.85 o
  -8  17   6         10.38        -23.29        26.03 o
  -6  17   6         77.89         87.57        24.76 o
  -5  17   6          5.30         -7.43        16.46 o
  -4  17   6        396.21        359.46        17.81 o
  -3  17   6          6.20          8.98        10.58 o
  -2  17   6        109.99         94.35        17.74 o
  -1  17   6        111.29        103.50        18.75 o
   0  17   6          6.25        -29.38        29.38 o
   1  17   6        385.66        374.26        16.75 o
   2  17   6          5.18          4.93        12.81 o
   3  17   6         75.79         73.12        14.56 o
   4  17   6         68.16         56.63        13.50 o
   5  17   6          2.51         -5.05        16.35 o
  -8  18   6          5.06        -25.83        25.83 o
  -6  18   6        271.94        259.51        28.84 o
  -5  18   6        140.20        104.98        15.71 o
  -4  18   6         67.43         95.18        14.57 o
  -3  18   6        473.64        464.51        16.78 o
  -2  18   6        253.47        264.37        20.34 o
  -1  18   6        257.80        270.67        27.38 o
   0  18   6        486.33        466.99        41.21 o
   1  18   6         68.43         86.82        19.41 o
   2  18   6        136.33        177.75        15.24 o
   3  18   6        265.50        237.26        22.43 o
   4  18   6         50.94         53.09        13.65 o
   5  18   6          5.03        -13.59        13.59 o
  -6  19   6         51.05         76.82        24.63 o
  -4  19   6        492.44        467.44        20.54 o
  -3  19   6         76.19         58.21        16.41 o
  -2  19   6        118.57        122.47        25.16 o
  -1  19   6        118.79        107.07        25.04 o
   1  19   6        480.80        555.19        35.61 o
   2  19   6        290.27        267.10        28.03 o
   3  19   6         52.53         68.08        25.00 o
   4  19   6         28.07         39.76        13.96 o
  -7  20   6         25.93         20.37        26.38 o
  -6  20   6         33.70         39.14        24.49 o
  -4  20   6         76.04         73.63        15.13 o
  -3  20   6         18.44         29.26        16.60 o
  -2  20   6         83.32         92.61        25.19 o
   0  20   6         18.60          4.87        24.04 o
   3  20   6         34.44         28.88        24.29 o
   4  20   6         26.05         38.86        14.43 o
   3  21   6        192.41        221.03        29.59 o
  -5  23   6         65.09         69.69        22.77 o
 -10   1   7        193.01         52.94        17.66 o
  -9   1   7         22.02         20.21        16.35 o
  -8   1   7         74.85         65.45        12.98 o
  -7   1   7        113.52        100.36        11.77 o
  -6   1   7        279.91        282.27        14.42 o
  -5   1   7       1382.87       1263.46        24.57 o
  -4   1   7       1022.53        997.76        22.02 o
  -3   1   7        168.77        168.68        13.30 o
  -2   1   7        626.37        638.72        18.25 o
  -1   1   7        173.18        150.82        14.12 o
   0   1   7        997.23       1146.36        24.08 o
   1   1   7       1344.03       1355.08        26.68 o
   2   1   7        276.96        270.37        15.37 o
   3   1   7        114.25        132.78        14.31 o
   4   1   7         76.03         70.18        14.57 o
   5   1   7         21.48         11.46        14.77 o
   6   1   7         56.58         57.83        16.27 o
   7   1   7        138.72        245.14        22.78 o
 -10   2   7        201.21        164.09        19.17 o
  -9   2   7         92.97         77.02        13.04 o
  -8   2   7        430.52        416.92        19.95 o
  -7   2   7         55.16         43.55        11.08 o
  -6   2   7        183.06        171.72        12.24 o
  -5   2   7       1045.10       1045.70        22.07 o
  -4   2   7        346.37        279.59        11.84 o
  -3   2   7        384.62        371.31        15.52 o
  -2   2   7        211.35        215.69        14.01 o
  -1   2   7        374.30        423.21        16.24 o
   0   2   7        337.15        346.60        15.68 o
   1   2   7       1027.07       1124.55        24.29 o
   2   2   7        185.69        187.70        14.77 o
   3   2   7         56.57         58.13        13.91 o
   4   2   7        434.01        465.07        18.81 o
   5   2   7         92.65         88.03        15.55 o
   6   2   7        161.63        180.94        17.82 o
   7   2   7         45.42         79.39        20.90 o
 -10   3   7         94.66         79.78        18.08 o
  -9   3   7         33.48         27.01        16.42 o
  -7   3   7        124.24        101.44        14.41 o
  -6   3   7        374.41        358.92        15.15 o
  -5   3   7        582.94        577.38        17.45 o
  -4   3   7         26.79          0.64         9.51 o
  -3   3   7        184.25        195.60        13.57 o
  -2   3   7        152.61        158.62        13.65 o
  -1   3   7        188.91        171.24        14.07 o
   0   3   7         27.39         43.39        13.32 o
   1   3   7        573.16        614.30        18.91 o
   2   3   7        369.19        369.40        16.71 o
   3   3   7        121.80        131.77        14.68 o
   4   3   7        245.34        251.10        16.45 o
   5   3   7         32.54         30.20        15.08 o
   6   3   7         74.02         64.33        16.62 o
   7   3   7         19.02         27.68        20.38 o
 -10   4   7         24.38         40.98        17.44 o
  -9   4   7         34.58         73.91        17.11 o
  -7   4   7         25.36          5.92        15.97 o
  -6   4   7         20.08         20.21        13.06 o
  -5   4   7        131.70        118.37        12.78 o
  -4   4   7        278.14        260.72        11.94 o
  -3   4   7        326.30        282.97        14.83 o
  -2   4   7         17.76          9.78        12.55 o
  -1   4   7        317.15        318.87        15.38 o
   0   4   7        271.21        283.18        15.29 o
   1   4   7        131.24        124.04        14.23 o
   2   4   7         20.56         37.25        13.79 o
   3   4   7         25.59         14.31        13.79 o
   4   4   7        104.98         93.95        15.05 o
   5   4   7         34.44         31.76        15.18 o
   6   4   7         14.45          5.60        16.11 o
   7   4   7          9.99         43.86        20.32 o
 -10   5   7        272.87         63.65        18.02 o
  -9   5   7        114.70        123.19        17.73 o
  -8   5   7        223.99        199.08        23.23 o
  -7   5   7         77.56         77.21        17.27 o
  -6   5   7        119.87        107.88        17.25 o
  -5   5   7        151.64        154.31        12.13 o
  -4   5   7        721.54        696.23        15.98 o
  -3   5   7         68.73         63.77        12.80 o
  -2   5   7       2025.89       2087.96        33.87 o
  -1   5   7         70.19         88.04        13.34 o
   0   5   7        701.15        755.64        19.99 o
   1   5   7        154.88        151.03        14.71 o
   2   5   7        122.78        121.23        14.50 o
   3   5   7         75.48         65.34        11.21 o
   4   5   7        224.51        229.73        16.36 o
   5   5   7        111.76        142.48        16.29 o
   6   5   7         71.87         61.93        23.92 o
   7   5   7        205.50        302.07        28.23 o
 -10   6   7         25.32         24.91        17.63 o
  -9   6   7        439.38        438.18        22.70 o
  -8   6   7        107.95        121.26        21.92 o
  -7   6   7        493.86        488.60        22.94 o
  -6   6   7        113.72        117.44        17.31 o
  -5   6   7        329.35        319.36        13.67 o
  -4   6   7        495.69        517.27        15.52 o
  -3   6   7        280.29        265.31        11.89 o
  -2   6   7        293.32        313.63        15.45 o
  -1   6   7        273.15        296.54        15.28 o
   0   6   7        503.27        486.69        17.80 o
   1   6   7        338.64        326.37        16.44 o
   2   6   7        112.72        126.90        14.53 o
   3   6   7        491.16        487.16        18.73 o
   4   6   7        105.14        126.34        15.32 o
   5   6   7        441.12        464.00        19.77 o
   6   6   7         25.93          8.15        23.67 o
 -10   7   7          2.05         10.63        17.04 o
  -9   7   7         40.51         47.68        17.00 o
  -8   7   7         17.82         45.71        19.61 o
  -7   7   7        168.07        191.67        18.72 o
  -6   7   7        129.06        162.67        15.13 o
  -5   7   7        546.94        524.08        18.81 o
  -4   7   7        167.14        153.11        12.35 o
  -3   7   7         28.73         22.35        10.86 o
  -2   7   7        150.87        156.23        14.11 o
  -1   7   7         29.56         34.56        13.45 o
   0   7   7        167.40        154.87        14.68 o
   1   7   7        542.36        570.80        18.68 o
   2   7   7        128.61        110.78        11.47 o
   3   7   7        166.34        194.87        15.73 o
   4   7   7         18.24         71.90        15.31 o
   5   7   7         41.55         55.44        17.60 o
   6   7   7          2.05          4.38        23.89 o
 -10   8   7        106.41         74.04        18.09 o
  -9   8   7         23.12         21.75        20.07 o
  -8   8   7        349.39        363.68        19.77 o
  -7   8   7        368.02        354.22        22.18 o
  -6   8   7        370.62        401.36        12.93 o
  -5   8   7        118.54        130.26        14.80 o
  -4   8   7        129.15        137.93        11.98 o
  -3   8   7        849.68        784.14        18.49 o
  -2   8   7         99.88         90.62        13.70 o
  -1   8   7        826.99        859.67        21.23 o
   0   8   7        130.20        128.07        14.37 o
   1   8   7        115.72        124.80        11.14 o
   2   8   7        378.44        383.88        14.45 o
   3   8   7        371.45        352.00        14.45 o
   4   8   7        340.64        368.82        18.24 o
   5   8   7         22.47         19.94        17.01 o
   6   8   7        109.46        107.72        25.48 o
 -10   9   7        221.91        232.88        20.63 o
  -9   9   7         20.31         14.67        16.34 o
  -8   9   7        534.03        551.95        22.27 o
  -7   9   7        354.70        372.83        18.92 o
  -6   9   7        408.80        452.75        13.48 o
  -5   9   7       1051.91       1138.38        21.52 o
  -4   9   7        168.85        171.18        15.43 o
  -3   9   7        573.58        647.62        17.13 o
  -2   9   7        192.39        170.06        16.44 o
  -1   9   7        590.24        605.06        15.71 o
   0   9   7        164.19        185.92        14.93 o
   1   9   7       1079.44       1082.87        20.58 o
   2   9   7        419.46        471.54        15.45 o
   3   9   7        355.03        379.74        14.93 o
   4   9   7        534.24        559.72        17.34 o
   5   9   7         19.87          6.99        17.38 o
   6   9   7        217.72        212.24        27.46 o
 -10  10   7        150.33        191.88        24.52 o
  -9  10   7         10.12         -6.96        29.12 o
  -8  10   7        470.38        436.30        26.50 o
  -7  10   7        187.26        183.44        16.97 o
  -6  10   7       1014.52       1102.11        22.52 o
  -5  10   7        393.52        407.77        12.71 o
  -4  10   7        535.66        533.58        14.95 o
  -3  10   7       1470.62       1358.72        24.73 o
  -2  10   7         18.85         29.46        13.73 o
  -1  10   7       1438.65       1518.01        28.36 o
   0  10   7        548.24        496.20        14.93 o
   1  10   7        391.85        352.52        13.91 o
   2  10   7       1016.19       1030.12        20.86 o
   3  10   7        186.90        194.24        14.43 o
   4  10   7        459.90        479.25        18.11 o
   5  10   7         10.37         -3.70        14.13 o
   6  10   7        154.48        193.58        20.70 o
  -9  11   7         25.38        -23.35        29.33 o
  -8  11   7         12.65         19.45        29.27 o
  -7  11   7          9.77          2.16        11.28 o
  -6  11   7         46.10         86.39        12.75 o
  -5  11   7         21.24         22.14         9.70 o
  -4  11   7          0.28         -1.06        10.87 o
  -3  11   7        181.71        182.09        16.34 o
  -2  11   7         33.02          9.51        11.49 o
  -1  11   7        186.99        185.63        13.41 o
   0  11   7          0.28         12.26        11.44 o
   1  11   7         20.66         15.43        11.22 o
   2  11   7         47.30         60.92        12.15 o
   3  11   7          9.83         24.85        13.21 o
   4  11   7         12.99         43.40        16.17 o
   5  11   7          4.59         22.84        14.73 o
   6  11   7         21.31         49.35        22.11 o
  -9  12   7        177.54        146.42        23.77 o
  -8  12   7        193.82        152.56        21.79 o
  -7  12   7        213.45        191.00        17.50 o
  -6  12   7         76.79         67.87        15.30 o
  -5  12   7         51.68         87.05        12.68 o
  -4  12   7        129.57        117.86        15.85 o
  -3  12   7        324.40        308.64        17.79 o
  -2  12   7          7.23         -8.09        12.91 o
  -1  12   7        317.98        273.79        14.42 o
   0  12   7        131.28        112.90        12.23 o
   1  12   7         52.20         67.31        11.96 o
   2  12   7         77.36         87.10        12.35 o
   3  12   7        216.54        237.21        15.60 o
   4  12   7        188.94        188.87        14.33 o
   5  12   7        177.91        181.18        16.59 o
  -9  13   7         24.16          3.33        29.33 o
  -8  13   7        102.77        137.68        32.43 o
  -7  13   7        266.70        292.92        19.34 o
  -6  13   7        155.30        179.77        19.01 o
  -5  13   7        849.07        874.37        20.17 o
  -4  13   7        117.62        120.65        16.11 o
  -3  13   7         27.14         14.85        15.53 o
  -2  13   7        571.82        578.64        21.54 o
  -1  13   7         27.60         -6.08        12.38 o
   0  13   7        119.36         88.65        12.11 o
   1  13   7        871.77        831.00        19.18 o
   2  13   7        152.70        179.92        13.27 o
   3  13   7        259.39        283.12        16.01 o
   4  13   7        104.24        113.26        15.17 o
   5  13   7         23.86         29.95        18.07 o
  -9  14   7         50.74         -2.83        29.71 o
  -8  14   7         83.72         70.87        31.35 o
  -7  14   7         35.45         16.84        29.44 o
  -6  14   7         90.86         53.16        17.97 o
  -5  14   7         22.77         29.60        13.43 o
  -4  14   7        308.39        320.13        18.61 o
  -3  14   7          9.04        -15.15        15.15 o
  -2  14   7         12.17        -12.84        15.34 o
  -1  14   7          8.78         -9.90        14.85 o
   0  14   7        310.40        299.12        15.40 o
   1  14   7         22.13         15.25        11.91 o
   2  14   7         88.45         99.71        13.71 o
   3  14   7         36.46         49.94        14.28 o
   4  14   7         82.60         97.14        15.32 o
   5  14   7         50.39         22.95        18.46 o
  -7  15   7         49.52          5.70        28.92 o
  -6  15   7          4.42         -3.05        22.35 o
  -5  15   7         53.71         60.80        14.79 o
  -4  15   7         41.00         23.38        15.87 o
  -3  15   7          3.88        -18.05        18.05 o
  -2  15   7         18.07        -17.98        18.57 o
  -1  15   7          3.96        -13.37        13.37 o
   0  15   7         40.64         11.78        12.91 o
   1  15   7         54.99         65.77        13.56 o
   2  15   7          4.46         15.44        15.15 o
   3  15   7         48.07         74.73        15.88 o
   4  15   7         19.61         18.58        15.01 o
   5  15   7          0.19          4.47        23.19 o
  -6  16   7        109.56        111.66        19.25 o
  -5  16   7        375.01        423.39        25.96 o
  -4  16   7         32.30         34.21        19.98 o
  -3  16   7         53.78         29.54        25.65 o
  -2  16   7        124.69         94.04        20.97 o
  -1  16   7         52.43         22.07        20.13 o
   0  16   7         32.39          8.44        13.11 o
   1  16   7        373.16        398.77        19.24 o
   2  16   7        106.49        117.75        16.43 o
   3  16   7         11.48         37.04        16.04 o
   4  16   7         54.26         42.09        16.68 o
  -6  17   7        257.29        238.35        33.88 o
  -5  17   7        136.00         70.06        28.07 o
  -4  17   7         15.16         23.54        20.70 o
  -3  17   7        130.58        115.31        27.39 o
  -2  17   7          0.04         39.53        26.66 o
  -1  17   7        134.06        124.59        21.80 o
   0  17   7         14.78         49.01        25.77 o
   1  17   7        132.20        138.81        16.80 o
   2  17   7        262.57        281.02        18.39 o
   3  17   7         73.60         83.81        16.74 o
   4  17   7         79.35         78.84        17.76 o
  -6  18   7          1.76          4.11        29.35 o
  -5  18   7         47.64         71.20        30.16 o
  -4  18   7         87.98         39.37        21.61 o
  -3  18   7        139.78        101.98        21.96 o
  -2  18   7         96.59         57.78        21.67 o
  -1  18   7        136.50        196.84        30.83 o
   0  18   7         85.51        106.79        28.36 o
   1  18   7         47.69         63.27        26.80 o
   2  18   7          1.74         22.87        17.12 o
   3  18   7          6.69         -4.82        16.12 o
  -6  19   7        153.06        183.38        33.48 o
  -5  19   7        241.20        239.07        34.48 o
  -4  19   7         47.67         68.95        21.91 o
  -3  19   7        109.02        104.41        22.45 o
  -2  19   7          6.43          7.93        27.93 o
  -1  19   7        112.16         97.43        28.99 o
   0  19   7         47.70         57.59        28.09 o
   1  19   7        243.42        248.75        32.48 o
   2  19   7        152.52        179.09        30.64 o
   3  19   7         59.59         66.62        22.82 o
  -6  20   7        169.10        177.56        34.02 o
  -5  20   7        314.00        341.63        36.76 o
  -4  20   7         27.72         49.58        30.31 o
  -2  20   7          5.44         32.34        28.68 o
  -1  20   7        133.34        160.52        32.18 o
   0  20   7         28.51         50.40        29.27 o
   1  20   7        315.38        393.02        36.45 o
   2  20   7        164.48        199.36        24.21 o
  -5  21   7        334.49        328.31        37.19 o
  -2  21   7          9.82        -29.03        29.03 o
  -1  21   7        215.91        194.27        33.73 o
   0  21   7        112.31         94.84        31.82 o
   1  21   7        325.15        344.44        36.77 o
  -3  22   7         62.70         77.04        32.94 o
  -2  22   7         62.55         41.25        32.25 o
  -1  22   7         64.20         86.27        33.05 o
   0  22   7         11.20         14.48        32.14 o
 -10   0   8         77.87        358.43        31.83 o
  -9   0   8          8.09         13.27        22.77 o
  -7   0   8        336.18        263.24        24.92 o
  -6   0   8        224.03        205.47        19.38 o
  -5   0   8        390.18        315.92        20.89 o
  -4   0   8        730.80        710.49        19.75 o
  -3   0   8        913.61        926.45        21.55 o
  -2   0   8       2278.27       2099.92        50.03 o
  -1   0   8        938.76        999.89        34.02 o
   0   0   8        737.55        772.47        30.29 o
   1   0   8        379.15        314.73        23.03 o
   2   0   8        217.73        201.05        21.83 o
   3   0   8        343.86        449.12        27.26 o
   4   0   8         22.53          9.69        20.75 o
   5   0   8          8.33         15.27        21.68 o
 -10   1   8         78.82         26.90        16.68 o
  -9   1   8         64.51         58.43        16.71 o
  -8   1   8         45.81         32.48        18.94 o
  -7   1   8        998.26        953.86        21.78 o
  -6   1   8        228.69        218.57        13.41 o
  -5   1   8         14.00         -0.35        12.29 o
  -4   1   8        195.53        184.09        11.31 o
  -3   1   8        623.25        620.04        12.58 o
  -2   1   8         14.39         30.44        13.75 o
  -1   1   8        641.37        685.60        20.65 o
   0   1   8        195.03        204.93        15.54 o
   1   1   8         14.04          6.90        13.52 o
   2   1   8        224.58        210.93        15.70 o
   3   1   8        975.43        924.41        24.07 o
   4   1   8         46.94         41.35        15.07 o
   5   1   8         66.03         73.57        16.25 o
 -10   2   8         20.04         12.49        16.61 o
  -9   2   8         96.32        115.63        17.21 o
  -7   2   8        126.04        138.16        12.75 o
  -6   2   8        127.80        138.81        12.56 o
  -5   2   8          9.04         -1.76        11.05 o
  -4   2   8          2.07         -5.17        13.84 o
  -3   2   8        162.87        159.92        11.20 o
  -2   2   8        112.65         92.77         9.59 o
  -1   2   8        167.39        206.16        15.60 o
   0   2   8          2.01          5.94        13.56 o
   1   2   8          9.21         -3.66        12.99 o
   2   2   8        126.04        115.66        15.02 o
   3   2   8        124.44        146.55        15.72 o
   4   2   8         49.11         49.83        15.13 o
   5   2   8         95.46        114.34        16.54 o
 -10   3   8         57.41         77.38        17.54 o
  -9   3   8         36.84         30.64        16.14 o
  -7   3   8        439.57        407.61        15.70 o
  -6   3   8          7.96         10.90        11.03 o
  -5   3   8        116.19         91.45        10.43 o
  -4   3   8        105.15         87.40        10.29 o
  -3   3   8       1621.76       1584.96        24.78 o
  -2   3   8        759.63        786.94        16.57 o
  -1   3   8       1625.06       1639.39        30.65 o
   0   3   8        108.21         80.77        14.27 o
   1   3   8        116.54        105.07        14.45 o
   2   3   8          8.17         19.79        16.28 o
   3   3   8        429.26        389.43        18.16 o
   4   3   8        182.81        184.03        16.95 o
   5   3   8         37.38         89.96        16.49 o
 -10   4   8         41.85        143.23        19.01 o
  -9   4   8        327.35        326.98        27.65 o
  -7   4   8         76.38        103.00        13.66 o
  -6   4   8        120.56        113.78        12.34 o
  -5   4   8         14.87        -10.36        10.36 o
  -4   4   8         31.44          1.34        10.20 o
  -3   4   8        575.82        579.01        15.16 o
  -2   4   8        199.99        184.23        11.17 o
  -1   4   8        592.47        613.09        19.72 o
   0   4   8         32.15         19.74        13.51 o
   1   4   8         14.47         12.81        13.54 o
   2   4   8        117.47        120.30        14.99 o
   3   4   8         76.08         69.15        15.12 o
   4   4   8         75.73         80.99        15.41 o
   5   4   8        327.15        385.34        19.93 o
  -9   5   8          6.47         -0.70        20.24 o
  -7   5   8         15.92         21.53        14.77 o
  -6   5   8         20.68         -9.55         9.55 o
  -5   5   8         78.85         62.83        11.68 o
  -4   5   8        139.08        141.64        11.30 o
  -3   5   8         36.64         38.64        10.54 o
  -2   5   8          4.05        -10.21        10.21 o
  -1   5   8         37.67         21.98         9.60 o
   0   5   8        142.48        117.44        10.23 o
   1   5   8         79.62         64.99        14.09 o
   2   5   8         20.13         13.89        13.98 o
   3   5   8         15.58         23.27        14.55 o
   4   5   8        101.27         94.06        15.69 o
   5   5   8          4.34         17.95        15.78 o
  -9   6   8          8.86         10.86        20.02 o
  -7   6   8         44.02         48.12        18.33 o
  -6   6   8         24.16         44.93        13.45 o
  -5   6   8        107.27        108.67        12.28 o
  -4   6   8        333.50        370.86        13.54 o
  -3   6   8        225.33        222.22        12.11 o
  -2   6   8        243.22        230.97        12.08 o
  -1   6   8        231.80        217.59        11.88 o
   0   6   8        343.20        371.04        13.12 o
   1   6   8        105.51        119.24        14.85 o
   2   6   8         23.59         18.41        14.27 o
   3   6   8         45.20         62.84        14.98 o
   4   6   8         32.72         46.76        15.52 o
   5   6   8          8.80          3.12        15.57 o
  -9   7   8         59.52         76.65        21.17 o
  -7   7   8        218.51        217.65        20.67 o
  -6   7   8        367.33        332.88        17.28 o
  -5   7   8        266.56        272.98        16.58 o
  -4   7   8        283.60        281.76        13.91 o
  -3   7   8        576.43        563.26        15.43 o
  -2   7   8        832.40        850.21        18.12 o
  -1   7   8        575.05        590.39        15.76 o
   0   7   8        289.34        289.35        12.72 o
   1   7   8        259.29        260.76        12.16 o
   2   7   8        372.54        355.31        17.80 o
   3   7   8        212.34        223.38        16.51 o
   4   7   8        382.54        326.16        21.01 o
   5   7   8         57.88         71.52        16.14 o
  -9   8   8         37.22         42.76        20.52 o
  -8   8   8         71.25         81.68        20.31 o
  -7   8   8        269.30        275.41        21.70 o
  -6   8   8         37.93         49.00        14.21 o
  -5   8   8        288.03        279.80        16.77 o
  -4   8   8        514.22        529.78        16.50 o
  -3   8   8        320.82        310.85        14.51 o
  -2   8   8        175.03        176.73        12.19 o
  -1   8   8        321.82        330.12        13.55 o
   0   8   8        527.31        553.65        15.61 o
   1   8   8        290.26        275.12        12.84 o
   2   8   8         37.11         64.14        14.50 o
   3   8   8        265.57        279.89        17.33 o
   4   8   8         71.52         78.11        18.21 o
   5   8   8         37.98         52.29        18.28 o
  -9   9   8         15.03        -20.07        28.43 o
  -8   9   8          4.04         20.70        14.84 o
  -7   9   8         26.13         32.16        18.13 o
  -6   9   8          3.28        -13.91        13.91 o
  -5   9   8         94.67        111.80        15.17 o
  -4   9   8         62.72         55.27        14.19 o
  -3   9   8        118.88        120.77        12.71 o
  -2   9   8         80.17         70.23        11.35 o
  -1   9   8        115.66        130.72        11.87 o
   0   9   8         61.07         49.75        10.70 o
   1   9   8         95.68         82.05        11.16 o
   2   9   8          3.27         20.86        14.17 o
   3   9   8         25.52         26.87        17.00 o
   4   9   8          4.15         39.43        17.68 o
   5   9   8         15.38         -4.95        17.98 o
  -9  10   8         30.13         35.80        29.90 o
  -8  10   8         15.45         24.96        24.16 o
  -7  10   8         42.92         47.80        19.66 o
  -6  10   8        153.79        183.85        16.47 o
  -5  10   8        236.82        204.54        19.97 o
  -4  10   8         78.00         64.24        14.54 o
  -3  10   8        181.76        163.21        13.26 o
  -2  10   8         81.48         58.56        11.34 o
  -1  10   8        186.81        162.99        12.46 o
   0  10   8         79.03         89.49        11.38 o
   1  10   8        242.82        224.11        13.00 o
   2  10   8        150.82        147.22        15.69 o
   3  10   8         41.87         52.34        16.87 o
   4  10   8         15.32         62.49        18.00 o
  -7  11   8        237.35        216.63        22.55 o
  -6  11   8        290.13        295.50        22.76 o
  -5  11   8        158.21        189.53        20.10 o
  -4  11   8        186.30        217.90        19.31 o
  -3  11   8        176.98        170.80        16.00 o
  -2  11   8        380.53        377.38        15.70 o
  -1  11   8        172.42        156.41        12.52 o
   0  11   8        184.96        200.96        12.69 o
   1  11   8        153.74        159.81        13.31 o
   2  11   8        298.18        309.68        14.63 o
   3  11   8        207.52        235.22        19.45 o
   4  11   8        562.73        497.57        23.38 o
  -7  12   8          9.48         37.76        19.92 o
  -6  12   8         29.60         30.40        19.09 o
  -5  12   8        130.44        127.16        24.34 o
  -4  12   8        451.60        404.11        22.99 o
  -3  12   8        240.84        229.43        17.25 o
  -2  12   8         25.19         13.10        12.04 o
  -1  12   8        238.14        221.03        15.30 o
   0  12   8        463.77        434.81        16.46 o
   1  12   8        134.20        129.37        14.24 o
   2  12   8         29.47         41.45        12.04 o
   3  12   8          9.26         -4.34        12.91 o
   4  12   8         82.48         93.93        23.98 o
  -7  13   8         35.36         32.36        20.00 o
  -6  13   8         14.93         63.22        23.85 o
  -5  13   8         66.94         64.10        22.71 o
  -4  13   8         26.98         23.14        17.25 o
  -3  13   8         38.71          7.37        17.28 o
  -2  13   8        108.21         86.61        15.93 o
  -1  13   8         37.63         37.72        14.89 o
   0  13   8         26.97         46.16        13.33 o
   1  13   8         66.89         72.04        12.67 o
   2  13   8         14.97         18.78        13.43 o
   3  13   8         34.41         43.22        15.16 o
   4  13   8         12.97          9.04        22.69 o
  -7  14   8         94.60         97.18        27.49 o
  -6  14   8         26.08         60.90        23.77 o
  -5  14   8          9.87         10.32        22.57 o
  -4  14   8         41.94         66.48        18.53 o
  -3  14   8        141.76        144.88        19.51 o
  -2  14   8         42.43         51.08        21.65 o
  -1  14   8        142.38        133.97        18.88 o
   0  14   8         43.03         43.22        14.88 o
   1  14   8          9.85          6.64        12.20 o
   2  14   8         25.38         30.47        14.56 o
   3  14   8         95.18        142.94        18.78 o
  -7  15   8        172.18        196.83        29.89 o
  -6  15   8         67.13         57.76        24.73 o
  -5  15   8         78.51         76.90        23.98 o
  -4  15   8        124.33         91.03        19.37 o
  -3  15   8        156.31        180.06        25.24 o
  -2  15   8        113.59        132.56        23.81 o
  -1  15   8        159.23        152.00        24.50 o
   0  15   8        120.93        102.21        19.56 o
   1  15   8         79.71         95.42        16.63 o
   2  15   8         69.04         69.26        17.07 o
   3  15   8        163.51        167.57        19.23 o
  -7  16   8         16.45         72.89        27.12 o
  -6  16   8         60.42         57.13        25.06 o
  -5  16   8         24.90         38.16        23.14 o
  -4  16   8         44.15         20.75        23.56 o
  -3  16   8          3.12         20.11        21.72 o
  -2  16   8         21.17         14.20        22.37 o
  -1  16   8          3.03          7.51        21.55 o
   0  16   8         44.69         39.85        21.83 o
   1  16   8         25.25          3.92        20.89 o
   2  16   8         59.01         75.33        16.91 o
  -6  17   8         69.13         35.97        25.95 o
  -5  17   8         90.17         84.49        25.54 o
  -4  17   8          0.51         13.00        23.16 o
  -3  17   8         22.25         36.13        22.96 o
  -2  17   8          4.44         16.44        23.26 o
  -1  17   8         21.86         40.73        23.13 o
   0  17   8          0.50         30.96        23.08 o
   1  17   8         88.10         73.67        23.62 o
   2  17   8         54.62         63.39        23.44 o
  -6  18   8         23.88         36.60        25.33 o
  -5  18   8        195.50        173.60        29.02 o
  -4  18   8         55.06         65.63        25.50 o
  -3  18   8         93.69        100.43        25.87 o
  -2  18   8        102.78        108.25        25.96 o
  -1  18   8         95.12        121.30        25.68 o
   0  18   8         56.32         59.24        24.50 o
   1  18   8        194.77        174.72        27.37 o
  -5  19   8         28.11         -1.29        25.70 o
  -3  19   8        207.92        230.71        30.33 o
  -2  19   8         15.86         26.64        25.60 o
  -1  19   8        213.91        181.83        28.38 o
   0  19   8         86.70        103.13        26.24 o
   1  19   8          5.00         23.60        24.47 o
  -3  20   8          7.80         13.75        25.49 o
  -2  20   8         14.16        -25.33        25.42 o
  -1  20   8          7.58        -12.06        24.78 o
  -4  20   8         44.00         74.77        26.92 o
  -8   1   9          8.85        -10.94        20.98 o
  -7   1   9        144.05        201.23        23.14 o
  -6   1   9        429.37        449.99        25.87 o
  -5   1   9         37.64         44.63        13.51 o
  -4   1   9        367.17        427.53        26.38 o
  -3   1   9        160.27        220.16        24.41 o
  -2   1   9        156.96        179.11        16.98 o
  -1   1   9        375.25        388.23        22.26 o
   0   1   9         36.59         64.04        18.41 o
   1   1   9        441.86        413.78        21.96 o
   2   1   9        142.09        188.37        23.49 o
   3   1   9          9.01         45.25        19.08 o
   4   1   9         21.15         46.29        23.56 o
  -8   2   9        285.69        268.45        25.14 o
  -7   2   9        820.86        845.16        32.85 o
  -6   2   9          8.97         16.28        14.34 o
  -5   2   9        811.39        783.85        21.90 o
  -4   2   9        157.39        202.29        23.61 o
  -3   2   9        311.53        327.06        21.06 o
  -2   2   9        318.57        316.30        21.13 o
  -1   2   9        157.07        186.10        19.92 o
   0   2   9        831.13        845.04        33.65 o
   1   2   9          8.82          6.61        16.94 o
   2   2   9        803.13        817.71        27.84 o
   3   2   9        282.90        287.30        27.32 o
   4   2   9         96.45        126.79        24.23 o
  -8   3   9         15.17        -23.15        30.20 o
  -7   3   9         46.37        100.84        22.08 o
  -6   3   9         11.86         11.99        14.23 o
  -5   3   9         51.57         31.02        13.91 o
  -4   3   9         83.91         52.64        21.66 o
  -3   3   9         81.31        102.09        22.77 o
  -2   3   9         81.75         93.18        18.56 o
  -1   3   9         82.00         86.03        18.44 o
   0   3   9         50.79         78.62        17.77 o
   1   3   9         11.55        -14.91        14.91 o
   2   3   9         45.20        119.77        18.92 o
   3   3   9         14.95         23.20        22.66 o
   4   3   9          7.24         20.61        22.50 o
  -8   4   9         12.58          2.64        31.84 o
  -7   4   9        267.16        276.41        18.33 o
  -6   4   9         23.49         30.77        14.63 o
  -5   4   9         95.06         94.40        14.41 o
  -4   4   9          4.04         -3.87        12.78 o
  -3   4   9          9.95        -12.24        17.37 o
  -2   4   9         10.02         26.92        15.32 o
  -1   4   9          3.93         19.57        15.45 o
   0   4   9         96.96        120.67        18.67 o
   1   4   9         23.01         29.15        17.95 o
   2   4   9        273.98        290.98        21.33 o
   3   4   9         12.23          7.51        22.90 o
   4   4   9        106.72         76.28        22.78 o
  -8   5   9         82.49         74.33        34.06 o
  -7   5   9        272.37        240.60        22.24 o
  -6   5   9        228.36        253.97        17.14 o
  -5   5   9        151.28        144.48        15.63 o
  -4   5   9         57.69         56.57        12.75 o
  -3   5   9        329.88        332.31        20.92 o
  -2   5   9        322.84        336.18        21.15 o
  -1   5   9         59.36         81.00        18.71 o
   0   5   9        153.05        159.91        22.68 o
   1   5   9        232.75        253.79        20.54 o
   2   5   9        270.30        296.01        21.63 o
   3   5   9         80.18         87.73        18.80 o
   4   5   9         14.46         10.97        21.52 o
  -8   6   9         15.31        -19.83        19.83 o
  -7   6   9         32.83         26.77        19.56 o
  -6   6   9        165.54        166.28        16.54 o
  -5   6   9        344.44        342.12        17.64 o
  -4   6   9        171.22        177.26        14.21 o
  -3   6   9         84.58         90.85        12.81 o
  -2   6   9         83.61        100.54        22.71 o
  -1   6   9        172.22        175.37        19.61 o
   0   6   9        352.26        358.63        21.96 o
   1   6   9        162.25        194.86        17.33 o
   2   6   9         31.92         21.94        21.42 o
   3   6   9         14.80          4.32        17.73 o
   4   6   9          0.11         44.30        18.60 o
  -8   7   9         46.37         35.49        21.14 o
  -7   7   9          3.34        -14.82        19.11 o
  -6   7   9         15.86         16.23        18.61 o
  -5   7   9         15.01         39.87        14.49 o
  -4   7   9         57.05         22.15        13.16 o
  -3   7   9         62.78         28.35        12.75 o
  -2   7   9         63.19         37.29        21.84 o
  -1   7   9         57.88         54.57        18.19 o
   0   7   9         15.44         46.52        20.70 o
   1   7   9         16.33         16.49        17.51 o
   2   7   9          3.32         20.36        21.19 o
   3   7   9         45.21         62.02        18.49 o
  -8   8   9         12.37         -8.05        20.81 o
  -7   8   9        163.52        153.63        22.39 o
  -6   8   9        128.23        138.99        20.87 o
  -5   8   9        128.39        166.05        19.97 o
  -4   8   9        152.38        124.87        14.17 o
  -3   8   9         39.38         28.79        12.68 o
  -2   8   9         40.17          6.37        20.95 o
  -1   8   9        148.24        146.59        22.75 o
   0   8   9        131.71        153.09        22.41 o
   1   8   9        125.15        138.67        18.85 o
   2   8   9        165.71        181.59        23.73 o
   3   8   9         12.14          5.19        21.42 o
  -8   9   9        132.08        139.74        23.06 o
  -7   9   9         70.09         51.68        21.31 o
  -6   9   9        162.56        151.48        21.33 o
  -5   9   9        837.11        940.57        31.73 o
  -4   9   9         54.68         69.53        15.36 o
  -3   9   9        208.27        196.72        16.23 o
  -2   9   9        203.04        182.10        16.05 o
  -1   9   9         54.02         61.52        21.12 o
   0   9   9        860.47        837.79        32.73 o
   1   9   9        163.58        149.28        19.14 o
   2   9   9         68.84         89.18        30.48 o
   3   9   9        130.39        142.26        23.36 o
  -7  10   9         37.41         21.18        26.03 o
  -6  10   9         42.95         52.28        20.21 o
  -5  10   9        221.06        299.03        22.68 o
  -4  10   9         55.11         72.46        19.21 o
  -3  10   9         30.23         24.15        14.94 o
  -2  10   9         31.09         -0.32        14.64 o
  -1  10   9         55.83         83.98        18.26 o
   0  10   9        221.75        268.80        24.01 o
   1  10   9         42.05         30.18        20.12 o
   2  10   9         36.32         30.34        29.64 o
   3  10   9          0.10         33.45        21.66 o
  -7  11   9         34.42         52.44        26.86 o
  -6  11   9         20.06         57.92        20.69 o
  -5  11   9        178.77        180.94        26.80 o
  -4  11   9          3.69        -18.91        18.91 o
  -3  11   9          2.14        -14.71        14.71 o
  -2  11   9          2.19        -18.50        18.50 o
  -1  11   9          3.78         -3.80        14.57 o
   0  11   9        177.59        224.98        23.24 o
   1  11   9         20.63          8.68        19.45 o
   2  11   9         35.37         37.94        21.28 o
  -7  12   9          5.92         14.13        21.38 o
  -6  12   9         48.87         51.32        25.53 o
  -5  12   9        472.91        464.01        33.27 o
  -4  12   9         47.22         39.17        20.05 o
  -3  12   9         33.33          1.12        19.57 o
  -2  12   9         33.13         12.51        15.45 o
  -1  12   9         46.03         51.91        17.73 o
   0  12   9        482.39        508.78        27.53 o
   1  12   9         47.50         41.20        20.24 o
   2  12   9          5.82         -2.82        20.44 o
  -6  13   9         35.72          7.21        25.25 o
  -5  13   9        251.15        261.06        30.08 o
  -4  13   9         70.27         77.95        21.07 o
  -3  13   9        120.02        126.19        21.82 o
  -2  13   9        121.26        115.53        18.86 o
  -1  13   9         70.51         79.67        18.46 o
   0  13   9        258.05        287.24        24.16 o
   1  13   9         34.11         29.98        20.36 o
   2  13   9          1.54         18.07        20.94 o
  -6  14   9         33.10         40.56        26.49 o
  -5  14   9         12.45         32.88        26.15 o
  -4  14   9         57.23         89.96        26.61 o
  -3  14   9         39.84         33.34        25.18 o
  -2  14   9         38.81         18.32        25.88 o
  -1  14   9         57.09         64.53        25.11 o
   0  14   9         12.60         32.53        18.10 o
   1  14   9         33.85         29.04        27.11 o
  -5  15   9         56.77         30.05        26.45 o
  -4  15   9         10.13          9.83        26.15 o
  -3  15   9         18.75         51.77        25.60 o
  -2  15   9         18.59          0.80        25.96 o
  -1  15   9         10.30         15.47        25.80 o
   0  15   9         25.18         22.77        25.23 o
   1  15   9         33.01         39.19        27.73 o
  -5  16   9        172.69        190.16        31.04 o
  -4  16   9         90.68        110.10        28.74 o
  -3  16   9         95.73        105.56        28.31 o
  -2  16   9         93.63        106.55        22.53 o
  -1  16   9         90.63        122.27        22.13 o
   0  16   9        177.33        144.73        29.50 o
  -3  17   9        137.81        203.90        32.13 o
  -2  17   9        140.30        200.96        24.04 o
  -6   0  10         26.84         56.41        33.74 o
  -5   0  10         17.21         21.91        32.36 o
  -4   0  10        820.24        905.24        51.54 o
  -3   0  10         85.44        134.77        34.63 o
  -2   0  10         84.25        227.18        38.54 o
  -1   0  10        812.02        872.35        51.95 o
   0   0  10         17.70        -19.03        36.06 o
   1   0  10         26.08         35.20        38.21 o
   2   0  10        578.11        562.03        33.70 o
  -7   1  10         64.00         55.60        34.91 o
  -6   1  10         20.19         14.09        22.66 o
  -5   1  10        143.25        113.58        24.32 o
  -4   1  10         30.82         53.36        24.31 o
  -3   1  10        271.32        289.03        27.26 o
  -2   1  10        277.87        338.80        28.89 o
  -1   1  10         31.64         78.37        26.04 o
   0   1  10        142.64        181.45        27.99 o
   1   1  10         20.73         -7.24        20.81 o
   2   1  10         63.76        100.98        22.60 o
  -7   2  10         36.49         50.47        24.13 o
  -6   2  10         11.11         13.02        22.45 o
  -5   2  10         53.93         55.98        33.97 o
  -4   2  10          5.76         25.99        23.29 o
  -3   2  10         15.85         63.95        24.55 o
  -2   2  10         16.31         54.75        25.25 o
  -1   2  10          5.79         19.55        25.23 o
   0   2  10         52.40         39.88        26.04 o
   1   2  10         11.21         15.70        20.69 o
   2   2  10         35.64         84.65        22.30 o
  -7   3  10          7.36         21.99        23.40 o
  -6   3  10        240.57        281.77        26.08 o
  -5   3  10         69.27         30.65        34.70 o
  -4   3  10         11.95         13.93        23.67 o
  -3   3  10        266.01        275.47        27.77 o
  -2   3  10        265.45        262.30        28.18 o
  -1   3  10         11.62         -4.16        24.79 o
   0   3  10         67.41         48.82        26.29 o
   1   3  10        240.85        273.39        29.87 o
   2   3  10          7.53         24.71        18.67 o
  -7   4  10         82.08         58.19        35.05 o
  -6   4  10        107.70        170.49        24.51 o
  -5   4  10         57.63         52.96        22.80 o
  -4   4  10        256.36        192.03        26.25 o
  -3   4  10         74.92         78.79        24.93 o
  -2   4  10         75.43        110.37        25.91 o
  -1   4  10        255.44        266.74        28.43 o
   0   4  10         59.29         62.84        26.79 o
   1   4  10        109.95        117.11        27.50 o
   2   4  10         81.03         69.69        21.41 o
  -7   5  10          7.77        -34.46        34.46 o
  -6   5  10         12.93         -8.43        22.20 o
  -5   5  10         52.29         25.88        22.77 o
  -4   5  10         44.15         39.89        24.01 o
  -3   5  10         90.84         82.53        24.89 o
  -2   5  10         92.93         71.28        25.41 o
  -1   5  10         44.77          7.01        24.94 o
   0   5  10         52.92         67.18        26.43 o
   1   5  10         13.21         10.55        25.82 o
  -7   6  10         77.22         85.47        21.36 o
  -6   6  10         27.33          5.51        22.59 o
  -5   6  10        152.50        153.30        24.06 o
  -4   6  10        128.84         75.50        24.63 o
  -3   6  10         22.85        -23.55        23.55 o
  -2   6  10         22.35          3.15        24.51 o
  -1   6  10        128.64         90.34        26.38 o
   0   6  10        156.22        193.37        28.41 o
   1   6  10         27.95         33.03        34.45 o
  -6   7  10        104.38         46.41        35.63 o
  -5   7  10        200.76        190.62        24.46 o
  -4   7  10         68.81         46.70        23.96 o
  -3   7  10         96.73         92.37        24.48 o
  -2   7  10         94.45         58.87        25.33 o
  -1   7  10         70.74         57.09        25.59 o
   0   7  10        205.29        212.84        28.77 o
   1   7  10         35.67         34.22        20.13 o
  -6   8  10          3.79        -18.70        18.70 o
  -5   8  10         43.26         -3.16        28.61 o
  -4   8  10         21.31        -18.85        29.07 o
  -2   8  10          3.54        -24.02        24.02 o
  -1   8  10         21.16         16.98        32.80 o
   0   8  10         43.02         49.27        20.60 o
   1   8  10          3.72        -19.58        19.58 o
  -6   9  10         12.30         21.78        23.53 o
  -4   9  10          1.93        -28.64        28.64 o
  -2   9  10         16.87        -38.29        38.29 o
  -1   9  10          1.99         19.42        32.54 o
   0   9  10         14.12         54.36        33.84 o
  -3  10  10         84.58          2.40        29.37 o
  -2  10  10         74.45         52.22        40.37 o
  -1  10  10        172.43        176.26        27.88 o
   0  10  10         39.87         44.43        34.84 o
  -5  11  10         53.44        192.44        27.54 o
  -2  11  10        101.14         98.17        25.69 o
  -1  11  10        324.09        348.65        48.97 o
  -2  12  10         77.83        -23.87        23.87 o
  -1  12  10         80.07         78.10        43.06 o
  -4   1  11        108.41        117.82        48.92 o
  -4   1  11        108.41        117.82        48.92 o
  -4   1  11        143.30        173.69        37.75 o
  -3   1  11        151.90        205.33        27.93 o
  -2   1  11        141.26        173.96        28.07 o
  -3   2  11        172.12         69.13        26.28 o
  -2   2  11        145.81        459.88        32.10 o
  -3   3  11          3.29          2.91        25.24 o
                                                
